# Supplementary material for: Transcriptome characterization of gonadal sex differentiation in Pacific bluefin tuna, Thunnus orientalis (Temminck et Schlegel)
Source: Sci Rep. 2023 Aug 24;13:13867. doi: 10.1038/s41598-023-40914-y (PMC10449831; doi:10.1038/s41598-023-40914-y)
Supplement: Supplementary file 1 — Supplementary Information 1. [file 41598_2023_40914_MOESM1_ESM.txt]

>PBT19c-g00001|scaffold|PBTmale19a001_polishCLR002|1|11475-27063|1| g00001
ATGGACGAGAAAGACGAAGATCCAGATGTATTTGATCCAAACATACCGGAGGAGGGACCG
TCAGCTCCCCCTCCTGGCTGGCTGGAGGACATACATGGATACCAGGGCCACAAAGGAGGA
GAGGATGATAACCCGTTGTACCCGCCTCCCCCCGCCTACAACCCCCAACCCGAACTCAAC
AGGAACACTTTGGTGCCCAATGTCAGGGTCCCCACAGTATCGGAGGATGTGGCCAGAGAT
GCTCTGATCAAGTTTGTGGAATCAAAATGGAGGTACAGCTCCAAACCTGCCAGGAACCTC
ACCTTCAAAGAACTCAAACCCATCACCGTGTACAGGTATCGACTGGAGACCTACACTGAG
ACCAGAACCAGCGCCTGGCAGTTTGAATCATACAACGGTCAGCCGGTGGATGGTCCTCAG
TACGGTATGAGTCCTCCACCCTGGGACATCCCAGTGTCGATGCCTCCCAGATACACCGAC
ATGGTGGAGAAGATCCGCGTGCCGCACTCGTCCTTCGTCAAGCTGTGTCACAAGTGCAAC
GGCTGTGGAAGAACTCGCTGTATTCAGTGTCACGGTAGAGGAAGGAAACGTTGTTCGGAC
TGTTATGGCAAGGGGTACAAAAGGCGGCACAGGACAAACCAGCGGACGTCTAGGAAGACG
CCTTGTTTTTCCTGTAGCGGGAAAGGCCATCAGAGGTGTATCTCCTGCCACGGCAACGGC
TACAAGACCTGCTCTGTTTGTCACGGCAGCCAAAACCTGCTGCATTTCATCCAGCTCACT
GTGACATGGAAGAACAACGTAGCTCATTTTATTCCAGACCGTCAGCCCGACTTCCCCGAC
AAGAAGTTTGAGAAGGTGACAGGAGATCCTTTCTTCGTGGATGAGAGTGTGCTGGTGTAT
CCTATCCAGGGTTTCCCCGATCGGGAGATCTGCGATGTTACTACAAAACTGATTAACGAA
CACCTTAATCGCTTCAGTGCCACCAGTCGCATCCTGCAACAGCGTCAGACCATCGAGCTG
GTGCCGCTGACTCACGCTTATTACTCTTACAACGGAAAAGACTTCAGCTTCTTTGTGTAC
GGAGTAGAGAACAAAGTCTTCACTCCTAAGTATCCCTCCGCGTGTTCCATTTTA
>PBT19c-g00002|scaffold|PBTmale19a001_polishCLR002|2|50176-50535|1| g00002
AACATCCTCACCCTTTCAAATACACACTCATCTCTCGTCTTTGAACCGCTGTACCGCCGT
CCTCCATCATCTCACTTTGATCTGAAGTGCGGGGTTGTCTCCTCCTTCGCTGCTCCTATT
GTTAGAGAGGTGATAAATATTGACCCAAAGTACCAGTTTGACAAGCCGCAGCTCAGGAGT
TTGTGTCAGTCTGAGTTCACAGCCGTCACCGACATGTTAGAAACAAACTTGTTCGCTCCG
GTGGACGTCAGTAACGAGGCTGGAGATGGTGCTTCACTCAGACGCTCTAGTTTACTGCCT
GTATTCAGCCCCAAAACAACAGACAGGACAGCTAGAAGTGAGATCTGGAGCTCTTGGTTA
>PBT19c-g00003|scaffold|PBTmale19a001_polishCLR002|3|76603-140518|1| g00003
ATGGCAGCCATCTTTGCTGCGGCCCTGCAGACCGGAGGGGTGAAGTCTCCTCAGATGCTG
ATGTCGTGTGTCTTCCTGCTGCTGTCGCTGCAGCCCGCAGAGTCCAGCGCCGCTCCAGAG
GCCAAAGCCTGGAGCCAGACGGGGCCGCGGCTGCAGCTCTCGCATTCAGACCTAAGGAAC
AGGGGGGCTGTTTTCTGGAAGGACGGGGTCAGCGGTGGATACCAGACCCTGCTGTTGGAC
GAGGATCAAGGCTGGTTGTTGATTGGAGGGAAAGACCACATCTACCTGCTGAGGTCTGAC
AGCTTGGATCTGCCCACTCGCACGATCTACTGGCCTGCTGCCAAAGAACATGTGGAGCAC
TGCAGGCTGGCAGGGAAAAGTCCGGAGACTGAATGTGCAAACTTCGTGCGGCTGCTGCAG
CCCTTCAATAAGACTCATGTTTATGCTTGTGGCACCGGAGCTTTCCATCCTCAGTGCACC
TACCTGCACTTAGGACACAACACAGAGGAGCCGTTGTTCATGTTGTCTCATGTGGTCGAG
TCTGGAAGAGGAAAATGTCCCTTCAGTCCCAGAGAGCCCTTCACTGCTCGACTGACTGAT
GGTGAACTTTATGCTGGTACCTCAGTAGATTTCATGGGAGCCAACGCTGCGATCTTCCGC
ACGTCGGTTCATGGGAACAGTCAACATTACATCCGCACTGAAGCCTACGACCACAACTGG
CTGAACGAGCCGGAGTTTGTGGACTCTTTCTCCATCCCGGACACTCACAGTCCGGATGAC
GACAAGGTTTACTTCTTCTTCAAGGAGCGAGCGGTGGAGGCCGGACAGTGGGACAAGAGG
GTGTACAGCCGAGTGGCTCGAGTGTGCAAGAATGACGTCGGAGGAAAGAGGAGTCTGATC
AACCGCTGGACCACCTTCCTCAAAGCCCGGCTGGTCTGTTCTGTACCCGGTCCGTCTGGA
GTCGACACCCAGTTTGATGAGCTAGAGGACATCTTTATTCTGGAGACCAAAGACCCTCAG
AACCCCACAATCTACGGCGTCTTCAGCACCTCCAGCTCTATATTTCGTGGTTCAGCGGTG
TGCGTGTACTCCATGGCATCCATCCGTGCTGCTTTTAATGGGCCATTTGCTCATAAGGAA
GGTCCCGACTATCGCTGGGTGGAGTACAAAGGACGCATCCCCTACCCAAGACCTGGAACT
TGTCCCAGTGAGACTTACGACGCCCTCCATAAGTCCACCAAGGATTTCCCAGACGAGGTT
GTGAGCTTCATGCGGCAGCACCAGCTGATGTGGGAGCCCGTCCTGCCTCTGGGTGGCAGA
CCCATCTTAACCCGGGTCAACTCGCCCTACATGCTCAAGAGGGTCGTAGTGGACCGGGTG
GACGCTGAGGACGGACCTTACGACGTCCTTCACCTAGGCACAGATGATGGGAAGGTGGTG
AAGGCAGTCTCGGTGATCAAAGACAACTGGGACACAGAGGAGATCATTCTGGAGGAGCTG
ACCGTCTTCCAAAGTCCGTCTCCCATCCTGAGCATGGAGCTGTCAACAAAGAGACAACAG
CTGTATGTGTCCAGTGAGCTCGGCGTGGCCCAGCTGGGGCTCCAGAGGTGTGAGCTGTAC
GGGGTCGACTGCGCCGAGTGCTGCCTGGCCAGAGATCCCTACTGCTCCTGGGACGGACAG
ACCTGCTCCAGATACTTCTCCACCAGCAAGAGGCGGACACGGAGACAGGATATAAAGTAC
GGCGACCCCTGGAGTCAGTGCCCAATCACCGAGGATGATTCACAGTCTGTTGAGGTGAAG
TCAGTGTACGGCGTGGAGGGAAACTCCACCTTCCTGGAGTGCATTCCTCGGTCTCCGCAG
GCCGAGCTCAAGTGGACGGTGCCGCAAACAGAGAGCCAGCAGCAAACGCTCAGTCAGATG
CACCAAAGCAGAAAGAGCAACGACGGCCGCTCCTTCTACATGAAGCGAGGGTTGCTGATT
CAGCGCCTGGAGATGGCTGACGCCGGCGTCTACACCTGCACCAGCCACGAGCACTCCTAC
CGTCAGGTCCTGGCCCGATACCGCATCCACATCATCCCCAACCACAGCCTCCATCCGGCC
CGCTACCAGCAGAACCACAGCCCCAACCAGCAGGGCCCCGTGGTCCACGGGAGGAACGGC
CCGTCGGCTGTGGGGGTTTCCGGGTTTCACAGCCAGGCAGGAGCCCCTAATCCGCCACCT
TCGCTGCCGGGAAACAGGAACTCGTGGATTTCCCAGCATCCTCAGCTTCCTCTGAAGAGC
TACAAAGACCTGCAACTGGCGGGGAGCAACGGTCTGAGCGTGGACGAGTACTGCGAGAAT
CTGTGGTACCGCGAGAAACGCCGGCAGCAGAAACTCCGCACTCTGAAGCTGAGACAGGAG
AGCAGGAAAGCCCGGGTGAGGAGGAACAACCCTCCGGAGGTTCCCCTC
>PBT19c-g00004|scaffold|PBTmale19a001_polishCLR002|4|144395-157735|1| g00004
ATGGCTGCTCCAACGTTACAACAGCCCGGTTTCCTTCTGGCCAACCTGAAGGCTGATTCG
TCCAACAAACCTCTCATCCAGCGATGCCAAGAACTGGTGAAGATCATAGATGAATATCCT
GCAAAGGAGCTGCACACCATCTTCCCCTGGCTGGTGGAGTGTGTGTTCGGCAGTCTGGAC
GGCATCATCGCCGGTTGGAACCTGAGACTCCTGCATTCACGCAGCAACGAGTACAACATC
GTTCTGGACTTTCTGAGCCCGAGCGGTCCGATGATGAAGCTCGTCTATAAACTTCAAGCA
GAAGAATACAAATATGAAATACCTGTCAATTATCTCCCGGGTCCAGTGAAGGCCTGCATC
CAGGAAGGAGTTCTCCCAGACTGTCCTCTCTTCCACAACAAGCTGCAGTTTCCTCTGTCT
GGTCTGCTGATGCTCAACCTGGCGCTCAATCCGTTTGAATTCTTCATGTTCAACTTTGCG
TACTGTCTCATCACACCAAAGATCTACCCTCAAGGTCAGAATGGAAGCACCACAGACAGC
GCCTACTTTGTGCTGGTGGACACTTACCTGAAATACTTCCTCCCCAGTGAAGGAAGCGTG
CCTCCTTCTCCTTTCTCTGACTCCAGAGGCTCCGTCACCGCACCTTCACCGAGATCTTCC
AGTGTCTCTTTCGCTGGTTATGGCGTTCACAGTCCCAGTCTGCTGAAGCATCACATATTT
CATCAGCCTTCAGTTAACGCAGATCCTGCAGCCCAGGAGATCTGGAGGTCCGAAACACTC
CTACAGATGTTTGTGGAGATCTGGCTCCATCACTACTCCTTGGAGATGTACCAGAAGCTG
CAGTCTCCTCAGGTAAAGCTGGCGCTGCTGCAGTACCGCCTCAGTATGTCCAGCATGCCG
TGCCAACCCCACGCCCCACCAGGCTCTGGGACCCTCCACACCTACCAAGTACTTTTACCT
TTTCATTCAGCCCCGGCCCTCTGGGGCCTCCTGGAGGAACCCTTCAGCCCGACAGAGGAA
CACGTGCTGGTGGTTCGTCTCCTGGTCAAACATCTGCACGCCTTCTCCAACAGCCTGAAG
CCCGAGCAGCTGTCGTCTTCACCCTCGGCTCACTCGCACACTCACACCAGCCCGCTGGAG
GAGTTTAAGAGAGTGGTGATGCAGCGGTTCGTTCAACAGAAACTTTACCTGTTCCTGCAG
CACTGCTTCGGCCACTGGCCACTAGACGCCTCTTTCAGAGCTGTGTTGGAGACGTGGCTG
AGCTACATCCAACCGTGGAGATACACAGGAGAGAAGAGCAACCCTCAGCCAGACCAGAAC
AGAACTGTGCCGGACAAATGGGAGTCGTTTGTTCAGGAGAACCTGCTGGTCTACACGAAG
CTCTTCCAGGTGTTTCTGAACAGAGCAATAAGAACAGACCTGGTTAACGCCAAAAATGCA
CTGATGGTCTTCAGGGTGGCCAAAGTCTTCGCTCAGCCAAACCTCTCAGAGATGATCCAG
AAAGGAGAGCAGTTGTTTCTGGAGCCCGAGCACGTCCTCCACCACCGGCAGCCCCGCGGC
TACCTGACGCCCAGCCAAGGAGGCAGCTTCCTGTCGTCACGGCAACGGGTGGTGACAGAC
ATGGTGTTCAGAGTGAAGAGTCAAGTGTACGCCTTGGAAGGCCAGGACTGCCAGTACAAA
CAGATGTTTGGCACCGAGCTCAGAGGAGCCATCATGAAGTTAATCCAGATCATTGCACAA
GCCAGACAGACGGCCAAGAGGATATCAGATCAGTCCATCGAGGTGGCGGCAAACACCTCC
TTCCTGTCCTGGTTTGGCTTCGGCTCCCCCGATCTCAACAACACCTTCAACGGGGCCGAG
CCCGAGGAGAGCGGTGAATGTCTGAAAAAGACCCACGAATTCCTGGAGAGAGCTTTAGAG
AACTTGTGTCAAATCTTCAAGCTGAACCAAGTGCAGCTGACTCAGCTTATATCCAACCTG
AGTTCTTCTCAGGACGACGGCAACTACAAGCAGCTGCCGGACTGCATCCAGGGAGAGAAC
GGACTCATCCTCACTGACCTGGGCAGGAGGCAGATAATAAACGGACTACGCAGGTTTGAT
ATTCACTACCAAGGAGACCCGGAGCTGCAGCCCATCAGGAGCTATGAGAACGCCCTGCTG
GTCAGGCTGTTCTACAGAGTCTCCTCTCTGCTTAATGACAGATTCGGAGGGCACATGAAC
GCTCTCTGCTCCCGGCCGGACTTCCTGGGCCGCCTGGGTCGTCGCTACTTGACGGATCCC
GATTCAAGCAGGAGGGTGAAGCACAGCCCGCTGACCCGGCTGACGACGGAGAGGAACCGG
CAGCCCAGACTGAGCCTGCGCGTGCTGGCCAGCTACCGGACGCTGCTGCTGCTGCTGCTC
TTCTACGTGTTCGGAGCCCTGCTGTCCTTCGGCCCGTTATCCAGCACCCTGCTCATCCTC
ACCGCCGGCTTCCTGTACGGACTCGTGATGACGCTGTTTGGAGACAAACTGAAAACGCAC
>PBT19c-g00005|scaffold|PBTmale19a001_polishCLR002|5|160616-178561|1| g00005
ATGTCTGTCCCTGAAGAAGTAGTGTCGTCCGCCCTGTCGGCCGCCGTGTCGGCTGCCATG
GCCGTTGCCATGGCGGTGGACGCTAAGGCGGAACTGGCCAAGCTGCTAGACGAATGGGAA
GAAGCACAGCAGGGCACCACAGAGGAGCTGGTCTCCATCCTCACCAAAATATCTGAGCTG
ATTGAACGGGAGACAGGAGAGTATCACAAAGCAGATCCTGACCCCTTCGATGATCGTCAT
CCAGGACGGGCGGAGCCAGACTGCATGCTGGGACAGATCCTGAGGATGCTCTTCAGGAAC
GACGACTTCACTAACGCGCTGTTGGACACGTATATAATGACCAGCAGAGAGCTGAGTCTC
AACACGGCCGCCTGTCGTCTGCTTCAGAACATCATGCCGGGCCTGGAGACCGCCGTCATC
TTCCAAGAGAAGGAAGGTCTGGTGGAGATGTTGTTCACCTGGGCTCGTGAAGCAGAGCGA
CCGCTGTGCGTCTACGCCACAGGCCTGCTGGCCAGAGCCATGAGCAACCAGGAAGTGGCA
GCCAGCTACCGAGAGGAGAACGCTCAGCTGGTTCCCATCATGATTCAGCGACTCTGTGAG
CTGCAGTCTGAAGGACTCAAGAGAGCAGAGAACCTCCAGAATCTACCTCAGGACTCTCAG
GTTGAAGGCACCCGAACCTCAAACGCCTCGACGGACCAGCAGGACAGGACAGAGGAAGAC
GTGGAAGAGGAGGAAGGAAGAAGAGAGAGAGACGGAGAGAGTAGCAGGAAGGTGTTAAAG
GCCAGTTTCAAACCTTCGTCGCTGCTCGGTTCGGCCCAGAAAAACGGCGGCTGCAGCAGC
AGCAGCTCGACCCGACTGATCCCAGACTTTGTTTACCAGGCGAGCCCGGACATCGCCTCC
AGGGAGACGGAAGACAGGCAGGGAGGAAGAGGAGGGAAGAGACAGGCGGTGAAGGAGAAC
GGGAGGAAGGCTAAGCAGAAGCTAAACTTCACCTCCTCCTCCAGGACCGAGGAGGAGGTG
GAGAGGAGCGACGTCGCCGACCAGCAGGCCAACAGCACCTCCTGGTCCGAGATGAGCTCC
ATGGTGATCGGCTCCGACTACCGCCTGTTACCGCTGAGCCCGGCCATGGAGCAGAGGCTC
ATCCTGAAGTATCTGACGCCGCTGGGCGATTACCAGGAGTTGCTCGCCGTCTTCATGCAG
CTGGACACTCGGGCGTTGTTGATGAACTACATTGACCTCCGGCTGACCAAGGACGTCCAG
CTCACCTTTGATGCTCTGCTGTATCTGGCCTCACTTCTCCTCCATAAGAAGTTTGCAGCG
GAGTTCATCGCTCACGGAGGAGTCCAGAAACTCCTGGAGATCCCGAGACCTTCTATGGCG
GCAACCGGAGTTTCACTCTGCTTGTACTATCTGGCGTACAACCAAGACGCTATGGAGAGA
GTGTGCACGCTCTCAGACGGCGTGCTGTCTGACATGGTGTCCTACGCTCTGTGGCTGCTG
GAGTCGTCCCACGCGTCGGGCGTCTGTCACGCCACCATGTTTTTCTCCATCTCCTTCTCC
TTCAGGGCGGTGCTGCAGCTCTTTGACCACCAGGACGGCATGCGCAGGCTGATCAACCTG
ATCAGTACGTTAGAGATTCTTAAAACGGAGAACGAGGTGTCCATAATGAGCGATGACCAG
GTCTTCTCCAGCCGACAGACGGCCAAACACACCTGCATGGCCCTGCGCAGATACTTTGAG
GCTCATCTGGCTGTGAAGGCTGAACAGGTCAAACAGTCTCTGCAGACGTCAGAGGGAGGA
CACATTGTTCCCCAGCAGCCCTTTTACAAGGCGTATACGTACACCAGAGATCAGGTGGTC
GAGATGATGGAGTTTCTCATCGAGTGTGGACCTCAGCTGCACTGGGAACCAGTGGAGGTT
TTCTGCAAGTTGTCCTGTGTTCATTTAATGCTGCAGCTCATATCTACGGCCTGTGACTGG
AGGACCTACTACGGCAGGAGTGACACGGTGCGTTACGCTCTGGACATCCTGGCCATCCTG
ACGGTGGTTCCTAAAGTCCAGTTGGTGCTGGCGGACACTGTGGAAGTTCTCGATGAAACC
AGGTCGGCTGTTTCCACTGTGGGTATGAGCATCATCCTCGGTGTTGCAGAGGGCGAAGTG
TTTGTCAATGACGCTGAGATCCAGAAGTCTGCACTACAAGTGATAATAAACTGTGTGTGT
GCTCCAGACCAGAGTCTGAACACTGTGGGTGCTTTCGCCGTGGCCCCCCTCAGGCCGTCC
CTCCACCCCCAGCAGCCCCCCGCCCCCCACAACAGGGTGCTGGCCCACATGTGGCAGGTG
GTGCAGAACAACAACGGAATAAAGGTGCTCCTGTCGCTGCTGTCAGTGAAGATGCCCATC
ACAGACGCAGACCTGATCCGTGCGCTGACCTGCAAAGCTCTGGTCGGACTCTCTCGCAGC
ACAGCCATCAGACAAATCATCAGCAAGCTGCCACTCTTCACCAGCGGACACATTCAACAG
CTGATGAAGGAGCCAGTGCTGCAGGACAAACGGAGCGAGCACGTCCGTTTCTGCCGTTAT
GCCGCGGAGCTGACCGAGCGGGTGTCCGGCAAGCCTCTCCTCATGGGTACCGACGTGTCA
TTGGCTCGCCTGCAGAGGGCCAACGTGGTCGCCCAATCACGCATCACCTTCTCTGAGAAG
GAACTCCTCATGCTGATCAGAAACCACCTGGTGGCCAAAGGGCTCCACGACACGGCCAAC
ACGCTCATCAAAGAGGCCAATTTAGCCATCCCCTGTCAGAACTCTTCATCCTGCGTCACC
CCTGCCTCCTCCTCCTCACTGATTCCCAGGACTTGCCGGTTAGCCGGCGGGATCGCGGCT
CGTATCGCCGGCCATCTGGGATCCTCACCGGTGTCCTCGGTTTCCGCAACGGCCTCCCCT
TCTTCTTCACGCTCCCCGGTCCTTCCTCACCCTTCGTGCTCCTCTTCGTCAGCCCTCTCC
ACTCCTCACCCGGTGCCTCACGGTCAGGGCTCCCCTCTGGTCGGCCGCATTTTGTTCACG
CGGGAACGTCCGATGGCCAGTTGCAGCACGGGAAAAAAACTGCGAGCACTAAAGCAGAAG
TCTGATCACGGAGCTTTTATTCAGACTCCAGCCATGAAGAAGCAGCTGGAGCGCCACCTG
CCTTCCCCCCCGACCCTCGACAGCATCATCACCGAGTACCTGAGGGAACAACACGCCCGC
TGCCCCAACCCCGTCACCACCTGCCCCCCCTTCTCGCTCTTCACCCCCCACCGCTGCCCC
GAGCCCAAGCAGAGGAGACAGGCGTCACCCAACTTCACCGCCCGACTGGGGAGCAGGGTG
CTGTACCCGAAATATGAAGGTGTGGACAGAGGGTGTCTGGATAGACATCTGATATTTAGC
AGGTTTCGACCAATGTCCGTCTTCCACGAGGGCGACGGAGACGAGAGCGGTTTCACCTGT
TGTGCCTTCTCAGCCCGCGAGCGTTTCCTGATGTTGGGAACCTGCTCGGGTCACCTCAAA
CTCTACAACGTCTTCTCCGGAGAGGAGACGGCCAACTACCCCTGCCACACATCGGCCATC
ACGCACCTCGAACCCTCCAGAGATGGGAAACTGCTGCTGACCTCGGCGTCTTGGAGCGTC
CCCTTGTCTGCTCTCTGGTCTATGGACGGTGTCTTTGGCATGAAGAACTCATTTGTAGAC
GACCACTATGTTGAGTTCAGTAAACTCTCTCAGGACAGAGTCATCGGCACCAAGGACCAA
GTCGCCCATATCTACGACATCCAGACGGGTCAGAAGACCCTGACCCTGAATGACCCCGGT
CTGGCCAACAACTACAAGAGGAACTGCGCCACCTTCAACCCCACAGACGACCTGGTGATG
AACGACGGCGTGCTGTGGGACGTGCGGGCGTCGCGCGCCATTCATAAGTTCGACAAGTTC
AACATGAACATCAGCGGCGTTTTCCATCCCAACGGGCTGGAGGTCATCATCAACACTGAG
ATCTGGGACCTGAGGACCTTCCACCTCCTGCACACCGTCCCTGCGCTGGACCAGTGCAGA
CTGGTCTTCAACAGCAACGCCACCATCATGTACGGAGCAATGTTGCAAGCCGATGATGAG
GATGATGCGATGGACCAGCAGATGAAGAGTCCCTTCGGTTCATCCTTCAGAACCTTCGAC
GCCACCGACTACAAGCCCATATCCACCGTGGACGTAAAGAGGAACATCTTCGACTTGTGC
ACTGACACCAAAGACTGCTACCTGGCTGTCATCGAGAACCAGGACACGGTGAGCCTGGAC
ACGGTGTGTCGTCTGTACGAGGTTGGACGACAGAAACTAGCAGAAGAAGGAGACGATGAC
GATCAGGACGATGAAGACCAGGATGATGATGATTCCTCCGACTCAGATGACGATGATGAT
GATGATGATGATATAGACACAGACCCGCTGATAGAGGAACTGGCCAATAACGACGACGGG
GAAAACGGAGAGAGAGCCCGCTCGCCCACTGATGAAGAGATCGCAGATCTTCTCGGCAGC
AACAGCGACGACGGCAACGACGACGAGGACGACAACGACGACGACTCTGACAACTCTGAC
TACACGTTAGGAACTGACGACGGATCCGACGTCTTAGATTACTTCCCCGAACAATCAGAC
GACGACGACACTCAGTTCATCCGTTCCCTGCGTGACCGATGGTTCTCC
>PBT19c-g00006|scaffold|PBTmale19a001_polishCLR002|6|309039-447032|1| g00006
GTGATCTGCAACTTCCGGGGCTCAGTGACTCAAGGTTTGGCTCTGGAAGTGGGAGAGACG
GTTCAGATTCTAGAGAAATGCGAAGGTTGGTACAGAGGATTCTCTACGAGGAAGCCAAAC
GTCAAGGGGGTTTTCCCAGCCAGCTACATTCACTTGAAGAAAGCTGTCGTCACCAACCGA
GGACCACATGAGACCGTGGTGCCTCTTGAAGACCCCATCGTTACCGAGGTGACGTCCACG
CTGCAGGAATGGGCCTTACTATGGAAGCAGCTCTATGTGAAACACAAGGTGGATCTGTTC
TACAAGGTTCGTCACGTGATGATGGAGCTGATCGACCTGAGAAGGCAGCTCCTGTCGGGT
CACCTGACGCAGGACCAGAGCCGAGACGTCAAGAGACACATCACCGTCAGACTGGACTGG
GGCAACGAACACCTGGGTCTGGACTTGGTGCCAAGAAAGGAGTTTGAGATGGTGGATGAA
GACCAGATAAGCGTCTCAGATCTTTATAAGATGCATCTGTCCAGCAGACACAGTGTACAA
CAGAGCACCACACAGGGTGACAACACCCGGCAGCGACACGGGGAGCAGTGTAGAGTTCCA
GTTCCTCACCACCTACTGGTCAACCTGAAGAGCTTCACCTACAACAGCATAGGAGAAGAC
ACAGACATATTCTTCTCTCTGTACGACCTGAGAGAGGGAAAGACTATCAGTGAGAAGTTC
ATGGTCAGACTGAACAAGAACGGAGGACCGAAGAATCCAGAGAAGGTGGACAGGCTGTGT
GCTCTCTTTACGGACCTGAGTAACAAAGACATGAAGAGAGATCTCTACATCGTCTCGCAG
GTCATCAGAACAGGTCGCATGCTGTTGAATGACAGTAAGAAGGGCCCTCCACACGTTCAG
TACCGCCGACCGTACGGCTGCGCTGTCCTGGCCATGAGTGACGTGTTGCAGACCATCTCA
GAGCTCAAAGAGGAGAAAGACTTTGTCCTGAAAGTCTACACCTGCAACAACGAGAATGAA
TGGTACCAGATCCACGAGAACATCATCCGCAAGTCCAGCACCAAATACACCGCTCCCAGC
ACCAACTACGGTCTGATCATCTCTCTGCAGCTGCTGAGGGGCGACATGGAGCAGGTCCGC
AGAGAGAACCCACTCATTTTCAGCAGGGGGGTGGCCATCACACGCAAACTGGGCTTCCCT
GATGTCATCATGCCAGGTGACATCCGTAACGACCTGTACCTGACACTGGAGCGAGGAGAA
AGAGGAGGGAAGAGCGTTCAGAAAAACATAGAAGTCACAGTTTATGTGCTCTACGCTGAT
GGAGAGATACTCAAGGACTGCATCAGTCTGGGTTCAGGTGAGCCCAACGTGCCAGAGCAC
CGCTCCTTCGTGCTCTACCATAACAACAGCCCTCGATGGAGTGAGGTGATCAAACTGCCG
ATTCCCATCGACCGTTTCAGAGGATCCCACCTGCGCTTTGAGTTCAGACACTGCTCCACA
AAGGACAAAGGAGAGAAGAAGCTGTTTGGCTTTTCCTTCACTCCTCTAATGAGGGAGGAT
GGAACTACTCTTTCTGATGAAAGTCATGAACTCTACGTTTACAAGTGTGATGAGAACACA
ACCTTCAGTAACCACGCACTCTACCTGGGCCTGCCCTGTTGTAAAGAAGACTTCAACAGC
TGTCCCAGCATCCCCTCCAGCCTCATCTTCCAGCGCAGCACCAAGGAGACATTCTGGATC
TCCACACAGCTCTCTTCCACCAAGCTCACTCAGAACGTGGACCTTCTGGCTCTGCTTAAG
TGGAAAGCCCATCCTGACCGGGTCATGGACATCCTCGGCCGGCTACGACACGTCAGTGGA
GAGGAGATCGTGAAGTTTCTCCAAGACATTCTGGACACCTTATTCTCCATCTTGGATGAC
AACACCGACAAATATGGACCACTGGTGTTTCAGTCACTGGTGTTCATCATAAACCTACTC
AGGGACAGTAAATACTACCACTTCAGGCCGGTGATGGACACGTATATCCAGAAGCACTTT
GCTGGTGCTCTGGCCTACAAAGAGCTGATCCGCTGTTTGAAGTGGTACATGGACCGCTCT
GCTGAGGTGGTCAGACAGGACCACATACAGGAAGCAATGAGGGCCCTGGAATATCTGTTT
AAGTTTATCGTCCAGTCTCGCATCCTTTACTCTCGGGCCACTTGCGGTATGGAGGAGGAG
CAGTTTCGCACCAGCATCCAGGAACTCTTTCAGTCGATCCGCTTCGTCCTCAGCCTGGAC
AGCCGCAACTCAGAGACCCTCATCTTCACACAGGCCGCTCTGTTAAACTCTTTCCCAGCG
ATCTTTGATGAGCTGCTGCAGATGTTTACAGTCCAAGAAGTGGCAGAGTTTGTGCGCGGC
ACTCTGGGCAGCATGCCGTCCACGGTGCATATCGGACAGTCCATGGATGTGGTCAAGCTG
CAGTCCATAGCCCGAACCGTGGACAGCAGGCTCTTCTCTTTCCCCGAGTCTCGAAGGATC
CTGCTTCCTGTGGTCCTGCATCACATCCATCTTCATCTGAGGCAGCAGAAAGAGCTTCTT
ATCTGCTCTGGAATACTCAGCTCTATATTCTCTATTATCAAGACCAGCTCACTGGATACA
TCAGTGCAGGAGGAGGTGGAGATGATGGTGGAGTCCCTATTGGACGTCCTGCTGCAGACT
CTGCTGTCAATCATGAGCAAGAGCCAATCGCAGGAGGCGGTAAGGGGTCAACGCTGTCCG
CAGTGCACCGCGGAGATCACTGGAGAGTATGTGTCCTGCCTCCTGTCCCTCCTCCGCCAG
ATGACAGATATCCACTTCCAACGCCTGATGGAAAACTTTCAGAGCAAGGAGGAGCTCAAG
GAGTTCTTGTTGAAGATTCTGTGTGTGTTTAGGAATCTGATGAAGCTCAGTATTTTCCCC
CGCGACTGGAACGTCATGAGGCTCCTCACCAGCAACATCATCCTGACCACAGCTCAGTAC
CTGTCTCCCGCTCTGCACAAGAACTTTATAGAAGCCGACTTTGACTTTAAGGTCTGGAAC
TCCTACTTCAGTCTGGCGGTGTTGTACATCAACCAGCCCAGCTTACAGCTAGAAAACCTG
AGTCCTGTGAAGAGGAAGAAGGTCTTGGACAAGTATGGTGACATGAGAGTGATGATGACC
TATGAACTCTTCAGCATGTGGCAGAACCTGGGTGAGAATAAGATCCATTTCATCCCCGGT
ATGATTGGTCCGTTCCTGGGAGTGACGCTGGTCCCTCAGGTGGAGGTACGAAACATCATG
ATCCCAATCTTCCACGACATGATGGACTGGGAGCAACGCAAGAACGGAAACTTCAAACAG
GTGGAGGCTGAGCTGATTGACAAGCTGGACAGTTTGGTTTCTGAAGGGAAAGGTGACGAG
AACTACAGAGAACTCTTCGGCTTGCTAACCCAGCTGTTTGGGCCCTACCCCAGTTTGTTG
GAGAAGATTGAGCAGGAGACGTGGAGAGAGACGGGGATCTCCTTCGTTACCTCGGTTACA
CGGCTGATGGAACGACTGCTGGACTACCGGGACTGTATGAAGGGAGATGAGACAGAGAAC
AAGAAGATTGGCTGCACTGTTAACCTCCTGAACTTCTACAAGTCCGAGATCAACAAGGAG
GAGATGTACATCCGCTACATCCATAAGCTGTGTGATATGCATCTACAGGCGGAGAACTAC
ACTGAGGCTGCGTTCACTCTGCTGTTATACTGGGAGCTGCTGCACTGGGACGAGCGGCCT
CTAAAAGAGTTCCTGCATTATCCCGCTCAGACAGAGTGGCATCGCAAGGAGGGGCTCTGC
CGCAAGGTCATCCACTACTTCAACAAAGGCAAGTGTTGGGAGTATGGTATTCCTCTGTGC
AGGGAGTTGGCCTTTCAGTATGAATCTCTCTATGACTATCAGAGTCTCAGCTGGATACGG
AAAATGGAGGCAGCATATTATGACAACATCATGGAGCAGCAGCGTCTGGAGCCGGAGTTC
TTCAGGGTCGGCTTCTACGGCAGGAAGTTCCCCTTCTTCCTCAGAAATAAAGAGTTTGTC
TGTCGCGGCCATGACTATGAAAGGCTCGAGGCCTTCCAGCAAAGGATGCTGGGAGAATTC
CCACAGGCCATTGCAATGCAGCATCCCAATCAGCCGGATGAGGCCATTCTGCAGTGTGAC
GCACAGTACCTCCAGATTTACGCAGTAACACCGGTACCAGACAGCGTCACCGTCCTTCAG
ATGGACCGAGTCCCCGACCGCATCAAGAGCTTTTACCGCGTCAACAACGTTCGCCGTTTC
CGTTACGACCGGCCCTTCCACAAAGGACCCAAAGACCGAGATAATGAGTTCAAGAGTCTT
TGGATAGAGAGGACGACTCTGATCCTCACTCACCCTCTGCCTGGTATTTCACGCTGGTTT
GAAGTGGAGAAGAGAGAACTGGTCGAGGTGAGTCCGTTAGAAAACGCCATCGCTGTGGTG
GAGAATAAGAACCAAGAGCTGCGGACTCTGATCAGCCAATACCAACACAAGCAGCTGCAC
GGCAACATCAACCTGCTCAGCATGACACTGAACGGAGTCATCGACGCCGCCGTTAATGGA
GGCATCGCCAGATACCAAGAGGCTTTCTTTGACAAAGACTACATCACCAGCCACCCTGAA
GACACAGAGAAGATCACACAGCTCAAAGATCTCATGCAGGAGCAGGTTCACATTCTAGGA
GTCGGCCTGGCGGTGCACGAAAAGCTGGTGCACCCAGAAATGCGTCCCCTGCACAAGAAG
CTGATAGATCAGTTCCAGATGATGCGGAGCAGCCTCTGCCACTGTTTCTACGTGGCGTTG
CAGGGTCTGCCTGGTTTAGACAAAGCTGGTTCAGGAGCCAACACTCCAAGAGGGATCCTG
GCTTCTCACAGCCCCATGAGCCCCGAGGGCTTCAAACTCATGCACCGGCACAGTCCCATA
GCCGTTTTGACTCCAGTGCGCAACTCCTCCTCCTCTCTCTCCTCTCACAACTCCAGTGAG
ACGGGGAATGTTGGCAGTCTGCTCATCCTGGCCGATGGCATGGTGGTGGAACACCCAGAG
GACTTCTACCGCATGCAGGCAAGCCCCTCCTCCTCCAGTCTTAGCTCCACCCACTCAGCA
CCCTCTCAGATGATAAACTCCGCCCCCTCCACCATTAGAGTTGGCTCTCCTTCTCTGCCA
GACAAATACAGACACAACAGAGAGATGCTGATGCTGCTGCCGCCACACAGAGACAGACCG
AGCAGTGCAATGTACACCAACATCACAGAGAATGGGCAGCCAACAAACTTCCAGCGAGCG
TTGTTCCATCAGGTGATTGGTCCATGTAAACCCTGCAGTGACCCCAACCTCTCTGTAGCT
GAGAAAGTCCTCACCACCCCCAGTAGTTGGAGTTTGGACAGTGGTACCAGAGAAGCCCTC
CCCTTCCTCTCTGCCCACGTTGGCAGTGTCATGGCACCTCCTGTGCCCCCACGCAACCAG
CCACATGGGCAACACCTGTCGATGCACTTTGACGCTTTCCACCACCAGGTCAGCGACCTC
CCTCCAGCCCTCCCCGCGCGCTCCTTAAGAAAGTCTCCCCTGCACCCTATACCTGCCTCG
CCCACCAGTCCACAGTCCATCCTGGATGGCAGTAACTCCACCTTGTCAGGCAGCGCCAGC
TCTGGAGTCTCCTCCCTCAGTGAGAGCAACTTTGGTGGCCCCGCCTCCTCCTCTGACCCC
CCAGCCAGCCGCACAGACACCCTAGAGTCCGTCCCCAGCAGCCAGGCCTGGACCACTGAC
CAGGAAGACCTGGACTCGCCTTACCAGCCTGTCAGGTACAGCGTCTCTGAGCCTGAAGTC
CTGGACGGAGTCAAACCCCCACCCTGCCGCAGCCACTCCGCTCCAGGAGGCGTCACCCCG
GCCCAGGCCGGGGGCCAAATCCAGCCCCAGGCTCCGGGTTTGGCCTCCACCGGAGCTCCA
GCACAACCACAGCAGCAGGATGGCCTGCCGCACCCCCAACACATCTACTATCACCACCAC
TTCCACCCACACTACATCCCACACCACCCGCCTCTTTACCACCTCCATGAGCCTCCTCCA
GCCCTGCCCCCCAAACCTTACCTCAGAGAGGGGTGTATCCCTGAAGAGGACCTGAACACC
CAGTCTGCACCACCACAGCCGTCTGCACCCCGGCCCATGCCACGCAAGATCTCCCAGCCC
ATAATCGCAGCAACTAAGGAGGAGCAAGCTAAGGTGGCGTGGGGACACGGCGTCAGTGAG
GAG
>PBT19c-g00007|scaffold|PBTmale19a001_polishCLR002|7|407564-414216|-1| g00007
ATGAACCAACTCGTGTTTTTCTCTCTTCTCACGCTGCTTGCAGTATCGTTGGGCGATGGA
AACGGTCCAGGTGTCACCAAAGTGATCGTGGAAGAAGGAAGTGACGCCATTTTACCCTGT
TTACTCAGCACCAAGGAGGACATTGAGTTCTTTGACTGGAGGAAAGATGGTCAGAAGAAA
GATTTGAAGGAGGAGGTGTTCATGTACGATGAGGGCCGACACTACAATAATGGCCTTAAT
GGTCAAAGTGAGCAGTTCAAAGGACGAGTCTCACATTTTCCAGATGAACTGAAGTCAGGC
AACACCTCCATAATCATCAGAAACACGAAGGTGGCTGACAGTGGAAACTACACCTGTGAT
TTTCCACTTCTTCAACCATCAAAGACATTCATCGTATGGCTTGTTGTCAGTCCTACCTTA
AAGGACAGAGCAGCTGAAAACATCCCTGGTGCAGCTCCAAAGCCATACACCATGATAGGT
AATGCCACTGAGGACGGGGTGACAATGAAGTGTGAAGTTCAAGGTGCTTTTCCAGAGCCT
AAGGTAGAGTGGCAGGACAGTGATAGAAACGTCCTTCCAGCTGATGAGCCACAAGTTTCA
GAAAGAGGAGGCCGCTTCTACATTACTCTCCAAACTACTGTGAATCGGACCAAAACCAAC
CGCTTTTACTGTGTAGCCAAGCAGGAGAACATCAGCCACATGGTTGATGCCGAGATCACT
GTGCCTGAGAAAATGTTCGAGGAATGCAAAGTGCCAGGTCAACGCTATGGTCACGACATC
GGGATGTGGATTGGTCTTGGTCTTGGTCTTGGACTTGGACTTGGA
>PBT19c-g00008|scaffold|PBTmale19a001_polishCLR002|8|459515-607822|-1| g00008
ATGCTTCATCTCCAGGTGACAAAGACAACTATGGAGCTTCTTCCTCTCGTGTGTGTTTCT
CTCCTGACTTGGTCTGGAACAACGTTTGCTGATGAAAACGAGCCAAATGTCATCAACATG
ACTGTGGAAGAAGGAAGTGACGCCATTTTACCCTGTTCACTCAGCAGCAAGGAGAGCATT
GTGTCTAAAAGGTTTGTCTGGAAGAAAGATGATCAGAAGCAGGTGTTTGTGTATGATTCA
GGCATTCATAGCAATAAGGGCCATACAGGTCAAGATAAGCAGTTCATAGGACGAGTCTCA
CATTTTGAAGATGAACTGAAGTCAGGAAACGCCTCCATAATCATCAGACATACGACGGTG
GCTGACAGTGGAGACTACACCTGTGACTTTCCACTTCTTCAGCCAAGACAAATATTCCAC
ATTAAGCTTCATGTTGGTGGCATGTTAAAAGACAGAACAGCTGAAAACATCCCAGGTGCA
GCTCCAGAGCCATATGTCACATCACTTCATCAAACAGTGAACTGGGCGCTGCTTCAATGT
AAAGTTCGAGGTGCTTTTCCAAAACCTAAATTACACTGGCAGGACAGTGATGGAAACATC
CTTCATGCTGGAGAACCAAAGGTGACAGAAAGAGGAGGCCGCTACGACGTCATCCTCCAA
ACTACTGTGACCAAGACCGACTACTATCGCTGTGTTGCTACGCAGGAGGAAATCAGCCAT
CAGATTTATGCTGAGACATACGTGTATATCTCTGACACAACAGCTGAAAACAACTCTGAG
CCAGATGTCATCAAAGTGGAAGAAGGAAGTGACGTCATTTTACCCTGTTCACCCAGCAGC
AAGGAGAGCATTGAGTTTGGGTTCTTTGACTGGAAGAAAGATGATCAGAAGGAGGTGTTT
GTGTATGATTCAGGCATTCATACCAATAACGGCCGTACAGGTCAAGATAAGCAGTTCATA
GGACGCGTCTCACATTTTAAAGATGAACGGAAGTCAGGTAACGCCTCCATAATCACCAGA
CATACGACGGTGGCTGACAGGGAAACTACACCTGGATTTCCACAACTTCAGCCAAGACAA
ATATTCCACATTAAGCTTCATGTTGGCGCAGCTACAAAGCCATACATCATGGTAGTTGAC
CAACCAAAGGACCAGGCGCTGCTGCAGTGTGAAGTTCGA
>PBT19c-g00009|scaffold|PBTmale19a001_polishCLR002|9|568103-591931|-1| g00009
AATACATGTTTTTGTCCTCCAGAGCCAGATGTCATCAAAGTGGAAGAAGGAAGTGACGTC
ATTTTACCCTGTTCACTCAGCAGCAAGAACATTGTGTTTACAAGGTTTGACTGGAAGAAA
GATGATCAGAAGATGGTGTTCCTGTATGATTCAGGACCTCATACCAATATCGGCCATCCA
GGTCAAGATGAGCAGTTTAAAGGACGAGTCTCACATTTTGATGATGAACTGAAGTCAGGA
AACGCCTCCATAACCATCAGACATGTGACGGTGGCTGACAGTGGAGACTACACCTGTGAT
TTTCCACAACTTCAGCCAAGACAAATATTCCACATTAAGCTTCATGTT
>PBT19c-g00010|scaffold|PBTmale19a001_polishCLR002|10|623332-623682|-1| g00010
AATACATGTTTTTGTCCTCCAGAGCCAGATGTCATCAAAGTAGAGGAAGGAAATGACGCC
ATTTTACCCTGTTCACTCAGAAGCAAGGAGAACATTGTGTCTAAATTCTTTGACTGGAAG
AAAGATGATCAGAAGGAGGTGTTCGTGTATGCTGCAGGACCTCATAGCAATAATGGCCAT
ACAGGTCAAGATAAGCAGTTCATAGGACGAGTCTCACATTTTGACAAAGAACTGAAGTCA
GGAAACGCCTCCATAATCATCAGACATACGACGGTGGCTGACAGTGGAGACTACACCTGT
GATTTTCCACAACTTCAGCCAAGACAAATATTCCACATTAAGCTTCATGTT
>PBT19c-g00011|scaffold|PBTmale19a001_polishCLR002|11|677095-677346|1| g00011
AGAGCCCTGCATGGACAGGCGCCTGAGCACATCATGGATCTTATCCATCCCTACGTCACC
AGTGGGTCACTTAGGTCATCCAATCAGGACCTACCGGCTGTCCCTCGCTCACGGCTGAAA
ACTAAAGGTGATCGTGCTTTTGCATTTGTGGCTCCAACACTATGGAACTCTCTTCTTGTA
CATATATGGTCAGCAGGCTCTATAGAAGCTTTTAAAAAACAATTGAAGACCCATCTTTTT
AGATTGGCTTTT
>PBT19c-g00012|scaffold|PBTmale19a001_polishCLR002|12|681166-684335|-1| g00012
CCAGATGTCATTAAAGTGATCATGTTAGAAGGAGGTGACGCCATTTTACCCTGTTCACTC
AGCACCAAGGAGGACATTGAGTTCTTTGACTGGAGGAAAGATGGTCAGAAGGAGGGTAAA
AGTTCAGTCATCCTGGACAATCAGCTGACT
>PBT19c-g00013|scaffold|PBTmale19a001_polishCLR002|13|702092-702498|1| g00013
ACAACCATTACAGAATATGATTTCACAAAGTTAAAGCAGTTGATAGCTTCTTCATCTGTA
CTTGCCTTACCCAACATGAAAAAGGATTTCATACAAACAGTGGATTGCAAAAATTTTATG
ACATCTGTCCTGTTACAAGAGTATGGGGATAAATTAAGACCTGTTGCTTTCTATTCCTCC
AGACTTGACCCAGTAAGTAGAGCCCTGCCCGGATGTCTGCAGGCGGTGGTGGCAGCGGCT
ATGGCAGTGCAGACCTCTGCTGCCTTAGTTTTGTTTAGGCCACTGACTCTTAGAGTGCCA
CATGCTGTCTCCTTGCTATTGCTGGAGCACAAACATTCACACATGTCACCAGCAAGACAC
TTGTCTTGCAAAGCCACATTGTTAGGCCAGCCAAACTTGACCATT
>PBT19c-g00014|scaffold|PBTmale19a001_polishCLR002|14|705177-705764|1| g00014
ATGGGCAGTGCGTGTGCACCTTACTTCACCGTGCCAGACGTCCTTGGGACATATCCACAG
GCTGATGTAATGTTTCTCTGTGGGTACTACATGTATGCTCAACTTCCTCCTGGCTGGGTG
GGTCGCTGTGTGGCTGTAGAGCCGACTGATCATTCCTTCATTGTTTCAGCTATGCCCCAC
CCTGGTGAACTTCCGGGTGAGCAGCGTATGAGGAGAGATATAAGTCAGCCACATGATCTT
GTCTGGGGCTCTAATGTTCCAGAAGACCATAAGTTGTGGTCCACGGGTGAAAAAGTCATG
CTGTCACTTTTCCTGTCTCTTGGAGTGGGTAAAGTGATGCTGAGGATGGAGACTATGAAC
TACAGGTTCTCTGGGTTCCTAAACACCACGTTAGCTATGTGGCAGGCTGAACGGGAGGAG
TTGCGAGGCCTCAGGGCCGTTGCCCTTCAGAACCGCATTGTGTTAGATCAACTCACTGCA
GCCACTGGAGGTGTGCCTGCTCTCGTAGGTGCCTCATGCTGCACATACATTCCTGCTAAT
GATGATGAGGGAGGAACCATTCAGCAGGCAATTGCTAATCTGACCTCA
>PBT19c-g00015|scaffold|PBTmale19a001_polishCLR002|15|791812-823873|-1| g00015
ATGGAGGAGATGGACGTCGTGGAGGATGGCAGGAAAGACACATCCATGCACCAGCCGGGA
TATCCCCAGGCAGACCCCGCTCTGTTATACCCCCCTCCTCTGTCCCCCGAGCCGGTCAGC
CCGCTGACTCACCTGGGGAAGCTGCTGGTCGGACACGACGTACCGAGGACCGGCGGATGG
GACAGGAGACTGGACCCGGGGTTTCAGTTACTGGGAACAAGAGAACCAGGAATAGAAGCC
CACGCCGACCAGAGCGTCATCATCCTGCACGCCAAGGTCGCTCAAAAGTCCTACGGCAAC
GAGAAAAGGTTCTTCTGCCCTCCTCCTTGCGTTTACATCAGCGGTCATGGATGGAGGGTC
ATGCAGGACCATTTGAAAGCGGCTGGCTACGGAGACTCTGTCTATCGAGTGTGTGGTTAC
ATGTGTCTGGACAGCTCCAGTCAGTCTCAGGCAGACACATTCAAACTTGTCTTCGATGAA
CAGCCAAACTCCAGACAGATGTTCGCTTGTGCCAAGTCCCTGTTCATCTCTGATCAGGAC
AAGAGGAAGCATTTCCGCCTGTTGCTGCAGCTCTCCTTGGGCAACAGACAGGAAGTGGGT
TCCTTCCAGAGCCGGATGATCAAAGTCATCTCCAAACCGTCCCAGAAGAGACAGTCCATG
AAGAATGCCGACCTGTGTATCTCATCGTGCTCCAGAGTAGCTTTGTTCAACCGTTTGCGC
TCACAGACGGTCAGCACTCGTTACCTTTCAGTGGACAGAGGAGCCTTCATAGCCAGCGCC
AGACAGTGGACAGCCTTCACCATCACCTTGGTGGAGGACCAGCGTGCTGATCAAGGCGAC
TTTGTGCTGAGCGAAGGCTTCATCTGTTATGGCTGTGTGGTCCAGCTAGTGTGTACTGAG
TCTGGAGTAGCTCTGCCACCCATGGTGATCCGTAAGGTCAACAAGCAGCACGCCATCTTA
GATGTGGACGAGCCAGTTTCTCAGCTCCACAAGTGCGCCTTCCAGTTCAGAGACAATCCT
CACGCCTACATGTGTTTATCCAATGACACCATCATACAGCACCAGGCCACGTCCAGTGTC
AGAGACCCCAGCAGAGTGGTGCTGAACGATGGATCCTGTTGGACCATCATCGGAGTGGAA
GCAGTGGAATTCACCTTTAATCAGAGTCTGGCCTGCATCCAGACACCAGTCAGTCCTTTT
CCTGTTATCACCGGGTTAGAGGTGAACGGTGGAGGACACGTTGCCATGTTGGAGATCCAC
GGAGAAAACTTCAACCCTCATCTCAAAGTCTGGTTTGGCAACAGCGAGGCCGAGACCATG
TTCAAATCTCCCAAATCTCTGCTCTGTGTTGTTCCTGACGTCGCTGTTTTCAGTGATGGC
TGGCGCCGTCTGCGACGCATCATCACCGTCCCTCTGTCTCTCCTCCGATTGGACGGTCTG
ATTTATCGCACGCCCTTCACTTTCACCTACACTCCTGAGTTCCAGCGACCTCCGCCTGTG
CGAGGAGGAGGAGGAGGAGCATCCGGAGGAGGAGGCAAGAGAGAAGGAGGGATGGAGGGA
GACCAGGAGGAAGACGTCCTGTTAGAGACCATCCATCAGGAGTTCACCAGAGCCAATTTT
CACCTCTTCATGCAGAGT
>PBT19c-g00016|scaffold|PBTmale19a001_polishCLR002|16|835692-850662|1| g00016
TGTAAGTCTGGTCCAGTGGATCTGGTCTTCCTCATAGACAGCTCCCGCAGCGTCAGGCCA
CATGAGTTTGAGACCATGAGGAAGTTTATGATCGACATCCTCGACACTCTGGATATCGGA
CTCAACGCCACCAGAGTCGGAGTGGTTCAGTACTCCAGTCAGTCCGCTAGTGAGTTCTCT
CTGAAGACCCACAGCAAGCTGGACACCATGGTGAAAGGAATCAATCAGATCATCCCCCTC
GCTCAGGGTACCATGACCGGGCTTGCCATCAAATATGTGATGAATTCAGCCTTCACTGCC
GAGGAGGGAGACCAGGCCAAAGTTCCTCAGGTCCCAAACGTGGCTGTGATCGTGACAGAC
GGACGTCCTCAGGACCGCGTGGCAGAGGTGGCAGCTGAGGCCAGAGAGAAGGGCATCGAG
ATCTACGCCGTGGGAGTCGCCAGAGCCGATATGACATCACTGAGGGCCATGGCGTCCCCA
CCCTTCGAAGACCACGTCTTCCTGGTGGAGTCGTTCGATCTCATTCACCAGTTTGGACTG
CAGTTCCAGGACAAGCTCTGCGGTGATTCAGCCATAGATCTGTGCGCTCAGGGGAAACAC
GACTGTGAACAAATCTGTATCAGCTCACCTGGTTCCTTCACCTGCGACTGCAACAAAGGA
TACAAACTGAACGACGACAAGAAGACCTGCTCAACAGCCTGCAAGTCTGCCAACATTGAT
CTGGTGCTTCTGATCGATGGCTCCAAGAGTGTCCGTCCTCAAAACTTTGAGCTTGTCAAA
AAGTTTGTCAACCAGGTTGTGGACTCTCTGGATGTGTCCGCTCACGGTACCAGAGTTGGT
CTGGTCCAGTACTCCAGCCGGGTCAGGACAGAGTTCCCTCTCAACATGTACCACACCGCA
GATGAGATCAAGGCTGCAGTCATGAAGGTTGACTACATGGAGAAAGGTACTATGACAGGT
TTGGCCCTAAAACACATGCTGGAGAACAGCTTCTCAGAGGCAGAGGGCGCTCGTCCTGCC
AGCCGCAACATTCCCAGAATCGGCCTGGTCTTCACAGACGGACGCTCCCAGGATGACATC
ACAGAGTTCGCCAAGAAGGCCAAAGAAGCCGGTATTACCATGTACGCTGTGGGTGTTGGT
AAAGCTGTGGAGGACGAGCTTCGTGAGATTGCATCAGAGCCTGTTGAGAAACATTTCTAT
TACACCACTGACATCACCGCCATCAGCACCATCGCTGAGAACCTCAAACTCAATGTCTGC
CCAGTGAAGGATCCATGTGCCTGCGAGAGCCTGGTGGAGTTCCAGCAGGCCACCATGAGC
AGCCTGGAGCAGCTCACACAGAAACAT
>PBT19c-g00017|scaffold|PBTmale19a001_polishCLR002|17|862350-870015|1| g00017
ATGAATGAGTCATCTCCTAATGTGACTGTGGTTATAGAGTATCGAGACTCCTTCACCAAA
GCTGTGACCAAGAATGTTATTGTTGTGGTTCTCGGGATCTCCATCAACTACATCAATGCA
AGCCTCATTCAAACCTTTCGCAAAAACCAGATCTTCTACATGAATCCTCGGTACATCCTG
TTTTTTCACCTGGTGATCAACGACATGATCCAAGTGACACTGACCGTCATCCTGTTTGTC
ATCAGCTACACCCTCTACAAAATAAATGTCTCCGTCTGCTGCGTCTTCATCCTGCTTGCT
CTTTTCACCACTGAAAACACTCCTCTGAACCTGGCCTGCATGGCGATGGAGTGCTACATC
GCCATCTGCCTCCCCCTTCACCACGTGCAGATCTGTACTGTCAAGAGAACGTCAATGCTG
ATTGGTCTAATCTGGATTACAAGCATGTTGTCTGTTCTTCCTGATCTCTTCATAACCTTA
GCGACGGAGCAGCTGGACTTCTTTCATTCTCGAGTATTCTGTCTCAGGGAAACTGCCTTT
CGAAATCCCCACATTATCAAGAAGAGGGATGTTACCTACATTATGTACCTGGTTATAGTT
TGGTTTGTTATCTTTTATACTTACTTCAAGATCCTGTTCACTGCAAGAACAGCCAGCAAA
GATGCTAAAAAAGCTAGAAATACTATCCTCCTCCATGGTTTTCAGGTGCTGTTGTGTATG
GCAACATATGCAGAACCCATGTTAAAACATGCTCTGCAGCAGTGGTTTCCAAAGAACTAT
CCAGACTCCCTGTTCGCGTGTTATATTATAGTGCAGATCCTTCCTCGATCCATTAGTCCA
ATTATCTATGGCATACGAGACAAGACCTTCAGAAAATACCTGAAAAGGTATCTGTTGTGT
AAA
>PBT19c-g00018|scaffold|PBTmale19a001_polishCLR002|18|873762-881995|1| g00018
TTTCAAGAGATGAACGTGTCAGCTGCCAATGTGTCAGTTGTTTTACAGTATCGAGACTCC
TTCACTAAAGCTGTGACCAAGAATGTAATTGTTGTGGTTCTCGGGATCTCCATCAACTAC
ATCAATGCCAGCCTCATTCACACCTTTTGCAAAAACCAGATCTTCTACATGAATCCCCGG
TATATCCTTTTTATTCACCTGGTGGTCAACGACATGATTGTAGTGACCTTGACTGTCTTC
CTGTTCATCATCAGCTACACCCTCTACAAAATAAATGTCTCCATCTGCTGCATCTCCGTC
CTGTTTGTTATTTTCACCACTGAAAACACTCCTCTGAACCTGGCCTGCATGGCAGTGGAG
TGCTATATCGCCATCTGTCTTCCTCTTCGCCACACACAAATCTGTACCGTCAAGAGAACG
TTAATGCTGATTGGTTTAATCTGGACGACAAGCATTATCTCTGGTATTCCCGATCTCTTC
ATCACCTTAGCCACAGAGCCGCTGGACTTCTTTCATTCCCGAGTCTTCTGCCTCAGAGAA
ACTGCCTTTCCACATCCTCTCCTTGTTAAGAAGAGGGATATCACATATTTAATGTTTCTA
GTTATAGTCTGGATCACCATCTTTTACACTTACTTCAAGATCCTGTTCACTGCAAAAACA
GCAAACAAAGATGCAAAGAAAGCCAGGGACACTATCCTCCTCCATGGGTTTCAGCTCCTG
CTGTGTATGTCTTCATATGCAACACCTCTGTTGAAAGATGCTCTTCAGCGATGGTTCCCT
AAGAATTATGCAGACTCCCTCTTTGCTATCTACATTATAGTACAGATCCTGCCACGATCC
ATTAGTCCAATCATATATGGCATACGAGACAATACTTTCAGGAAGTACCTGAGAAGGCAT
CTATTGTGTAAATATCGAGACTCCTTCACTAAAGCTGTGACCAAGAATGTAATTGTTGTG
GTTCTCGGGATCTCCATCAACTACATCAATGCCAGCCTCATTCACACCTTTCGCAAACAC
GAGATCTTCTACATGAATCCCCGGTATATCCTTTTTATTCACCTGGTGGTCAACGACATG
ATTGTAGTGACCCTGACCGTCATCCTGTTCATCGTCAGCTACACCCTCTACAAAATAAAT
GTCTCCGTCTGCTGCATCTACGTCCTGTTTCTTATTTTCACCACTGAAAACACTCCTCTG
AACCTGGCCTGCATGGCAGTGGAGTGCTATATCGCCATCTGTCTTCCTCTTCGCCACACA
CAAATCTGTACCGTCAAGAGAACGTTAATGCTGATTGGTTTAATCTGGACGACAAGCATC
ATCTCTGGTATTCCTGATCTCTTCATCACCTTAGCCACAGAGCCGCTGGACTTCTTTCAT
TCCCGAGTCTTCTGCCTCAGAAAAAATGCCTTCCCACATCCTCTCCTTGTTAAGAAGAGG
GATATCACATATATAACATTTCTAGTTATAGTCTGGATCACCATCTTTTACACTTACTTT
AAGATCCTGTTCACTGCAAAGACAGCTAACACAGATGCAAAGAAAGCCAGGAACACTATC
CTCCTCCATGGGTTTCAGCTGCTGCTGTGTATGTCTTCATATGCGACACCTCTGTTGAAA
GATGCTCTGCAGCGATGGTTCCCTAAGAATTATGCAGACTCCCTCTTTGCTATCTACATT
ATAGTACAGATCCTGCCACGATCCATTAGTCCAATCATATATGGCATACGAGACAATACT
TTCAGGAAGTACCTGAGAAGGCATCTATTGTGTAAAGTCAACAAACCA
>PBT19c-g00019|scaffold|PBTmale19a001_polishCLR002|19|888539-889642|1| g00019
ATGAACGTGTCAGCTGCCAATGTGACAGTGGTTTCACAGTATCGAGACTCCTTCACTAAA
GCTGTGACCAAAAATGTGATTGTTGTGGTTCTCGGGATCTCCATCAACTACGTCAATGTC
AGCCTCATTCACACCTTCCGCAAACACCAGATATTCTACATGAATCCCCGGTATATCCTT
TTTATTCACCTGGTGATCAACGACATGATCCAATTGATGCTGACCGTCATCCTGTTTGTC
ATCAGCTACACCCTCTACAAAATAAATGTCTCCGTCTGTTGCGTCTTCATCCTGCTTGCT
CTTTTCACCACTGAAAACACTCCTCTGAACCTGGCCTGCATGGCAGTGGAGTGCTACATC
GCAATCTGCCTCCCCCTTCACCACATACAAATCTGTACCGTCAAGAGAACATTAATGCTG
ATTGGTTTAATCTGGACAACAAGCATGTTATCTGTTCTTCCTGATCTCTTCATCACCTTA
GCAACAGAGCCGCTGGACTTCTTTCATTCCCGAGTCTTCTGCCTCAGACAAACTGCCTTC
CCACATCCTCTCATTGTTAAGAAGAGGGACATCACATATTCAGTGTTTTTAGTTATAGTC
TGGATCACCATCTTTTACACTTACTTCAAGATCCTGTTCACTGCAAAGACAGCTAGCAAA
GATGCAAAGAAAGCCAGGAACACTATCCTCCTCCATGGGTTTCAGCTGCTGCTGTGTATG
ACAACATATGTAGCCCCCCAGTTATTAACTGTTGTGCAGCAATGGTTCCCTAAGAATTAT
GCAGACTCCCTCTTCGCTTACTATATTATTGTGCAGGTCCTGCCGAGATCCATTAGTCCA
ATCATCTATGGCATACGAGACAATATGTTCAGGAAGTACCTGAAAAGGTATCTGTTGTGT
AAACTCAGCATACCA
>PBT19c-g00020|scaffold|PBTmale19a001_polishCLR002|20|892247-894568|1| g00020
ATGAATTTGACATCTGGGAACAGAAATGTGACACCGGCTGTGAATTACCGGGACAACTTT
GTTATAGCTGTTGGCAAGAATGTAATTGTGGTTGTCCTCGGCATCACCATCAACTACATC
AATGCCACCATGGTCCACACATTCAACAAACATCATATCTTGAAGTTGAACCCTCGCTAC
ATCCTGTTCATCCACCTGGTGTTTAACGACATGATCCAGCTGACAACCAGCATCACCCTC
TTTGTCTTCACCTACACCTTCCATACCATCTATGTCTCACTGTGTTGCCTCCTCATCTTG
CCAGCTGTCTTTACCACACAAAACACCCCTCTGAATCTAGCGTTTATGGCTGCAGAGTGC
TACATTGCTGTCTGCATTCCCCTCCGCTACAACTACATATGTACAGTCAAAAGAACGTAT
ATTGTAATTGGCATAGTCTGGACAATGAGTTCACTTTCTGTTCTGCCAGATGTCTTCATC
CTCTTGGCCACTGAACCTCTGGAGTTCTTACATGCCAGAGTGTTCTGCAAGAGGGATGGT
GTGTTTCGGAGCATCTACAGCTTAAGGAAGAGAGATGCATCCCACATATTTTTTCTGGTA
GTGGTTTGGATAACTCTGTTTTACACTTACTTCAGAATTTTGTTTGTGGCCAAAGCTGCT
GATACAGATGCTAAAAAGGCAAGAAACACTATCCTCCTTCATGGCTTTCAGGTGCTGTTG
TGCATGATAACCTATGTGCAACCTATGTTACGTGACTTTCTAATATACTTGTTCCCAGGA
GGGGTAGCATCCATAAACTTTGTTATATTCATCATAAACCAAATCCTTCCTCGCTTTGTC
AGTCCTATTGTCTACGGGTTACGAGACAACACTTTCAGAAAGTACTTCAAAAGGTATCTG
CTGTGTACAATAAATGAAAACAGCCATGCCACGACAACACTGAAGGCACTCTCTAGATGT
>PBT19c-g00021|scaffold|PBTmale19a001_polishCLR002|21|899780-900839|1| g00021
ATGAATTCCTCGTCTTATGGCTATAATGTGTCAAGTGGTCTGAGTTATCGAGACCCTTCA
AGCTCAGCTGTGGTCAAAAATGTGATTGTTCTAGCTCTTGGCCTTACCATCAACTATATC
AATGGTACCCTGATTCACACCTTCAGAAAACACCAGATCTTTTATGTGAATCCTCGTTAC
ATCTTATTCATCCACCTGGTGCTGAACGATATAATCCAGCTTACCACAACAATCAGCCTG
TTTGTCTTCAGTTATATCTTCTACAAAATTAATGCTTCCTTCTGTTGCCTCATTATTACA
TTTGCTGTTTTCACCACCCTCAACACCCCATTGAATTTAGCTGTCATGGCAGTGGAGTGT
TACATTGCTATTTGTTTACCACTGCGACATGCTGAGCTCTGTACAATCAAAAAGACAAAT
ATTCTGATTGGTTGGATCTGGGCCATGAGCGCAGTCTCAACACTGCCGGATGTGTTTATT
ATTCTTGCAACAGAACCTTTACAGTTATTATATTCCACAATTTTCTGTGAGAGGGATAAC
TTGTTCCATCACCCCATAAGTTTGAAAAAGAGGGATGTCTCCTACATAATTTACCTAATT
GGTGTTTGGCTCACTCTCTTCTACACTTACTTTAAGATTTTCTTTGCTGCTAAAGCAGCT
AAAGAAGCTAAATCATCTGATGGAGATGCAAAGAAGGCCAGGAATACAATCCTGCTGCAT
GGCTTTCAGCTACTCTTGTGTATGCTAACCTATGTAGCCCCTGTGTTGAAAAAGGTTCTA
TTGTACTGGTTCCCTAAACATTATGTACATGCACTCTTTGTTTGCTATATCATCATTCAG
ATCCTCCCCAGGTTTATCAGTCCGATTGTGTACGGGCTACGAGACAAGACTTTTAGACAG
CACTTTAAAAAGTACCTGCTGTGTTCAGTG
>PBT19c-g00022|scaffold|PBTmale19a001_polishCLR002|22|907787-908840|1| g00022
ATGAATTCCTCGTCTTATGGCTATAATGTGTCGAGTGGTCTTAGTTATCGAGACCCTTCA
AGCTCAGCTGTGGTCAAAAATGTGATTGTTCTGGCTCTTGGCCTTACCATCAACTATATA
AATGGTACCCTGATTCACACCTTCAGAAAACACCAGATCTTTTATGTGAATCCTCGTTAC
ATCTTATTCATCCACCTGGTGCTGAACGATATAATCCAGCTTACTACAACAATCAGCCTG
TTTGTCTTCAGTTATATCTTCTACAAAATTAATGCTTCCTTCTGTTGCCTCATTATTACA
TTTGCTGTTTTCACCACCCTCAACACCCCATTAAATTTAGCTGTTATGGCAGTGGAGTGC
TACATTGCTATTTGTTTACCACTGCGACATGCTGAGCTCTGTACAATCAAAAAGACATAT
CTTCTGATTGGTTGGATCTGGGCCATGAGCGCAGTCTCGACACTGCCGGATGTGTTTATT
ATTCTTGCAACAAAGCCTTTATGGTTATTCTATTCCACAATTTTCTGTGAGAGGGATAAC
TTGTTCCATCACCCCATAAGTTTGAAAAAGAGGGATGTGTCCTACATAATTTACCTAATT
GGTGTTTGGCTCACTCTCTTCTACACTTACTTTAAGATTTTCTTTGCTGCTAAAGCAGCT
AAAGAAGCTAAATCATCTGATGGAGATGCAAAGAAGGCCAGGAATACAATCCTGCTGCAT
GGCTTTCAGCTACTCTTGTGTATGCTAACTTATGTAGCCCATGAGTTAAAAAAAGCTCTG
TTGTACTGGTTCCCTAAACATTATGTACATGCACTCTTTGTTTGCTATATCATCATTCAG
ATGCTCCCCAGGTTTATCAGTCCAATTGTGTATGGGCTCCGAGACAAAACTTTTAGAAAG
CACTTGAAAAAGTACCTGCTGTGTTCAGTG
>PBT19c-g00023|scaffold|PBTmale19a001_polishCLR002|23|918254-918469|1| g00023
GTCTCCTTCAGGATTGACTACAAAGTCCTGCTATACACATACAAATCCATCAACGGACAT
GCGCCTCCCTACTTACAAGAACTGATCATACCACAAACCTCCACCCGCACCCTCAGATCT
GCCAGCAGCTTGCTCCTCCAGTCCCCCAGTACTAAACTCCGCACCATGGTGGATCGAGCC
TTCAGCTCTGCTGCACCACGCTTGTGGAATAGCCTC
>PBT19c-g00024|scaffold|PBTmale19a001_polishCLR002|24|919791-920883|1| g00024
ATGAATTCCTCGTCTTATGGCTATAATGTGTCGAGTGGTCTTAGTTATCGAGACCCTTCA
AGCTCAGCTGTGGTCAAAAATGTGATTGTTCTGGCTCTTGGCCTTACCATCAACTATATA
AATGGTACCCTGATTCACACCTTCAGAAAACACCAGATCTTTTATGTGAATCCTCGTTAC
ATCTTATTCATCCACCTGGTGCTGAATGATATAATCCAGCTTACCACAACAATCAGCCTG
TTTGTCTTCAGTTATATCTTCTACAAAATTAATGCTTCCTTCTGTTGCCTCATTATTACA
TTTGCTGTTTTCACCACCCTCAACACCCCATTAAATTTAGCTGTCATGGCAGTGGAGTGC
TACATTGCTATTTGTTTACCACTGCGACATGCTGAGCTCTGTACAATCAAAAAGACATAT
ATTCTGATTGGTTGGATCTGGGCTATGAGCGCAGTCTCGACACTGCCGGATGTGTTTATT
ATTCTTGCAACAGAACCTTTACGGTTATTCTATTCCACAATTTTCTGTGAGAGGGATAAC
TTGTTCCATCACCCCATAAGTTTGAAAAAGAGGGATGTGTCCTACATGATTTACCTAATT
GGTGTTTGGCTCACTCTCTTCTACACTTACTTTAAGATTTTCTTTGCTGCTAAAGCAGCT
AAAGAAGCTAAATCATCTGATGGAAATGCAAAGAAGGCCAGGAATACAATCCTGCTGCAT
GGCTTTCAGCTACTCTTGTGTATGCTAACCTATGTAGCCCATGTGTTGATAAAGGCTCTG
TTATACTGGTTCCCTAAACATTATGTACACATAATCTTTGCTTGCTATATCATCATTCAG
ATCCTCCCCAGGTTTATCAGTCCGATTGTTTACGGGCTACGAGACAAGACTTTTAGAAAG
CACTTGAAAAAGTACCTATTGTGTTCAGTGTGGGCAAGTACCAGCTATGGATTGCAGAGA
AGGACCAAA
>PBT19c-g00025|scaffold|PBTmale19a001_polishCLR002|25|922608-924733|1| g00025
ATGAATTTCTCATCTGCAAGCAGTAATGTGATAGCTCGTGATGATTTCAGCGTGGCTGTG
AGCAAAAACGTGATTGTTGCAGTACTATGTATCATCATCAACTACATCAACGGTACCCTG
ATCCACACCTTCAACAAACATCAGATATTCAATGTGAACCCACGATATATCCTCTTCATT
CACCTTGTGGTCAACGATATGATGCAGCTGACATCCTCGGTTATGCTGATGCTCCTTAGT
TATATTTTCTATAAAATCAGCGTCAGCCTCTGTTGCTTCCTGCTCCTGTTTACTATCATC
GCTACTCAAAATACACCAATGAATTTAGCTGGAATGGCAGCAGAGTGTTACATTGCAATT
TGTTTACCGCTGCACCACACAACATTATGTACAGTCAGAAGAACATATATTCTGATTGGT
ATAATCTGGTTTGTAAGTTCAATGTCCTACATACCAGACATTTTAATTCTCCTGAACACA
GAATCTGTTGAATTCTTAGATTCAAAAATAATCTGCATCAGAAACAACGCATTTCTAAAT
CCATTAATCCGACAGAAGAATAATATCTATAACACAGTATTACTGGTTATGGTTTGGAGC
ACCCTCCTATACACTTACTTAAGAATACTTTTTGCTGCTAAATCAGCTGATGGAGATGCA
AAGAAGGCCAGGAATACCATCCTGCTTCATGGCTTTCAGCTACTGTTAAGTATGCTCACA
TATGTAGCCCAGGCATTCAGACAAGCTCTCTATACCTGGTTCCCTAAAAATATTTCAGAT
GCAATCTTTGTCTCTTATATTTTCATTCAGGTCCTGCCCAGGTTAATCAGTCCTATTGTG
TATGGGCTAAGAGACAAGACATTCAGGAAGTACTTGCAAAGGTACCTGCTATGTGGAATG
AGAGCAAGAATCAATCCACAGCCTACCCTTAAAGAGCTTCAG
>PBT19c-g00026|scaffold|PBTmale19a001_polishCLR002|26|929897-930988|1| g00026
ATGAACTTTTCAAATACTGGCAGGAATTTCACATCAGCTGTCTATCGGGACACTTTAAAC
ACAGCTATAATCAAGAATGTGATCACTGTGGTTCTCTGCATCTCCATCAACTATATCAAC
GGTACCCTGGTGCACACATTCAGAAAGCATGAGATTTTCAATATAAACCCTCGCTACATC
CTGTATATTCATCTGGTAATCAATGATATAATGCTGCTGACCATGTTTACCCTCGTTCAA
GTCCTGAGTTACATCGTGTTCACTCTCAACGTCTCCTTGTGTATAGTTTTGCTAATGATT
GCTATATTTGCAAATCTAAACAACCCCCTAACACTAGCTGTCATGGCAATAGAGTGTTAC
ATTGCCATATGCTTCCCTCTCCACCACACCCAAATCTGTACTGTCAAGAAAACATATGTT
GTGATCGGCCTCATATGGGTGATGAGTGCACTTTCAATCCTACCAGATTTATTTGTCACC
TTGGCCACAGAGTCCCTGGATTTCTTTCATTCCAGAGTTTTCTGCCTTAGAGAAAGTGTT
TTCAGAAACAGCTATCTTACAGAGAAGAGAGATGTATCCTACATAGTGTATCTGGTCATT
GTTTGGCTCACTCTTTTCTATACATACTTCAGGATCCTTTTCGCTGCACAGGCAGCTTCT
GCAGATGCCAAGAAAGCAAGAAACACCGTCCTCCTCCATGGTTTCCAACTGCTGTTGTGT
ATGCTCACCTACGTTTTTCATCTCATCATAAATGGTCTGACGTACTTGTTCCCAAAAGGG
GTACTGGCCATTCGCTTCACTATTGCGATATTTGTTCAGGTTCTGCCACGTCTCATCAGT
CCAATTTATGGGCTACGAGACAAGACATTTAGACAGTACCTGAAAAGATATCTGCTCTGT
TCAACAGGTGCTAAGACTCATCCACAG
>PBT19c-g00027|scaffold|PBTmale19a001_polishCLR002|27|934646-935209|-1| g00027
ATGCTGCAGGACCGGAGGGCGACGCCGCAGGGGATGATGCTGCAGACTCGGAAGGCGATG
CCACTGGGGGTGCTGCAGGCTCCGGAATGGGGGGCTGGCACAGCTCTGGAACAAGGGATA
GCTGTGACGGCCCAGCAGGAACAAGGGATAGCTGCAACAGCCCAGCAGGAACAAGTGATT
GCTGCACTTAAGCCAAGATGGGGAGATGCGGCACACCAGCAGGGACGGGAGGTTGCTGCA
CGCCAGCAGGGACGGGAGGTTGAGTCTTTGTGGCACTGGGGAGTGGAGACTCTGAGGCGC
TGGGGAGCGGAGACTCAGCCCTGGACCGGACAGGTAAGGTGGCAAGGCGACCCAAGGAGT
GATGTTGTCATCTGTGTTGACGACCGGACTTCTGGTTGGCGCTCCGAGCTAAAGGCTAGC
ATGGTCAACCCTAGCAGTCAGGAGGTCAGCTGGCTTGGAAGCTGGGTGACTACTGGGGCC
GACAGAAAATGGAGCTTCATGCTCCACAGACTCCCAGCGGCTTGCCATCAACCTTTTAGC
CAGCATGGGGTCCTCCTCATGGGC
>PBT19c-g00028|scaffold|PBTmale19a001_polishCLR002|28|936348-969084|1| g00028
CTGGACTCAGGTATTATTGTGTTGGCTACTCTGGGTCGACCTTTCACTTTAGGGATGCTC
TATGATGCTCGGCAGGATAAACTAATCCCAGGTTTCACCTTGTGGGATAAAACAACTCTA
CAAGAGAACACAACTGAAAACTTCAATCCAAGCAGTGAGTTTCAGATTACGGCATCTGAC
TCCATTGAATCCAAGTCTTCTCTGCTGGATGTTGACGCTTCTCTGAAGGCCAGTTTCCTG
AGTGGATTGATTGAAGTTGGAGGATCTGCCAAATACCTGAACGATAAGAAGAAATTCAAG
AATCAGAGCAGAGTGACACTTCAGTACAAAGCTACCACCAACTTCAAGCAGTTGTTGTTG
ACTCCTAATGGAGCCAAGGACATGCAACAAACAGATGTTATTGAGAAGAGCTCGGCAACA
CATGTAGTCACAGGCATCCAGTATGGAGCAAATGCTTTCTTTGTATTTGACAGTGAGAAG
TTAGATGTTAGCAGCGTTCAGGACATCCAGGGCAGCATGGAAGCTGTGATAAAGAAGATT
CCATCAGTGGATATTGAGGGGAAAGTTGACATCAAGCTGACTAATGAAGAAAAAGACCTG
ACAAACAAATTCTCCTGCAAATTCCATGGGGACTTCATTCTTCAAAGCAACCCTGCAACA
TTTGAAGATGCAGTGAAGACCTATGTAGAGCTTCCAAAGCTACTGGGAGAAAAGGGAGAA
CATGCTGCTCCAATGAAGGTCTGGCTGATGCCCTTGAAGAATTTGGATTCCAAAGCTGCT
GAGCTGATGAATGAGATCAGCGTTGGACTAGTGAGGAAAGCTGAAGATGCTCTAGAAGGT
ATTAGGGAGATAGAAATGAGATGCAATGATTCCCTGGAAGACAAAGTGTCAGAGGATTTT
CCAGAGATTCGCAAAACGCTGAAAAGTTTCCAAAAACTGTGTAATTCTTACACATCTGCG
CTTCAACAGACCATGAAGAAAACATTTCCCTCCATCCGTGAAGGCAAAAAAGATGAGAGC
TCATTAGAAAAACTCTTTGAAGACAGAGACAAGTCACCGTTCAGTCAGGAAAAACTAAGC
AAGTGGATGGATCACAAGGAGAGAGAAATCACCGTCATCAGGTCCTGTGTAGACATGATG
GAGGGGACAAACACAAAGATCGTCAAAAATCAGACAGAGTTGGATAGAGAGGTTTTTGCT
CCGGGTGTAGAAAATGCTCTGTGCTTTGTTTTCACCTCTGTGAAAAGTGCTGACCCCTGC
CTTGATGCGATGGCCGACTACTTGGATTCACTTGAATTAAGAAGTACCGATGCAGACCAC
TGGTACTTCTCAGATGAAGTGTTGACCAAAATGAGAGAAAAAGCCAAAGCTTTCCATGAT
CTTGCCAAACCTCTCAAGCACAGCAGCAGTGTCCGTTTCCTTGTAACAGCCACAGCAAAT
GAGAAATACAAAGGAGCAACCATCTACCATTACAAGGAGAGCAAACTGGTCACTGATGAT
TTTTCAGAGCCTGACGTCCCTCCTGTGGAGACTATCACAGACAAAAGTGATTTAATCTGG
TATGCCTGTGATCTCTCCCTGGACCCAAACACAGCAAGCAACTGGCTCATTCTGTCTGAG
GGAAACAAAAAGGCGACCTGTACAGAATGGCAGATATATCCTGATCTCCCAGAAAGGTTT
AATCCACGTCCTCAGGTTTTGTGCAGAGAGGGGCTTACTGGGCGCCATTACTGGGAGGTA
GAGTGGAGTAAAAGTTTTAGGAATGATGTTGGTGTGGCTGTAGCATACAAAAGAATTGAA
AGGAAAAATGAAAATCAGGATAGTGGTCTCGGATCAAATAATATATCCTGGTATTTTGGC
GAGAAGCAGGAGCTCTCTGCATGGCATAATGGTCAAGTGTGGAGTGGTCCTGTTCCCAAC
ACTGGCTGCAAAAAAATTGGAGTGTATCTGGACTGGCACTCTGTCCTTCTTCTGTTCTAC
AGAGTCTCCTCTAACACACTGACACACCTCTACACCTTCCACACCAAATTCACTGAGCCT
GTTTACCCA
>PBT19c-g00029|scaffold|PBTmale19a001_polishCLR002|29|938403-938747|1| g00029
ATGTTCTCCACTGAACCATCCAAAGTGTACTATCAGTGGCAAGGTAATAATACAAGAACA
GATCCTCCCAGGGCTGAGACTGAACAATACTGGAAGAGCATATGGGAGAAGGAGGCATCA
CAAAACACCAATTCTCAGTGGCTAGTGGATCTAAGAGCAGACCAAAGCAATCTCCCAGAA
CAAGATCCAGTAACCATCACAATGGCAGACATCCAAGGACGAGTGTCAGGTATGAAGAGC
TGGACAGCACCGGGCCCGGACATGATCCACACCTACTGGCTAAAGAAACTGACTGCACTC
CATGAACGCCTGGCAGCACAAATGAACCAGCTGCTGATAGATGGA
>PBT19c-g00030|scaffold|PBTmale19a001_polishCLR002|30|975571-990949|1| g00030
ATGAATTTGTCATCTGTCAACGGCACTTTAACTGTAATTGGGAATCAGCGGGACCGCTTC
ACCACAGCTGTGACCAATAATGTGATTGTCACAGCCCTATGCATTTCTATCAACTACATC
AACGGCACCCTGGTCCACACTTTCAGAAAGCACCAGATCTTCAGTTCAAACCCTCGTTAC
ATTCTGTTCATCCACCTGGTGATAAATGACATGATGCTGCTGATTCTGTCAACTCTTCTC
CACATCATCAGCTACGCCCTGTACACAATCAATGTACCCTTCTGCCTCATTATGCTGACC
ATTACCATCCTCACCACCCTCAACACCCCACTAAATTTAGCTGGCATGGCAGTCGAGTGC
TACATCGCTGTCTGCTTTCCCCTCCGGCATGCACAGATCTGTACTGTCCAGAAAACCTAT
ATCCTGATCGGTTTGATCTGGGTTGCGAGTGCATTGTCCATCCTACCAGATATCTTCATC
CTCCTGGCCACAGAACCTCTGCAGTTCTTTTACTCAAAAGTGTTATGTGCCAGAGATTAC
GTGTTCAGAAGCAACTACAGCCTGAAAAAGAGGGATGCATCACACATTGTCTGTCTTGTC
CTGGTTTGGCTCACACTCTTATACACTTACTTCAGGATTCTGTTTGCTGCCAAGGAAGCA
ACTATAGGCATTAAAAAAGCCAGAAACACTATTCTCCTCCACGGCTTTCAGCTGCTGTTA
TGTATGCTTACTTACGTGAGACCCATGTTTGAAAAAGGTCTGCTCTACTTATTACCTAAA
CAGTTCTTGGCCATACGCTTTGCCTCCTATGTCATTGTCCAGATCCTGCCACGGTTTGTT
AGTCCCATTGTCTACGGACTACGAGACCAGACCTTCAGGAGATATATGAGAAGAGACACC
TTCACCACAGCATTTGTGAAGAACCTGATTGTGGTTCTGGTCTGGATCATCCTCAGTTAT
ATCAATGGCACCTTGGTTGCCACCTTTTTTAGACACCAGGCCTTTTATGAAGACCCTCGC
TACATCCTCTTCATCCACATGGTGAACGACGCCATCCAGCTGACTGTCACCATCACGCTT
TTCCTCAGCTACATCTTCTACAAGTTAAATGTCTCATTCTGCTGCTTCTTTATCCTGGTG
GCTGTCTTCACAACCAGAACACCCGGTCACTTAGCTAGTATGGCCATAGAGCGCTATATT
GCTATTTGCGAACCTTTAAACTGCACTCCCCACATCTGCACAGTGAGGAGGACTTACATT
GTCATCGGTATTTGGTTTATATGTAGTGGCTCCGATATTACAGATCTATTTGTCACACTG
GCGACTGAGTCCCTGAGCTTCTTCCATCATCGGTTGTTCTGTTTGCGCCAGAATGTGTTC
AAAGACCCGTCCGCATACAAAAGACAAGCTTTTGATATCATCTATTTCTCCTGTGTGTTT
CTGACTCTGGGCTTCACCTACCTGAGGATCCTGTTTGCAGCCAGGGCCCTCGCCACGAAG
AAGGTGTCAGCCCAGAGAGCCAGGAACACCATCCGGCTCCACGGGGCCCAGCTGGCCATG
TGCAGGCTCTCCTACATCTCCCCATCGTGGAAGGCTGCTCTCATCTCCCTTTTCCCCCGT
CTCAGTCTGGAGATTCGTTACATCTTCTTCCTGGTCGTCTACATCATCCCCCGTTTCCTG
AGCCCCATGATCTATGGTTTTCGAGATGAGCAGTTCAGGAAGTACTGGACGCGGTAC
>PBT19c-g00031|scaffold|PBTmale19a001_polishCLR002|31|1028564-1067449|-1| g00031
ATGGAGAACAAGGACAAAGTACAGATGAGGAGTCACCCTCGCAGGCAGTTTAAGAAGCTG
AGCGAGGACAGCCTCACCAAGCAGCCAGAGGAAGTCTTTGATGTCCTGGAGAAGCTGGGT
GAAGGGTCTTATGGCTGTGTGTTTAAAGCCCATTATAAAGAGACGGGGGAGATTGTAGCC
ATCAAACAAGTTCCTGTGGAGTCTGATCTTCAGGAGATTATCAAGGAAATCTCCATCATG
CAGCAGTGCAACAGTCCCCATGTGGTGCGGTACTATGGCAGCTACTTCAAAAACAGCGAT
CTGTGGATCGTCATGGAATATTGTGGAGCCGGATCAGTGTTAGATATCATCCGAATACGC
AGCAAGACGCTAACAGAGGAGGAGATAGCTGCCATCGTGCAGTCTACCTTAAAGGGTCTG
GAGTATCTTCACTTCATGAGGAAAATCCACAGAGACATCAAAGCAGGCAACATCCTGCTG
AACTCAGAGGGTCAGGCCAAACTGGCCGACTTTGGAGTTGCTGGACAACTCACAGACACC
ATGGCGAAGCGGAACACAGTCATCGGCACTCCGTTCTGGATGGCTCCGGAGGTCATACAG
GAGATCGGCTACAACTGCGTGGCTGACATCTGGTCTCTGGGAATAACGGCTATAGAGATG
GCTGAGGGGAAGCCGCCCTACGCCGACATACATCCCATGAGGGCCATCTTCATGATTCCT
ACCAACCCTCCCCCGACGTTTCGGAACCCAGATCAGTGGTCTCAACCGTTTAGAGACTTT
GTCAGCCAGTGTTTAGTGAAAAACCCAGAAAACAGAGCGACGGCCACGCAGCTTCTACAG
CATCCATTTATCAAGTCAGCCAAGTCCAGTTCCATCCTCAGGGCCTTAATCACAGATGCC
ATGGAGATCAAACTGAAGAGACAAGAGGAGGCAGAACAGCGAGAACAAGACGCAGAAGAT
GATGACAACTCGGATGATGATGAGGTTGACCAGGGGACCATGGTGCGAGCGGGGACCGGC
GACTCAGGAACCATCCGGGCCGCTGGTTCAAGTTCTCGAGGCAGTACGGCACGGACCATG
ATCCAACACGAGGACACGGGAACCTTGCAGTCACAGCTCGGCACCATGGTCATCAACCCT
GAGGATGAGGATGAGGAAGAAGCTGGTACTATGAAAAGGAGAGATGAGACAATGCAGCCA
GCCAAGCCGTCCTTCCTGGAGTACTTTGAGCAGAAAGAGAAGGAGGCCAACAGTCACAAT
GATGGAGGAGGAAGAGGAGAAAACAACGCAGACAACCGCAAACTGCCCCCTGAAGGAGAT
CTGGAAGTGGTGAGTACCTGGTCGGTGGAGGAGCTGCGGCTGCGTCTGGCCTCTCTGGAC
CCGCAGATGGAGCAGGAGATCGAGGAGATCCGTCAGCGCTACCAGGCCAAGAGACAACCC
ATCCTGGACGCCATCGAAGCCAAGAAACGACGGCAGCAGAACTTC
>PBT19c-g00032|scaffold|PBTmale19a001_polishCLR002|32|1071591-1072328|-1| g00032
ATGTCTCTTGCAAAGCCTGCGATGAGGGGGCTGCTGGGAAAGCGCCTGAGGTTTCACCTG
CCCATCGCTTTCACTCTGTCCTTGGTGGCTGCACTCGGGTTCAAGTATGGAGTGACGGAG
CCCAGGAAACAGGCCTACGCTGACTTCTACAAGCAGTACGACGCTGTCAAAGACTTCAAC
GCCATGAGGGAAGCCGGCATCTTCGAGAGCGTGCGGCCCTCTGGGGAG
>PBT19c-g00033|scaffold|PBTmale19a001_polishCLR002|33|1081485-1095366|-1| g00033
CAGTTGGAGAGCTTCATTCAGAGGAGCATAAAGTCGGACACCGCGAACATACCGTCACAC
TTTGTTCACAACCAGACGGCCACCATGCTGGAGATCGGAACGAACCTCCTCACGCACACA
GCGGAGCAGACACGTAAAATCAACGTGGTCGAAGCGAAGGTGTTGAACCACACGTCTCGG
ATTGAGATTCAGCTTCTAGAGAATTCTCTGTCCACCAACAAGCTGGAAAAAGAGCTGTTA
CTGCAGACGACCGAGATCAGCCGGCTACGAGACAAGAACAGTCGTTTGGAGAGTAAAGTT
AAGATGTTGGAGTCTCAGCAGAGAGGAGAGATGGAGGACATGAAGGAGGAGAAAAATAGA
CTGCAGTCCGTCATCAGGACTCAGATGGCGGCCATCGAGTCTTTAGAGAAGCAGCTGAGA
GTCGCCAGCAGCAACAACACGGCTCTGCAGAGGCAGCAGGCTCAGCTGATGGAGTCTGTC
CACACACTCATCACCATGGTGTCCAGCACTACAGGCTCACCCCCCAGGAACCAGATGTGG
AGAGACTGTGCAGATGCTTACAAGGCCGGTCACTCTGTCAGTGGTCTGTATCACATCTAC
ATCGGCAACAAGACTGAACCTGTGCAGGTGTACTGTGACATGGAGACGAGTGGCGGAGGC
TGGACGGTCTTCCAGAGGCGGTTTAACGGCAGCGTGGACTTCCAGAGGAGCTGGAGGGAG
TACAAAATGGGTTTCGGGGACGTGTTCGGGGAGCACTGGTTGGGGAATGAAGTTTTGTAC
CTGCTGACCAGTCAGGGCCAGTACTCTCTGAGAGTGGAGCTGAGGGACTGGGAGGGAAAC
CCCGCCCACTCCCATTACGACAGATTTACACTGGCCAATGAGAAACAGCAGTACAGGTTG
TATCTGAGAGGTTACAGCGGGACAGCGGGGAGGCAGAGCAGCCTGGCCACCCACGGGACC
GGCTTCAGCACCCGAGACCAGGACAACGACAACTGTGATCACTGCAAATGTGCCCTGATG
CTCACTGGAGGTTGGTGGTTCGACGCCTGTGGTTTCTCCAACCTGAACGGTATCTACTAC
ACCATCGGCCACAACATCAGGAAGCTCAACGGCATCAAGTGGCATCACTTCAGAGGTCCC
AGCTACTCCCTGCAGTCCACCTCCATGATGGTGCGGCCCTACGACTTC
>PBT19c-g00034|scaffold|PBTmale19a001_polishCLR002|34|1138795-1153229|-1| g00034
ATGAAAGGTTTATATCTCAGCTGCGGGTTGCTGGTGCTTCTGCTGCTTTGGACCTTGTTG
GTCATCGCTGATGCAGCCGGTGTTGCGAACACGGATCGAGGAGGAGCTGGAAGAGGCCAG
AGAAGAGGAGGTGGCGGTGGTGCGGGAGGAGGTGCGGAGAAGAGAAAAAGGTTTCATCGA
ATCCAACACGGGCAGTGCAGCTACACCTTCATCCTGCCGGAGCTGGACGGATGTCAGGGC
ACAGGACCGACGTCACAAACTGAACAATATGGCGGCTCTCGTGGCGGGGCAAGTGTCGTT
CAGAGAGACTCGCCATCGATGTACGGCGAATTGTCGGCTCAGAAACTGCAGCATCTGCAG
AACACGATGGAGAACAACACGCAGTGGTTGCAGAAGACTCCCGTTGTCAGAATAACCGTC
TACACTGAGGAGTATTTACAGATACCACTTGAACTCAGTCTGGAGAAACACCTGGACCGA
GCTGCTGCTGCTCTGTGCTCCATCATCCTTTACAGCCACACATCAAACGGCTCGGACCAG
ACCCCACTGACAGCGCTAATAACTGCC
>PBT19c-g00035|scaffold|PBTmale19a001_polishCLR002|35|1173760-1208138|1| g00035
ATGAAGAGCTTTCTTCTCCTCATCCTCTCACTAACGGCAGGCTGTGAGGCCTCGTCTGAA
GTGAAGGGATGTGAAGGAGGATGGGTTGAACTCACCTGCAAATACCCAAGAGAAGATCAG
GAATATCAAAAGATAGAGGTTATTAATCCCAGAGGAGCAAGCATACAAACCACTAAAAAG
GATGTGTGGGAAGAGAAGGGCAGATTTTCCCTGTACCATGACACAAGAAATAAAAATCTC
AGGATGGCCATTAAACAACTTGAACATGATGACTTTGGGAAGTACAAGTGTAAATTTTAC
CCAAGACCTAAGTCATCTCCTGAAACCCAGAAACTGGAACTGGAAGTTGTGAAAGATGGC
TGCCAGACACCATTTAATCAAACTGGGTATGAAACAGCTAAAACCACCATCACATGTGAT
TTCCCTAACGAATACAACTCCAGTGTCAAGTTTATCTGCAAAGACAACAATGAAATCTGT
GAGGAGATTTTATCAACACAATCTTCTGTAAAGTCAAACAGGACATTCACTCTCACAGAC
ACCAACAGCTTCAACATGTCCATCAGTAATGTGAGCTCACAGCATGCTGGTGTCTACTGG
TGTGGAGTCAAATCAAATGAAGGGAATTACAAAACTTCACTCAGAAAAATACAACTGGAG
ATTAAAAATATTACAATCTTCAAAAGATCCCCAACTAGTGGACAAAATTTCACATACTGG
TGTGAGTACCCACAAGGTGCTCCCATTAAGAAATTCATCTGTAAGGGAGAAGATCCATCT
ATATGTCAATATCTGTGGAGCACCTCAAAGCGCAGGACGAACACTGGGAAGTTTTCAGTG
GAGGATGTCAAAAAGAGGGGAAATGTCACCATAACTGTGAGAAACTTAACAACAGATGAC
GCTGGGACATACTGGTGTGGAGCACAAAACACTGACAATAGACACAGTAACCCATTCTTC
AACAGACTGGAGATGACTGTAGGCTGTGAGGCCTCGTCTGAAGTGAGGGGATGTGAAGGA
GGATGGGTTGAACTCACCTGCAAATACCCAAGAGAAGATCAGGAATATCAAAAGATAGAG
GTTATTAAACCCAGAGGAGCAAGCATACAAACCACTACAAAGGATGTGTGGGAAGAGTAC
GACAGATTTTCCCTGTACCATGATACAAGAAATAAAAACCTCAGGATGGCCATTAAACAA
CTTAAAAGAGATGACACTGGGGAGTACCAGTGTAAATTTGACCAAAGACCTCACTCATTT
CCTGAAACCCAGAAACTGGAACTGAAAGTTGTGAAAGATGGCTGCCAGAAACCATTTACT
CAAACTGCGTATGAAACAGCTAAAACCACCATCACATGTGATTACCCTAACAAATACTAC
TCCTATGTCAAGTTCATCTGCAAAGACAACAATGAAATCTGTGAGATTTTATCAACACAG
TCTTCTGTAAAGTCAAACGGGGCATTCACTCTCACAGACACCAACAGCTTCAACATGTCC
ATCAGTAATGTGAGCTCACAGCATGCTGGTGTCTACTGGTGTGGAGTCAAATCAAATGAA
GGAAGTTACAGAGTTTCACTCAGAAAAATACAACTGGAGATTAAAAGTGAG
>PBT19c-g00036|scaffold|PBTmale19a001_polishCLR002|36|1189838-1196118|1| g00036
ATGCACATGATGCACCCTTTACTGTATATGAGCACGATGATACATTTCCAACATGTGTTA
GCAAAGTATTACAATGTTCAGTTTTGCATGTTTTACTTTTCTTTTTTCTTTGCAGTGAAA
GATGGCTGCCAGACACCATTTAATCAAACTGCGTACAAAACAGCTAAAACCACCATCACA
TGTGATTACCCTAACGAATACAACTCCAGTGTCAAGTTTATCTGCAAAGCCAACAATGAA
ATCTGTGAGGAGATTTTATCAACACAATCTTCTGTAAAGTCAAACGGGACATTCACTCTC
ACAGACACCAACAGTGGCTTCAACATGTCCATCAGTAATGTGAGCTCACAGCATGCTGGT
GTCTACTGGTGTGGAGTCAAATCAAATGAAGGAAGTTACAGAGTTTCACTCGGAAAAATA
CAACTGGAGATTAAAAATATTACAATCTTCAAAAGATCCCCAACTATTGGACAAACATTC
ACATACCAGTGTGAGTACCCACAAGGTGCTCCCATTAAGAAATTCATCTGTAAGGGAGAA
GATCCATCTATATGTCAATATCTATGGAACACCTCAAAGAAAAAGAATGTAAAGTTTTCA
ATGGAGGATGACAGAGAGAGGAGAAATATCACCATAACTGTGAGAGACATAACAACAGAC
GACACTGGGACATACTGGTGTGGAGGAGTAAACACTGACAATAAACGCAGTAACCCATTC
TTCAACAAACTGGAGATGACTGTAGCAGCAACACCTGGATCTGTGAATCATGGAGACTTT
CAGTCAATAATGATCATCTGTGGAGCTGTGCTGCTGCTGCTGCTGCTGCTGCTTGTGATA
ATTGTGATCTTCATCTACAAACGATTTTCATGTTCAAAACCCACAAGGAATGGAGCAGCA
GCACAGCACATCAGAGAGGATAACGTCTATGAGGAGGTACAGGAGCGCCTCCAGGAGACA
GGCTCAGGAAATGCAGTGGAGACGATTTATGCCACTGCCAACTTTCCCACAAACCCCCCT
GCCTCAATGCATTACTCCACCATCATCTTTCAAAGCAGCACTGACAAAGCTAATGGTGAG
GTGCTGATCCCCAGACCCAGCTCCTCTGCCTGTGAATATTCTACTGTGAGGAACAGTCAA
AGTCCAAACTCTACTGTCTATAAACCATCAAAGACTTCAGAGGATCCTCTCTTACTGACA
GTCAACAAGACACAACAGCAA
>PBT19c-g00037|scaffold|PBTmale19a001_polishCLR002|37|1246007-1286564|1| g00037
AACACTGGGAAGTTTTCAATGGAGGATGACAGAGCGAGGAGAAATATCATCATAACTGTG
AGAAACGTAACAACAGATGACACTGGGACATACTCGTGTGGAGCAGAAAACACTGACAAT
AAACGCAGTAACCCATTCTTCAACAAACTGGAGATGACTGTAGGCTGTGAGGTCTCATCT
GAAGTGAAGGGATGTGAAGGAGGATGGGTTGAACTCACCTGCAAATACCCAAGAGCAGAT
CAGGACTATCAAAAGATAGAGGTTATTAATCCCAGAGGAGCAAGCATACAAACTACTACA
AAGGATGTGTGGGATGGGGATGACAGATTTTCCATGTACCATGATACAAGAAATAAAAAT
CTCAGGATGGCCATTAAACAACTTGAACATGATGTTTCTGGGAAGTACAACTGTAAATTT
TACCAAAGACCTCACTCATCTCCTGAAACCCAGAAACTGGAACTGAAAGTTGGTATTACA
AGCTTCAAAAGATCCCCAACTAGTGGACAAAATTTCACATACTGGTGTGAGTACCCACAA
GGTGCTCCCATTAAGAAATTCATGTGTAAGGGAGAAGATCCGTCTATATGTCAACCTCTA
TGGAACACCTCAAAGTTTTCAGTGGAGGATGACACAAAGACGAGAAATATCACCATAACT
GTGAGAAACGTAACAACAGACGACGCCGGGACTTACTGGTGTGGAGCAGAAAACACTGAC
AATAAACGCAGTAACCCATTCTTCAACAGACTGGAGATGACTGTAGGTGAGTGGACGTGT
TATTCACCATCTCCAATACCACCACCATCACCAACACCACCTGGATCTGTGAATCATGGT
GACGTTCGGGTAGTAATAATGATCATCTGTATATTTGTGCTGCTGCTGGTTGTGATAATT
GTGATCTTCATCTACAAACGATTTTCATGTTCAAAACCCACAAGGAATGGAGCAGCAGCA
CAGCACATCAGAGAGGATAACGTCTATGAGGAGGTGCAGGAGCGCCTCCAGGAGACAGGC
TCAGGAAATGCAGTGGAGACAATTTATGCCACTGCCAACTTTCCCACAAACCCCCCTGCC
TCAATGCATTACTCCACCATCATCTTTCAAAGCAGCACTGACAAAGTTAATGGTGAGGTG
CTGATCCCCAGACCCAGCTCCTCTGCCTGTGAATATTCTACTGTGAGGAACAGTCAAAGT
CCAATCTACTCTACTGTCTATAAACCATCAAAGACTTCAGAGGATCCTCTCTTACTGACA
GTCAACAAGACACAACAGCAA
>PBT19c-g00038|scaffold|PBTmale19a001_polishCLR002|38|1277572-1280793|1| g00038
ATGAAGAGTTTCCTTCTGCTCGTCCTCTCACTGATGACAGGCTGTGAGGCCTCGTCTGAA
GTGAGGGGATGTAAAGGAGGATGGGTTGAACTCACCTGCAAATATCCAAAAGCAAATCAG
GAATATCAAAAGATAGAGGTTATTAAACCCAAAGGAAAAAACATACGAAGCACTAAAAAG
AATGTGTGGGAAAAGGACGGCAGATTTTCCCTGTACCATGATACAAGAAATAAAAATCTC
AGGATGGCCATTAAACAACTTAAAAGTGAGGACTTTGGGGACTACAAATGTAAATTTGAG
CAAGAAGATTTCTCATTCTATGACTCCGGGGAACAGAAACTGGAACTGGAAGTTGGTAAG
AGATCTGGGGAGTACAACTATGAATTTTACCAAGAAGGTTTCTCATCCTATGGACCCAGG
GAACTGGAACTGAAAGTCGTGAAAGATGGCTGCCAGACACCATTTACTCAAACTGCGTAT
GAAACAGCTAAAACCACCATCACATGTGATTTCCCTAACGAATACAACTCCTATGTCAAG
TTTATCTGCAAAGACAACAATGAAATCTGTGAGGAGATTTTATCAACACAATCTTCTGTA
AAGTCAAACGGGACATTCACTCTCACAGACACCAACAGTGGCTTCAAGATGTCCATCAGT
AATGTGAGCTCACAGCATGCTGGTGTCTACTGGTGTGGAGTCAAATCAAATAAAGGGAAT
TACAGAGTTTCACTCAGAAAAATACAACTGCAGGTTGAAGGTGTTACTATCACCAAAAGA
TCCCCAACTATTGGACAGGATTTCACATACTGGTGTGTTTACTCAAAGATTAAATTAATG
CCCAATAATAAATTCATCTGTAAGGGAGAAGATCCATCTATATGTCAACCTCTATGGAAC
ACCTCAAACCTCAATACGAACACTGGGAAGTTTTCAGTGGAGGATGACACAAAAAGGAAA
AATATCACCATAACTGTGAGAAACATAACAACAAATGACACCGGGACATACTGGTGTGGA
GCAGAAAATAGACGCAGTAAAACATTCTTCCACAAACTGGAGATGACTGTAGGTGAGTGG
ATGTGTTATTTTATTGCTAGGAGGTTATATTCAGTTCACTTCAAATCT
>PBT19c-g00039|scaffold|PBTmale19a001_polishCLR002|39|1301323-1404597|-1| g00039
ATGAAGAGCTTTCTTCTCCTCATCCTCTCACTAACGGCAGGCTGTGAGGCCTCGTCTGAA
GTGAAGGGATGTGAAGGAGGATGGGTTGAACTCACCTGCAAATACCCAAGAGCAGATCAG
GAATATCAAAAGATAGAGGGTATTAAACCCAGTGAAAAAATATATATCCAAACCACTAAA
AAGGATGTGTGGGAAAAGGACGACAGATTTTCCCTGTACCATGATACAAGAAATAAAAAC
CTCAGGATGGCCATTAAACAACTTAAAAGTGATGACTCTGGGGAGTACCAGTGTAAATTT
TACCCAACACCTCACTCATCTCCTGAAACCCAGAAACTGGAACTGAAAGTTGTGAAAGGT
GGCTGCACACAATTTACACCATTTAATCAAACTGCATACAGAACAGCTAAAACCACCATC
ACATGTGATTTCCCTAAAAAATACAACTCCAGTGTCAAGTTTATCTGCAAAGACAACAAT
GAAATCTGTGAGGAGATTTTATCAACACAATCTTCTGTAAAGTCAAACGGGACATTCACT
CTCACAGACACCAACCGTGGTTTCAAGATGTCCATCAGTAATGTGAACTCACAGCAAGCT
GGTGTCTACTGGTGTGGAGTCAAATCAAATGAAGGAAGTTACAGAGTTTCACTCAGAAAA
ATACAACTGCAGGTTAAAAATATTACAATCTTCAAGAGATCCCCAACTAGAGGACAAAAT
CTCACATACTGGTGTAATTACACACAAGGTGCTCCCATTAAGAAATTCATCTGTAAGGGA
GAAGATCCGTCTATATGTCAACCTCTATGGAACACCTCAAAGCGCAGGACGAACACTGGG
AAGTTTTCAGTGGAGGATGACAGAGCGAGGAGAAATATCACCATAACTGTGAGAAACGTA
ACAACAGACGACACTGGGACATACTGGTGTGGAGCAGTAAACAATGACAATAGACACAGT
AAAACATTCTTCAACAAACTGGAGATGACTGTAGGTTGTGAGGCCTCGTCTAAAGTGAAG
GGATGTGAAGGAGGATGGGTTGAACTCACCTGCAAATACCCAAGAGCAGATCAGGACTAT
CAAAAGATAGAGGTTATTAAACCCAGAGGAGCAAGCATACAAACCACTAAAAAGGATGTG
TGGGAAGAGAAGGGCAGATTTTCCCTGTACCATGATACAAGAAATAAAAATCTCAGGATG
GCCATTAAACAACTTGAACATGATGACTCTGGGGAGTACCAGTGTAAATTTGACCAAGAC
CATTTCTCATTCTATGGACCCGGGGAACAGGAACTGGAACTGAAAGTCGTGAAAGATGGC
TGCCGGACACCATTTAATCAAACTGCGTACAGAACAGCTAAAACCACCATCACATGTGAT
TTCCCTAAAAAATACTCCTATGTTAAGTTTATCTGCAAAGACAACAATGAAATCTGTGAG
GAGATTTTATCAACACAATCTTCTGAAAAGTCAAACGGGACTTTCACTCTCACAGACACC
AACAACTTCAACATGTCCATCAGTAATGTGAGCTCACAGCATGCTGGTGTCTACTGGTGT
GGAGTCAAATCAAAGGAAGGAAGTTACAGAGTTTCACTCAGACAAATACAACTGAAGATT
AAAAGTGAG
>PBT19c-g00040|scaffold|PBTmale19a001_polishCLR002|40|1370851-1371493|1| g00040
ATGCTCTATGCTGTGACTTCCTGCCAGGCTCAATGTGCTCTGTGCTGCTTGACGCAGCCT
CCATCAAAAATAGACATGGCGCCTATCTTTAGCGCAGCGGAGTGGAGAGACGCTTCTGAC
ATGCACCCGGTGGAATCGGATACATTGACTAGAGTGGCCGCGATCAGCTCCAGCAGCCAC
GTCGGAGCTGGAACGTGGCGTTCACGCACCTGGTGGAATTTAGGGGTAACAGAGAGCCTG
GACACACAGAGCCATTTGTACAGCCAGTACAAAGGACGGACCACTCTGAAGGCTCTAATT
GGTGTGGCTCCCAATGGAGTAATTACCTTCACCAGTGACCTGTACGGTGGGAGTGCCTCA
GACAAGGCCATAACAGCTGACTATGGACTTCTCCAGCATCTACAGCCAGATGATATGGTC
ATGGCAGACAAGGGCTTCACAATACGGGAAATTTTGCCAGAGGGAGTTCTGCTGAACATT
CCGTCTTTCCTCGTCAATGGACAGTTCACACAGGAGGAAGTGAACAATAACAGGTTAATC
TCTTGTGCAAGGATACATGTGGGGCGTTCCATTCAGAGGCTGAAATTGTACAGCATTACC
ACATCCCACACCAGTTCAGGAGAAACATTAACAAGATAC
>PBT19c-g00041|scaffold|PBTmale19a001_polishCLR002|41|1377484-1401688|-1| g00041
ATGCACATGATGCACCCTTTACTGTATATGAGCGTGATGATACATTTCCAACATGTGTTA
GCACAGTATTACAATGTTCAGTTTTGCATGTTTTACTTTTCTTTTTTCTTTGCAGTGAAA
GATGTCTGCCAGACACCATTTACTCAAACTGCGTATGAAACAGCTAAAACCACCATCACA
TGTGATTACTCTAACGAATACAACTCCAATGTCAAGTTTATCTGCAAAGACAACAATGAA
ATCTGTGAGGAGATTTTATCAACACAATCTTCTGTAAAGTCAAACGGGACATTCACTCTC
ACAGACACCAACAGCTTCAACATGTCCATCAGTAATGTGAGCTCACAGCATGCTGGTGTC
TACTGGTGTGGAGTCAAATCAAAGGAAGGAAGTTACAGAGTTTCACGCAGAAAAATACAA
CTGCAGATTAAAAATATTACAATCTTCAAACGATCCCCAACTAGTGGACAAAATTTCACA
TACTGGTGTAATTACAGAAAAGGTGCTTCCAATAAGAAATTCATCTGTAAGGGAGAAGAT
CCATCTATATGTCAACCTCTAAAGAACACCTCAAAGATGAACACTGGGAAGTTTTCAATG
GAAGATGACACAAAGAGGAGAAATATCACCATAACTGTGAGAAACGTAACAACAGACGAC
ACTGGGACATACTGGTGTGGAGCAGTAAACAATGACAATAAACGCAGTAAAACATTCTTC
AACAAACTGGAGATGACTGTAGCAACACCACCTGGATCTGTGAGTCATGGAGCCTTTCAG
TCAATAATGATCATCTGTGGAGCTGTGCTGCTGCTGCTGCTGCTGCTTGTGATAATTGTG
ATCTTCATCTACAAACGATTTTCATGTTCAAAACCCACAAGGAATGGAGCAGCAGCACAG
CACATCAGAGAGGATAACGTCTATGAGGAGGTACAGGAGCTCCCCCAGGAGACAGGCTCA
GGAAATGCAGTGGAGATGATTTCTGCCACTGCCAACTTTCCCACAAACCCCCCTGCCTCG
ATGTATTACTCCACCATCATCTTTCAAAGCAGCACTGATAAAGCTAATGGTGAGGCGCTG
ATCCCCAGACCCAGTTCCTCTGCCTGTGAATATTCTACTGTGAGGAACAGCCAAAGTCCA
ATCTACTCTACTGTCTATAAACCATCAAAGACTTCAGAGGATCCTCTCTTACTGACAGTC
AACAAGACACAACAGCAA
>PBT19c-g00042|scaffold|PBTmale19a001_polishCLR002|42|1407039-1427516|-1| g00042
ATGTCGAGCGTTTCTTACCACATCTCCAACCTGCTGGAGAAAATGACTTCCACTGACAAA
GACTTCAGGTTCATGGCCACTAATGACCTGATGTTGGAGCTCCAGAAGGACAGTATTAAG
CTGGACGAGGACAGCGAGAGGAAAGTAGTGACCATGCTGCTCAAACTGCTGGAGGACAAG
AACGGAGAGGTGCAGAACCTGGCTGTGAAATGTTTGGCCCCTCTGGTCAGCAAGGTGAAG
GAGCCTCAAGTGGAGACAATGGTGGACACGCTGTGTTCAAACATGATGTCAGACAAGGAG
CAGCTGAGAGACATTTCCAGTATGGGACTGAAGACTGTGATCGCTGAGCTGCCTCCGTCT
TCATCAGGTTTGACCCTGACAGCCAGTGTGTGTAAGAAGATTACCTCCCAGCTGATTGGT
GCCATGGGGAAACAGGAAGATGTGTCAGTTCAGTTAGAGGCTCTCGACATCCTGTCTGAC
ATGTTGGGAAGGCTCAGTGGTGCTTTGGTCAGTTTCCACAGCTCTCTGCTGTCCAGTCTG
CTGCCTCAGTTAACCAGCTCCAGAATGGCAGTCAGGAAACGCTCCATCTTGGCTCTTGGT
CACCTGGTGCCCTGCTGTAGCCCCGCCCTCTTCTCCCAGCTGACTGAACACCTGTTGACG
GAGCTGGCGAAGGGTCCGCCCACTTCAATGACAAGGACGTACATCCAGTGCCTGGCAACC
ATCAGCCGTCAGGGCGGCCATCGAGTCGGTGAGCATTTAGAGAAGCTGATTCCCATGGTG
GTCAAGTTCACCAGTGTGGAGGATGACGAGCTGAGAGAGTATTGTTTCCAGACCTTTGAA
GCTTTTATACGCAGGTGTCCAAAGGAGATGTCACCCCATGTTGCCACGGTGACTCAGCTT
TGTCTTAAGTTTATGACCTTTGACCCGAATTACAATTATGATGACGCTGAGGAGGAGGAA
GAGGATAGCATGGACATAGACGGGTTTGATGAAGAATCCGACGACGAGTACAGTGATGAT
GATGATATGAGCTGGAAGGTGCGACGCTCCTCCATCAAGTGTCTTGAGGCGTTGATCGAC
ACGCGCCGGGACCTCCTCCTCTCCTTCTACTCCTCCATCTGCCCCGCCCTGCTTGCCAGA
TTCAAGGAGCGCGAGGAGAACGTGCGGGCAGACGTCTTTGCGGCTTTTTCGACGCTGCTG
AGACAAACGCGAGTGGGATCGAGTCACCACGGCCTCATCGTGGCCGGTTCGGACACGGGA
GCGAGCAAGGAGGAGGAGCCGGCGGTCGCCATGCTGAAGAAACAGGTGCCGGTGATAGTG
AAGGCTCTCCACAGACAGCTGAAGGAGAAGAGCTTAAAATCTCGACAGGGCTGCTTCTGT
CTCCTCACTGAGCTGGCTCACACTGTACCTGGAGCCCTGGAACAGCACATACCTGCTCTA
ATACCTGGCATCGTCTTCTCCCTGACTGACAAGTCCACCTCCTCCACCATGAGGATCGAT
GCTCTCTCCTTCTTCCATGTCCTCCTCCTCTCCCATCCTCCTCAAGCCTTTCAGCCCCAT
ATGCAGGTGCTGCTGCCGCCGGTGGTGGCGTGTATAGACGACACTTTCTATAAGATCACC
TCGGAGGCTCTGCTGGTCACCCAGCAGCTGGTCAGAGTGATGAGGCCGCCGGAACAGAAG
GGAGGATTTGACCCCAAACCGTTTGTTAAAGAGGTGTTTTCTGCAACTTTGAAGAGGCTG
AAAGCAACAGACATCGACCAGGAAGTGAAAGAAAGGGCTATTTCCTGTATGGGTCACATG
GTGTGTCACCTTGGTGATCACCTGGGGGCGGAGCTGAAGGGTGTGTTGGCGATTTTCCTG
GAGAGGCTGAAGAATGAGATTACGAGACTGACAGCAGTGAGGACCATCACGCTCATCGCT
GCCTCTCAGTTAAAGATTGACTTGTCGTCCATCCTGCCAGAAGCTTTGTCCGTGTTGGGA
TCTTTCCTGAGGAAGAACCAGCGGGCCCTGAAGCTCGGCACGCTGGCGTGTCTGACCGCA
CTGGTCACGCATCACGCTGCCAGCATCAAACCGGCAGCACTGGAGCCCGTGTTGAACGAA
CTTCCTGCTCTGGTGGATGAGAGCGATATGCACGTATCACAGGTGTCTGTCACCTTGCTG
ACCTGCATGGCCAAAGCCTGCCCTTCCTCTCTGGCTAAGATCAGCTCCTCTGTGCTGCCG
GGGGTCTTCAGACTCGTCCATTCTCCACTGCTGCAGGGCGGTGCGCTCGCAGCCATAGTG
GCCTTCCTACAGGCACTGGTATCATCCAAAACCAGCAACCTGAGCTACAGTCAGTTGCTG
AAGTCTCTCACAGAGCCGTTCCACAGCTCTCCGTCCTCTGCAGACAGCTCTGTCATCCAC
AGACAGTCCTACCACTCTGTCGCTCGCTGTGTGGCTGCTCTGTCCTCCGCCTGCCCCAAA
GAGACACCAGGCACAGTAACCAGCCTCATACAGGAGGTGAAGAATCCTGGTTCTCCAGAG
TCCGCTCGTGTCCTGGCTTTATTATGTCTGGGGGAGGTGGGGAGGAACGGCAGTCTGGGA
GGGAGTAAAGAGGTTCAGGGAGTCATCCTGGAGGCCTTTTCCTCCACCAGCGAGGAGGTG
AAGACGGCGGCGTCCTGCGCTTTAGGCAGCATGGCAGTCGGCAGCCTAAACGACTTCCTG
CCCTTCATGCTGAAAGAGATCACCTCCCAGCCAAGAAGACAGTACCTGCTTCTACACTCC
CTCAAAGAAGTCATCAGTGCTTGTCCAGCCTCGAGTCTCTCGGCCCACGTGGAGTCTATC
TGGGCTTTGCTGTTTCAGAACTGCGAGTGTCAGGAGGAGGGGACCAGGAACCTGGTGGCT
GAATGTTTGGGAAAACTGACCTTAGTCAACCCGTCGCAACTATTACCCAGACTTAAACAG
CAACTTAAAGCTGGTTCTCCTCTGGCTCGCAGCACAGTGGTGACGGCTATCAAGTTCACT
ATTGTTGACCAACCTGCTCCTGTTGACACACTGCTGAAGGAATGCATAGGTGACTTCTTG
AAGACCCTGCAGGACGAGGACATCAACGTGCGCCGCGTCGCCTTGGTGATGTTCAACTCG
GCAGCTCATAACAAACCATCCCTGATCCGTGGTCGTCTAGCAACGGTGCTGCCCCACCTC
TACAAGGAGACCCAGATCAGGAAGGACCTCATCAGAGAGGTGGAGATGGGTCCATTCAAA
CACACTGTGGATGATGGTTTGGATGTGCGTAAAGCAGCATTTGAGTGTATGTACACTCTG
CTGGACAGCTGTCTGGAGGGGCTGGACGTCCTGCAGTTTCTAGATCATGAGGAAGGACTC
AAAGACCACTATGATATCAGGATGCTGACCTTCCTGATGCTTGCCAGACTGGCCTCTCTG
TGTCCTGCTGCTGTTTTGCAAAGACTGGACAGACTGGTGGAGCCACTTAAAGCTACCTGC
ACTACCAAGGTGAAGGCCGGTTCTGTGAAGCAGGAGTTTGAGAAACAGGAGGAGCTGCGG
CGCTCGGCCATGCGCGCTGTCGCTGCCCTGCTGGCTGTGCCCGAGGTGGAGAGGAGCCCC
AGCATGGCTGACTTCGCCAACCAGATCAGAACCAACGCAGACATGGCGTCCATCTTCCAG
AGTGTGCTGGGTGGGGAGGGAGGGGGCTTAGGACCTGCAGAGAGCATGGACATGAGC
>PBT19c-g00043|scaffold|PBTmale19a001_polishCLR002|43|1428986-1434345|1| g00043
CAGGTTTCCGTTATCAACACGGTGGACACCTCTCATGAGGACATGATCCACGATGCTCAG
ATGGACTACTACGGGACTCGACTGGCCACCTGCTCCTCTGACCGCACTGTGAAGATCTTT
GATGTCAGAAACGGAGGGCAGATACTGGTAGCAGACCTCAGAGGGCATGAGGGTCCCGTG
TGGCAGGTAGCGTGGGCTCACCCGATGTTTGGCAACATCCTGGCTTCCTGTTCCTACGAC
CGTAAAGTCATCATCTGGAAGGAGGAGAACGGAGCCTGGGACAAGATGTATGAATACACG
GGACACGAGTCGTCAGTGAACTCAGTCTGCTGGGGTCCCTATGACTTCGGTCTGATCCTG
GCCTGCGGCAGCTCAGACGGAGCCATTTCCCTTCTCACGTTTACTGGGGATCAGCAGTGG
GACGTCAAGAAGATCAGCAACGCACATACTATTGGCTGTAATGCAGTGAGTTGGGCTCCT
GCTGTGGTTCCAGGCAGCCTGATCGACCAGCCGTCAGGACAGAAACCAAACTACGTCAAG
CGCTTCGTCTCCGGAGGCTGCGACAACCTGGTCAAACTCTGGAAAGAGGAAGACGGTCAG
TGGAAGGAGGATCAGAAGCTGGAGGCTCACAGTGATTGGGTGAGAGACGTTGGCTGGGCT
CCTTCGATCGGTCTTCCCACCAGCACCATTGCCAGCTGCTCTCAGGACGGACGCGTGTTT
ATCTGGACGTGTGACGACCCTGCAGGCAACACCTGGACGGCCAAACTGCTCCATAAGTTC
AACGACGTTGTTTGGCACGTCAGCTGGTCCATCACTGGAAATATACTGGCTGTTTCTGGA
GGAGACAACAAGGTGACGCTGTGGAAGGAGTCGATGGACGGTCAGTGGTCGTGTATCAGT
GATGTCAGCAAGGGCCAAGGAGCCGTCTCCACCATTACAGACACACAGCAGACCGAGCAG
>PBT19c-g00044|scaffold|PBTmale19a001_polishCLR002|44|1438528-1448275|1| g00044
ATGGCACTGGCCAAACCTACAAGGGTAGTAAAAATGAAGATTGCAGCCTTCAATGTCAAG
AAACTGGGATGGACAAAGGTCAACAAAGAGGATGTGCAGACAAATCTCATCAGGATTATG
TCTCGTTACAGCGTGGTGGTGATACTGGAGGTGGTGGATTCCACAGGCAGGGCCATGAAG
CTGTTGCTCAGAGAACTCAACAACACCAGGGAGAACAGAGATAATCCGTTTGCCATGATG
AAGAGTGTACAACTGGGACGAAGCTCCTACAAGGAGCAGTTTGTCTTCTTCTACAGAGAA
GATGAGGTGGAGGTGGTTGACACCTACCAGTACAAAGACGATCAAGAAGGGGATGAGGAC
GCTTTCGCCAGAGAGCCTTTCATCCTGCAGCTCAAGTGTCTAAACACAGTTGTGGAGGAC
CTGGTACTGATCCCAGTCCACACCACACCAATGGATGTGGTGAGAGAGCTGAACGCTCTG
GATGATGTGGTCAAAGATGTGAGGAGAAGATGGAGCACTGATAACATTATGTTATTGGGA
GACTTCAATGCAGATGGACGTTACCTCTCAAGTAAAAAGAAGAAAGGAATTCGCATCAGC
TGTTATCGCTACAAATGGCTGATAGACGAAGATGCAGACACAACGACTAGTGACTCAAAT
GACCACACCTATGACAGGATCGTGGTGAATGGAGATGACCTGTATGAGGCCATTGTGCCC
GGTTCAGCTCAGCCTTTCAACTTCCAGAAAGCCTACCACCTGTCTACTGTCACTACCAGA
GCCATCAGTGACCACTATCCGGTGGAGGTAGAGCTC
>PBT19c-g00045|scaffold|PBTmale19a001_polishCLR002|45|1455273-1470577|1| g00045
ATGAAGATAGCAGCCTTCAATTGCAAGAACCTGGGGACAAAGAAGGTCACAGACAAGACT
GTCGTCCACTATCTCACCAAGATCATGTCCCAGTACAGTGTGGTGGTGATACTGGAGGTG
ATGGATAAGAGCGGTGAGGCCATGGAGAAGTTACTTCAAGAACTCAACAACACCAGTGAC
AAAAAGAAAAAGAGTCTCTACACCATGACCGCCAGCTCCCAGCTGGGACGAGACACCTAC
AAGGAGCAGTTTGTTTGTTTCTACAGAGAGGATGAGGTGACGCTGATGGCCACTTACCAG
TATGAAGATAATCAACTTGGAGATGAAGATGCCTTCGCCAGAGAGCCGTTTATCCTGCGC
CTCAGCTGTCCAACTACAGTTGTGAAAGACCTGGTGCTGATCCCAGTCCACACCAAGCCA
GACGACTCGATGAAGGAGCTCGACGAGCTGCACGACGTGGTCAACGTCATCAGGGAGAAG
TGGAAAACTGATAATATTATGATTTTGGGGGACTTTAATGCAGATGGACGCTATCTCTCC
AAGAGGAAGTTGGAAACGATCCGCATCCGCCCTGCTCCCTATCATTGGCTGATAGCTGAT
GATGTCGACACCACGAGTAGTAACTATAATGACAACACCTACGACAGTCTGAGTCGTACC
AAGCGAATCAGCTCCAGTAACTCTGTCCGGAGCAGCAGTGGGTCGAGGAGGCTGAGTGGT
TTCGGTCCAGTTCAGGGGGGTTTCAGCGGCATCTCCCTGAGCAGCAGCTCTCTGTACGCG
GGCACCAACGGGCATCACCATGGCCTCGGCACCCCGCTGGCGTCCCTGTCGGTCAACAAG
AGCCTGCTGGCCCCCCTAAACCTGGAGATCGACCCCAGCCTGTCCATGAGCCGAGCCCAT
GAGAAGGAGCAGATCAAGAGCCTCAACAACCGCTTTGCATCCTTCATAGATAAGGTGCGT
TTCCTGGAGCAGCAGAATAAGATGCTTGAGACTAAACTGGAGCTGCTGCAGGTTCAGGGG
GTGGGCCGATCCAACGTGGAGCCCCTGTTCGAGGCCTACATGGCGGGTCTGAGGCGCCAG
ATGGACCTGGTCAACAACGACAAGACCAAACTGGACGGGGAGCTGAGGAACATGCAAGGC
CTGGTGGAGGACTATAAACACAAATACGAGGAGGAGATTAACAAGAGAAACAACCTGGAG
AATGACTTTGTTATCCTAAAGAAGGATGTAGACTCAGCCTACCTGGTGAAAGCAGATCTG
GAGGATAAAGTGGGAGCTCTGACTGACGAAATCAACTTCCTGCGTAATGTCTACGAAGAG
GAGTTGCGTGAGCTGCAGGCCAGCATCAAAGATACCTCAGTGGTGGTTCAGATGGACAAC
AGTCGCAGCCTGAACATGGAGCAGATCGTAGCTGAGGTCAAAGCTCAGTACGAGGAGATC
GCTGCCCGCAGCCGAGAGGAGGCGGAGGCCTGGTACAAGAGCAAGTTCGACCAAATGTCG
GTGCAGGCCAGCCAGTATGGAGACGAGCTCCGCATTGTGAAGGCAGAAGTGGCCGAGGTC
AACCGACTTATCAGCCGCCTGCAGAGCGAGATAGAGGCCGTCAAAGCGCAGGTA
>PBT19c-g00046|scaffold|PBTmale19a001_polishCLR002|46|1460205-1460662|1| g00046
ATGTATTTTCTTGCAAACAGGATCGTGGTGTACGGACAGACCATGCTGGACGCCATCATC
CCCGGATCAGCCAAGTCTTTCAACTACCAGCAAGAGTTCAACCTGACTGATGAAACAACT
CTCAGTATCAGCGATCACTACCCCGTGGAGGTGGAGCTGAAGATGGATCAGAAACACAAA
GCACCGAGACAAAAGAGGGCAGCTCCTTCTCTTACAGAACCAAAGAAGAAGAAGGCTGAG
CCAGCAGGAAGGAAGAAGAGGAGTACGACAACCAAAAAGAAGTCAACACAGTCAAAAAAC
ACGCCAGCCAAGAGACAACGTCTCTGCAAA
>PBT19c-g00047|scaffold|PBTmale19a001_polishCLR002|47|1476026-1493233|1| g00047
ATGCGGGGAGAAGAGTCGTCGGATTCTGAGTCGGGGAGGATGGAGGAGAGCTCAGTCCGG
AGGAGTTTGGAGACGTTGTGTCAGGAGCTGAACATGGACGAGCAGACGGCCACTGAAGCC
ATGGACAACTTCACTGCCATCTGGGATACTTACACACTAGAGGGCGAGGTGGTCCACTGG
TTGGCCTGTTCGCTGTACGCAGCCTGCAGGAAAGGATCCACTCCCACGGTGGGTAAAGGG
CTGATGGAAGGAAACTGCGTCTCCCTCACAAGGATCCTTCGCTCCTCCAAACTCAGTTTG
ATCCAGTTCTTCTCTAAGATGAGGAAGTGGGCCGACATGTCCAACCTCTCGCAGGACTTC
CGGCTGCGTATGGAGCGGCTGGAGCGCAACTTTGAGGTTTCCACGGTGATATTCCGCAAG
TTCGAGCCCATCTTCATGGACATGTTTCAGAACCCGCAGGGAGGCGAACCGCCACGCCAG
CCACGCAGCAGGAAACACAGGCGGCTGCCCTGTCACATCAGCGATGTGTTCAAGTTCTGC
TGGACTCTGTTTGTCTACACCAAAGGTAACTTCCGTATGATTGGTGACGACCTGGTGAAC
TCGTACCACCTGCTGCTCTGCTGTCTGGACCTGGTGTTTGGCAACGCTCTGCTCTGTGCA
AACAGGAAGGACCTCATCAACCCGACATTCAGAGGTCTGCCCGCTCTCTACCGCGCTGAC
GGCCACGTCTCACCAGACGAGCCTCCTCCGTGTGTGTTGGAGAAGTTGTGTGAGCTGCAT
GACGGGCTGGTTGTGGAGGCGAAAGGCATCAAACAGCATTACTTCAAACCTTATATACAG
AAACTGTTCCAGAAACAGATCCTGAAAGGAAACAAGGAGCTTTTGACAGAACTGTTGGAT
CCTCAGAACTTCATTGATAACAATAAAGCCATAAACAGGGAGTATGAGGAGTACGTGTTG
ACGGTGGGAGATTTTGATGAGCGGGTGTTTCTTGGAGCCGACGCCGACGAGGAAATCGGA
ACTCCGAGGAAAATCGTTCAGGAACCTTCAGCCAGCCAGACGAGCGCTCAGAACCAGCTG
CAGCAACATGTAGAGAAGTCGGGCTCTCTCGCTCCCTCCACCCCCCTGACGGGACGAGTC
TACCTGAAGGAGAAGGACCTGCTCGTCACGCCCGTCTCCTCGGCGACGCAGAGTGTCAGC
CGGCTGCAGAGCATGGTGGCAGGTTTAAGGACCGCCCCCAGCGACCAGCTGATGCAGATT
TTCAAATCCTGCTCCAGAGACCCAACTGAGTCCATACTGGCCAGAGTAAAGACACTGGGA
CAAACCTTCAAAGAACATTACACCAACGACTCGGAGGAATCATCTGGCTCTCATATCGAT
TTTGCAGAGAACCGACTGAAGCTGGCTGAGATCCTTTACTACAAGATCCTGGAGAACGTC
ATGGTTCAGGAGACCAAACGGCTGCACGGCAAAGACATGAGTGTTTTGTTAGAGCAGGAT
ATCTTCCACTGTTCTTTGATGGCGTGTTGTCTGGAGGTGGTGTTGTTCTCCTACAGCTCC
CAGAGAACCTTCCCCTGGATCATCAACGTCTTCAAACTGCCCTCGTTCTACTTCTTTAAG
GTGATCGAGGTGTTCATCCGCTCAGAGGAAGGCCTGTCCAGAGACATGGTGAAGCATCTG
AACTTGATTGAAGAGCAGGTTCTGGAGAGCAGAGCGTGGACTGCAGACTCGGCCCTGTGG
AGCGCCCTGCAGGCTGCTGGGAACAAAGTCCCCACGGTGGAGGAGGTGAATTTTTCCTCC
AGTTTAGACACTGGTTCTGGTTCTGGTTCTACTATGGGAGGTCAGTCCCACCTGCCTCTG
GTCGCCCTCTCGCCCATCATCCACCCTCGCATCAGGGAGTTCAGATCCGGTCTGGGCAGC
GCACGCAAAGACGTGCCTCCTTCTCCGCTGTCGGTCCACGACAGGTACAGCTCCCCGGCA
GCCGGCAGCGCCAAACGCCGTCTCTTCGGCGACGACCCTCCGACCATGACATCGGGAGTG
ATCGCAGGTTTGAGCCCGATATCGTCTCCGGCTAAAAGGCTGACGTTCGGCTCCAGCAGC
ACCCTGAAGATCGGAGCTCCGGGTACCCAGACCACCGTCCTGAGTATCCCGCTGCAAGGA
ATGAGTAACGACCGCACAATCACACTGATCCCGGTGCCGCCGTGTGAATCGTCGGGTCCT
GTCACCGCTCAGTTCCTGCTGACCGCCTCCCCCAGCCGCGCCGCGCCGGCTCCTGCACCC
GTGACCTCTGACCCCCAGACGGGAAGCGGCAGGCCGCGACGCACCGGATCACTGGCTCTG
TTCTTCAGGAAGGTGTATCACCTGGCCAGCGTGCGTCTGCGGGATCTGTGCGTGAAGCTG
GACGTCTCCTCGGAGCTTCGAGGGAAGATCTGGACGTGTTTTGAACATTCTCTGGTTCAC
TCGACCGATCTGATGAGAGACAGACACCTCGACCAGCTGCTGCTGTGTAGCGTTTACATC
ATATGCAAAATCACCAAAGAGACTCACACCTTCCAGGACATCATGAAGTGTTATCGCAGC
CAACCACAAGCCAGCAGCCATGTCTACCGCAGCGTCCTACTGCGTCACACTCCCAGAGAG
CAGGTGGCTGATGAGAACATGGAGGTGGATCCTGCATCGGGCGGCGAATCTGCGGAGAAA
ACCAATCAGGTCTCAGCAGAAGCGAACTCCGACCAATCAGGGGAGGAGGAGCGCGGTGAC
CTCATCCAGTTCTACAACAGCGTCTTCGTCCTGAAGATGAAAAGCTTCGCGCTGCGATAC
GCCACCCACGATAACCGGGCGGACGCTCCTCCTCTCTCTCCGTTCCCGTCGGTTCGGGCT
CAGCCTCTCTCTCCTCGTCGAGTCTCTCAGAGACACTCGCTGTACGTCTCCCCGCACAAG
AACTCCGCAGGCTGCCTCACGCCGAACTCCTACACGTACAGGATCAACAGCAGCCCGTCG
AAGGAGTTATCGGACATCAACCGGATGATCCGGCAGGGCAGCGTGAGCAGGAAGAGGGCC
TTCACCATGGAGGGAGACATGATGATGTCATCAGCGTGCGACTCCCCCAGCAAGAGGGCG
TGTCCAGAAAACGGCAGCAGTCCGGACGTGTTGCTGAAACGCCTGCAGGACGTCGTGTCA
GAACGGCAAAGTCAC
>PBT19c-g00048|scaffold|PBTmale19a001_polishCLR002|48|1505043-1507686|1| g00048
ATGGAGTCCTCTTTCAACGCCGTAGAGCTCCGGGAGCTGCGGGGCGGTAGAGGCGTTTCT
CCAACGCCGGTCACAGCGCCCTGGACAGCGGCCGCAGCGGGGAGCGCCGCCCGGGGCTTT
GAGAACGCCTCCTACCAGCAGGACGAGGAGCAAAACCAGCAGCAGCAGCAAGCAGGAGTG
ACGAGCTGTCCTCCTTCAACTTCAGGCAACAGCAAGCAGCATCAGGAGCTCTCCCCGCGG
TCGTACGATGAGGAGGAAGGAGGAGGAGGAGGAGGGGGAGGAGGCCAGGAGGACGGCCAG
GACTTCACCGAGTTCAACCCTGCTGACGACCACTCGGCAGATTATGGCTTCATCTTCGCT
CTGGTGTTCCTGGTGAGCGGGATCGTCCTGGTGGTCATCGCCTACACCATCCCCAGAGAG
GCCAAAGTTGACCCGGACTCCGTGTCGGCCCGCCAGATGGAGAAGCTGGAGATGTACTAC
GCCCAGCTGGGCTCCCACCTGGACAAGTGCATCATCGCAGGCCTGGGCTTGCTGACTCTG
GGTGGGATGTTTCTGTCTGTGCTGCTCATGGTGTCCATCTGTCGGGGAGAAATGTATCGG
CGCAGGGCGGCGTTTGTACGTCCCAAGAGGACTTACGGCTCCATCAACTTGAGGATGAAG
CAGCTGGCGACTGGAGAGGCAGTGGGAGGTGAGGGCGGGGATGGGGGTGAGGAGTTTTTG
GTAGAACGTGCAGACACGCGGAATAACGTACAGCCAGGGTCTAGGCGGGACTCCAAATCA
GAACCAGGACCAAGCAGGCATCCTCCTGCTGCTTCGTCATCTTCTTCTTCCTCAGCTGCT
GCACATGGAGCCAAC
>PBT19c-g00049|scaffold|PBTmale19a001_polishCLR002|49|1529398-1541448|-1| g00049
ATGGCAGGCCTGGAGGTGTTGTACAGCTCTGTGGCCGGCAGCATCAGCTGTCCACAGGAC
GCAGTCGTGTGTTTCGTTCACTGGGAAATGATAAAGAGCGGATACAGGTGCATCGGCTCC
GGAGACGAGCCCCGCAGCAGTGATAAGAAGTCAGAGCTGCTGCCTGCTGACTGGAGCAGC
AACAAGGAGTTGTACAGTCTGAGATATAAAGCCAAAGACGGTGACATCCAGTTGCTGCTC
AAAGCTATCGCTGTGGATTCCACCTTGATCTTCAACCTGATGAACTCCAGCACACAGCAG
GTGTCGGACTTGACGGTGAACATCAGCGATCATGTGGATGCTGACCAGTTGCGCAACTTT
GACAGTGTATTCAAGGACGCAGACAGTTTGTCAGAGAAGGTGAAGACTCAGCTGCTTCCC
TCCCAGGACAGACCGAAGGGACAGAAGATGGAGAGGAAGAGTCGGAGGGATGAGGAGGAG
GAGGAGCAGCAGAGACGAAGAGGAGAGGACAGCGACCCCCTCCGCATCCCCAACAGACAT
CCTCGCCAGGGAACACAGCCGCACTGGCCCGACCCCATGGTTCCTCCGTTCGCAGCCGGA
GGTGCAGATCTGGATCCTTTCGGGTCTCGCGGCGGTGGCGGGATGATCGTTGACCCGTTG
AGGTCGGGGTATCCTCGCTCTGGTTTCGACCCCTCTAGCGGGATACCGGACATCCTGCCT
CCCGGAGCCGTTCCCCCCGGAGCCCGCTTCGACCCGTTCGGACCCGTCGGACGACACAGG
CCAGGGCCGGATCCAGACCACATGCCACCACCCGGCTATGATGACATGTTCATG
>PBT19c-g00050|scaffold|PBTmale19a001_polishCLR002|50|1543734-1554461|1| g00050
ATGGCGGCTCCTTTGACTCTACTTTTGATTGTGGCCGTTACAATCCGCGCTGCTCTCTTC
AGATCCAGTTTAGCGGACTTAATTTCAGAGAGAGTGGAAGTGGTGTCTCCGCTGACCGCC
TGGAAGAGAGTGGTTGAAGGTTTGGCTCTGCTTGACTTAGGAGTCTCACCGTACTCTGGA
GATGTTTTCCATGAGACTCCTCTCATCATTTACCTCTTTCACTTTTTGGTGGACTATGCA
GAAATAACATTTATGTTAGCCGATGTAATCACTGCTGTGGCTCTCTACATCGCAGTGAAG
GAATACAACAAACAAGTGTTCAGGAAACAGAAATATGCGTTGGAGGCAGACCGTTACCCC
CACGACTGTCACGAGCTCATCAGAAGCCCCAAAGAAATGTTCTACATCCCTCTGAAAGTC
GCCATGTTTTACCTGTTGAACCCGTTCACCATCCTGTCCTGCGTCGCCAAGTCAACCTGC
GGTCTGAACAACGCCGTCATCGCCACCTTCATCCTTTCTACGATAAAGGGAAATGTTTTG
CTGAGTGCCATATTTTTGGCTTTGGCCACATATCAGTCCATCTATCCGCTGACTCTCTGC
GCTCCAGCTCTGCTATATTTGATGCAGCGTCAGTACATCCCGGTGAACTTCCGGCGGGTC
AGCTTCTGGTGGTTCATCGCGCAGTATGCCTTCATGTACCTCGGCAGCCTCTTCGTCATC
ATCTGCCTCTCCTTTTTCCTGCTGGGCTCCTGGGACTACCTGCCCTCCGTCTACGGCTTC
ATTCTCTCAGTACCGGACCTGACCCCGAACATCGGCCTCTTCTGGTATTTCTTCGCCGAG
ATGTTCGAACACTTCCGCCTCTTCTTCCTCTGCGTCTTCCAGATCAACGTCTTCTTCTAC
ACCATCCCTCTGTCCGTCAAACTCAAGGAGCATCCGGTGTTTCTGATCTTCATGCAGTTA
GCTGTGATCTCCATCTTTAAGTCGTATCCCACTGTGGGCGACATCGCTCTCTACCTGGCC
TTCCTGCCTGTGTGGAGTCACCTGCACAGATTCTTGAGGAACATCTTCCTGGTGTCTTGT
GTCCTGCTGGCCTGTTCGGCTCTGTTTCCTGTTCTCTGGCACCTCTGGATCTACGCCGGC
AGCGCCAACTCCAACTTCTACTACGCCATAACGCTGCTGTTCAACGTGGCACAGATTCTG
CTGGTGTCGGATTATTTCTACGCCTTCTTGAGGAGAGAACACCATCTCACCTACGGACTA
TACCTGAAGAGGAAAGACGGCTCTGAGGCTACACTAGTTCTTAAA
>PBT19c-g00051|scaffold|PBTmale19a001_polishCLR002|51|1567026-1573640|1| g00051
GATTCCTCCGAGTCGTTCCACATGGCCACCAGCCCCAGCCGAGGCCCCAGGAGAGGAGAC
CTGACCTCCAGCCCCGGCAGAGACCTGCCGCCCTTCGAGGATGAGTCGGAGGGGCTGCTG
GGAGAGGGACCCCTGCCCGGAGAGGAGGAGGAGGACGGAGACGGAGAGGAACTGATCGGG
GACGGGATGGAGAGGGATTACCGTGCCATCCCGGCTCTGGATCAGTACGAGGCTGAGGGT
TTGGACCTGGATGACGAGGATCTGTCGGAGCTGTCGCCTGGAGCCCGAGCCGCCGCCGAG
GAGGCCATGAGGAGGAGGGACAGGGAGCAGGGCGTCAGCGGGCGGCTGAGGAGAGGACTG
CTCTACGATAGCGAAGACGAAGACGACGGGCGCCCCGCGGCCCGGCGAAGGCGATTCCTG
GAGCGGGCGGCAGAGGGCGTAGTAGACGGAGAGGAAGAGGAAATGATAGAGAGCATCGAG
AACTTGGAGGACATGAAGGGTCACACCGTGAGGGAGTGGGTCTCCATGGCGGCTCCACGG
CTGGAGATCTACAACCGATTCAAGAACTTCCTGCGTACGCACGTCGACGAAAACGGCCAC
AACGTCTTCAAGGAGAAGATCAGCGACATGTGCAAAGAGAATAAGGAGAGTCTGGTCGTC
AACTATGAAGATCTTGCAGCCAGAGAGCACGTGTTGGCCTACTTCTTACCTGAAGCTCCA
GCTGAAATGTTGAAGGTTTTTGACGAAGCAGCTAAAGAAGTGGTGCTGGCCATGTACCCC
AAATACGACCGCATCGCACATGAGATCCACGTCCGCATCTGCAACCTGCCGCTGGTCGAG
GAGATCCGCTCACTCAGGCAGCTCCATCTGAACCAGCTGATCAGGACCAGCGGCGTCGTG
AGCAGCTGCACCGGCGTCCTCCCTCAGCTCGCCATGGTCAAGTACAACTGTAACAAGTGT
AACTTCGTGCTGGGACCCTTCTTCCAGTCCCAGAACCAGGAGGTGAAGCCGGGTTCCTGT
CCCGAGTGTCAGTCCCAGGGACCCTTCGAGATCAACATGGAGGAGACCGTGTACCAGAAC
TACCAGAGAATCACCATCCAGGAAAGTCCCGGTAAGGTCGCCGCCGGTCGCCTCCCGCGC
TCTAAAGACGCCATCCTGCTGGCCGACCTGGTGGACAGCTGCAAGCCGGGAGACGAGATC
GAGCTGACGGGTATCTACCACAACAACTACGACGGTTCTCTCAACATGGCCAACGGCTTC
CCGGTGTTCGCCACCGTGATCCTCGCCAACCACATCACCCGCCGAGACGAAGGCGTCGCC
GTGGCCGAGCTGACCGACGAAGACGTCAAAGCCATCGTCGCCCTCTCCAAGGACGAACGC
ATCGGAGAGAGGATTTTTGCCAGCATGGCGCCGTCCATCTACGCTCACGAGGACATCAAG
AGAGCTCTGGCTCTGTCGCTGTTTGGAGGAGAGCCCAAAAATCCAGGTGGTAAACACAAG
GTGCGTGGAGACATCAACGTGCTGCTGTGCGGAGACCCGGGAACCGCCAAGTCCCAGTTT
CTCAAGTATGTTGAGAAGGTGGCGAGCCGCGCCGTGTTCACCACGGGTCAGGGGGCCTCC
GCCGTCGGTCTGACCGCCTACGTGCAGAGACACCCGGTCAGCCGCGAGTGGACGCTGGAG
GCCGGAGCGCTGGTGCTGGCCGACCGCGGTGTCTGTCTCATCGACGAGTTCGATAAGATG
AACGATGCAGACAGGACGAGTATCCACGAGGCCATGGAGCAGCAGAGCATCTCCATCTCT
AAAGCCGGCATCGTCACCTCGCTGCAGGCCAGATGCACCGTCATCGCTGCCTCCAACCCC
ATCGGCGGCAGGTACGACCCCTCCCTGACCTTCGCTGAGAACGTGGACCTGACGGAGCCC
ATCGTGTCTCGTTTCGACGTGCTGTGTGTCGTCAGAGACACAATCGACCCCGTACAGGAC
GAGATGTTGGCGCACTTCGTGGTCGGCTCCCACATTAAGCATCACCCTAGCAACAAGGAA
GGGGGCGTGGCCTTGGAGGAAATGGTTCTGCCCAACACGTCAGATGTGCCGACTATTCCC
CAGGAACTCCTGAGGAAGTACATCATGTACGCCAAGGAGCGGGTTCATCCCAAACTGAAC
CAGATGGATCAGGACAAAGTGGCTCGAATCTACAGCGACCTGCGTAAAGAGTCCATGGCC
ACAGGCAGCATCCCCATCACGGTGCGTCACATCGAGTCGATGATCCGCATGGCGGAGGCT
CACGCCAAGATGCACCTGAGGGACTACGTGGTGGAGGACGACGTCAACATGGCCATCAGG
GTCATGCTGGAGAGCTTCATCGACACGCAGAAGTTCAGCGTCATGAGGAGCATGAGGAAG
ACGTTCGCTCGCTACCTGGCCTTCCGCAGGGACAACAACGAGCTGCTGCTCTTCATCCTC
AAACAGCTGGTGGCCGAGCAGGTGTCCTACCAGAGGAACAGATACGGAGTTCAGAACGAC
ACCATCGAGATACCAGAGAAAGACCTGAACGATAAGGCGAGACAGATCAACATCCACAAC
CTGACGTCCTTCTACGACAGCGACCTTTTCCGCTCCAACAAGTTCAGTCACGACGGCAAG
AAGAAGCTGATCCTGCAGCAGTTC
>PBT19c-g00052|scaffold|PBTmale19a001_polishCLR002|52|1576294-1597266|1| g00052
ATGTTGTGCACTGCAGCAGACATGGCTGGCCTGCTGCACATCACGCTGATAGCTCTTCTA
ACCGGCTGCGATGCCTTCAGACTCGGTTCTTCCCAGCGTGTCATCCCCCTCGGTTCTCCG
GTGTCTCGTCTGTTCCGGGATGAAGGCCCGGCCCAGCAACATTTCATCCAGGAATTAGTC
AGAACCAAACGCCACACAGTCCACGACTTAGTGCGAGTCCAACCTCATTTGGTTCATGAC
ATGGCCTGGCCGGAGATACACGAAACATCTCGTTCGCAGACCAAGATGGACTCGGCTAAC
TCCTCCCAGTTAAACCCACCTCTGTCCTCTGCCGGCCAGGACGTAGCCAGTACCCATGCA
GCTGTGGATGAAAACTTAGACGTGGAAGACGAGATGGAGCGTATGGTTCATCTCGCAGTC
CCCCAGGATCCAGAAAGCTACCGGGGACAGACTGACTCCACTGACCCAGAGACGGAGCTC
CTCGGTGGGCCGGGAGCCGGCGACGCCTCCCTGGAGGCCTCGGGCTTCTACGGGACGGAC
ACGGAGGAGAGAGACAGAGGAGAGGAGGGAGGGGAGGACCGAGAGAGAAGAGTGGGAGAG
GAGAGGGGGGAGGACGATTGGGAGAGAGACACGGGGGAGGACAGAGGGAGGAGAGAGAAG
GAAGAAGAAGAAGAAGAGAGGGGAAGAGGAACAGACATTGAAGATGTTCATGTCCAGGAT
GCCTTGGAGGTCAACCACACAACGCCAGATCTGGATGCTCTAATCGGCTACAGTCCGTCT
TTCCTCCCGTCCAGCTCCAAGCAGCCCAGCATCTCCTCCCCAGCTGAGGTGCACGATTCT
GGGCTACAGAAGCATCGTACAACCCCGGTCCTGGAGGGAGCTCCTTTAGAGAGAGAGCCG
TGGGAGGCGGAGGGGGATGAAGACGGTCGTTCCAGCGGCTACGGAGACCTTCCCTCCTCC
ATCACTATAACTAGCACTACATCTACTGCTGCTTCTACTTCTGCTGCTGCTGCTGCTGGA
GACGCTGAAGGCACCGCCACTCCTGAGACTGACACGGGCACAGACTTTGGGCTGCTGGGA
AGTTATACAAAAGATGACACAGAGGATGAAGAGGCAGAGCGGAAGGAGGAAGAGGAAGAA
ACAGGTCTGCCACACATAGGTGTATTTACCCAGAATCCCACTGTACCAGAGGTTGGCATG
GCTCCCAGCAGACAGCCTCTGCAGCCCAGCGTGGAGGAAGAAGAGGAGCTGCAACAAGAA
GAACATGAGTTAAAAGGTGAAGAGGAAGAGGAGGAGGAGGAATGGAGAAAGACTGATGGA
GAGGAATCAAGAACCAGACACATCGTCCCGCTCACCACAGATCCTTCACCCTCCGTCGGC
TTCACCGACCCGTCCTGGGATTGGCGGGAAAAGACCGTGCCCCCGCAGACCCGGGGGTCA
GAGGTCAGGGGAAACGGAGTCACAGAGTTCTTCTTACTGGGCGGTGATTTCAACGAGATG
GACGAAGCACAGCAGTTTCAGGTCGTGTGTGTCGACTGGAGTGAGCTGACTGGACGCGGC
TACGTCATCCTGAACATGACACAAAACTTCAACTGTGAGGAGTTCCGTGTAGACCAGGGC
GTCCGACTGTTGAAGATCATGGAGCGAGTGTTCGCACGAAGAATGAACAGCCCCGAGGGA
TCGTGGGTACTCTACCTCAGCAAGCCTACACACCAACAACACCAGCTGCTAATGAACGTG
GCGTCTGAGCACGGAGTGATAGCTACCAAGGATGTGCTGGGCATGCTGGGAGAGATCAGG
AAATGTTTACATGAGGTGGGCATCGCAAACTTCAGCGCGGCCAGTAACTGTCAGTCTCGG
CCCAGTCAGACACGCAGCGACTACGGCAAGCTATTTGTGGTTCTGGTGATCATCGGCTCC
ATCTGCATGGTCATCATCACATCTGGATTCATATACATCTGCTGGCAAAGACGACTGCCT
GCAACAAAGACTACGTTCCGCGCTGAGGAGCTTCACTTTGTGGAGAACGGTTGCCACGAC
AACCCCACGCTGGACGTAACCAACGACAGCCAGCCTGAGATGCAGGAGAAAAAGCCGAGC
ACCAATGGGCTGGCAGGGGTGAGAGAAGGAGGCGGGGAGGAGAGCAGTCGCTGGCAGGTG
TTTGTCAATCAAGCAGCAACCGAGGAGGAAGAAGAGGAGCAGGACACACATCTC
>PBT19c-g00053|scaffold|PBTmale19a001_polishCLR002|53|1607328-1607588|1| g00053
ATGTATTGCCTACAGTGGCTCCTCCCCGTGCTGCTCATCCCCAAACCGCTGAACCCGGCG
CTGTGGTTCAATCACTCCATGTTCATGGGCTTCTACCTGCTCAGCTTCCTGCTGGAGAGG
AAGCCCTGCACCATCTGTGCCTTGGTCTTCCTGGCTGCCCTCTTCCTCATCTGCTACAGT
TGCTGGGGCAACTGCTTCCTCTACCACTGCCAGGACGCCTCACTGCCGGACGCTGCCCAC
GACCCAGCGATTGTCGGGACC
>PBT19c-g00054|scaffold|PBTmale19a001_polishCLR002|54|1614981-1655307|-1| g00054
ATGCTACTCTGTGCTTCAAACCAGCTCCAAACCAACAGGATGTCGGTGAAGCTGCGATTC
GACTCTCCCTCGGATGGAGGTTTGATCCACAGGAGCCGTTCCTTCACCGGATTCAGCTCT
CTGACTGGACGACGACGGCAGTCCTCTGTTCGGACCTCTCTTCGCTCCAAAGCTATAGCT
GGAGGTAAATCTCCCAGGATGCAGCTGTCTCCCGGCAGAGGAGGAGGAGCTATCTGGTCT
ATGCAGCCGGAGGAGGTCGACAGGGTCTTCCAGGCACTACGCAAAGGACTCAAGGAGTAT
CTGGAGGGTCACCAGGCAGAGATGGACTTCCTGTCTTCACAGCAGAGAGAAACAAAGAGA
AACTCCAGACTGGCCTTTCTGTATGATCTGGAGAAGGAGATCAGAGCGGTGGAGAGATAC
ATACGAAGATTAGAATTTCAAATCAGCAAGGTGGAGGAGCTGTATGAGACGTATTGTATC
CAGTGGAAGTTGTGTCAGGGAGCGGTCAACATGAAAAGAGCCTTCTCGCTGTCCCCGTCT
ACCCGAGCCTCCAGAGAGAGTCTGCTGGAGCTCAACCGCAACCACAAACACAGCCTGCAG
GACATGTCAGTGATGGAAGGAGAATTAGAAATCCTCCTCGGAGAGCTACACATCAAAATG
AAAGGTCTGATCGGCTTCGCTCGACTCTGCCCTGGAGACCAATACGAGGTGGTGGTGCGG
CTGGGCCGCCAGCGTTGGAGGATCAGAGGCAGGATCGAATCAGATGACACACAGTCCTGG
GACGAAGAGGAGATGGTCTTCCTCCCACACATACATCACAACTTTGAGATCAAGGTAATG
GAAGCCAAGGGTTTGGGTTGGCTGCTGGTTGGCATGGTAACGTGTGCAAGCGCAGACTTC
TTTGTGGTGAGGCCGCAGCTGATGTTGGTGGACGTCACGGAGCTGGGAACCATCAAACTG
CAGCTGGAAGTCACCTGGAATCCGTTTGACAGCACAGAGAAGATGCGTCCGCTGTCTGTC
AGCAGGCAGTCGGTCTCCAGCAGAAAGAGTTCAGTTTACAGCTGGACGGCACCGAGCACC
CCCTCCTTCACCGAGAAATACTTTATATCGATGGTGCGTGAGCTGCGGGATCGAGAAGGT
TCCCTCCCTTCACTGGTATCTAAAAGTCGTCACAACAGAGGAGGCGTGTCTCTGCTCAGC
TACCTGTCCAACCCTTCGCACACTGCTATCACGTCACACCACAGCCCTCAAAGCCCTAAT
ACCCCGAGTCTCATGTGGACTCACAGCTACCCTTCCAGCCCCAGTCAAGGCACCAGTCTG
GTAGGAAGCCAGACTCACCTGTCCGGGGAGGAAGGATCCTCAGAGATCTCCACGGAGGAG
AGGGAGGAGAGGAAGGAGGAGGAGGAGGAGGAGGAGGAGGAGTGGGGAGAGTTTGATTCT
CCATCCACACCAGCAGAGAGTAAAACATTTTCCCTGCCGGTTCTACAGAGGTCCAGCACT
CCTGACATCCTGAGAAAAAACACAGCTGGAGAACCAGATGTTGAGACGCACAGAGCAGCC
CTAGAACAGGACAGCGTCAGCGTGCAGGACTCCCCAGAATGTCAGTCATATTCTGCCCCA
GCCTCCCCCTCACCACCCACTCCTCTGCCCCCAGCTGTTGCCCCCTCCTCGCCCACGGCA
GCCGCTCCGGCCCCGGGGAGGCCGGGGGTGAGCGGCGCCCAGCGCAGGGCTCAGGCCCTC
AGGCTGGGAGCCATGATAGCAGAGCTGGAGAAGACGTTTCGGAAACAGAGCTGCTCTGAG
AAGGAGCTGAGAGCGCTGGACAACAAGATACTGCACCTGGCAACCATACTGAAGAACGAC
CTCTCCATGTTGAGAAGCTCATCATCAGAGGAGACTCTGGCTGTCGAGGAAGTATTGGGC
AGCTTTGACTTCCTGTCACATGACTTCAACGCAGATGACGACACTTCCTGTTTGGGCAGC
ATGAGGCTAAAAGACAGCGGCATCAGTTCTCTCCAGCAGAGCACGCTGAGGAGTCTCGGC
CTCCTCTCTCAGGACAGCCAATCAGCTTCTGAGGAGGAGCTTGTCATCACCCCTCTGACT
TCTGGGAATTGGGGTCTTGACCAGGCTCTGGAGACTCACCTGGACATCTGCGGCATCCTG
CTACAGATGATGAAAACGACTGACTTCAGCCCGTCTCGGAGGGATCTGCTGGAAGAAATG
GCTCTCCAAGCTGAAGTCCTGGACAGAGTCAGCTGTTTGCTGCTAGAGAAGAATGACAAC
ATCTCTGCCATTGACATCCTCCCTAAAGCTCAGAGAAGGAGGGATACGCTGTTGTTTTGG
GAGGAGTGTGTTAACAACAGCAGCACGCCTTTCTGTTGCCACACCGACTGCTTCTCCAGG
ACGCTAAAGAAACGTTACACGCACAAGGTGAAAGCCAAGCAGCCCGGCCAATCAGAAAAA
GTGTTTTCTCAGCTGCTGCAGCAGGTCCAGACAGCCTGCCGGGTGGTGCCCAGCCCTCGG
CCTGTCTGCAGCCCAGAGAGAGTCACCCTCTTCCAGCTGTCGGTGTATCTGAAACGCTGG
AGCATCCAGGAGCTGGGAGAACACATCTCACGCCTCTCCAAAGAAGAGTACATCCTGTCC
GCCCTGAGGAGCCCTAAAAGGAGGCGGGGTTTAAATAAACTGAGGGGGCGGAGCATCTCG
GAGCTCCTCCCGCTGGCGTGCACGCTGCAGACTCTGGCCGCCCTGCAGATCGACTCCAAC
CACAAAGTCTGCAAAGCTGCTGCCAACTGCCTCTGCAGAGCTGCAGGATGCAAGGCCTTC
AGGAGCAAAGCGGTAGTTTACTACACGGAGAGTCTGAAGAGCACTAATGCTCAAACCCAA
CAAGGCTCCTGTCTGGCTCTTAAATGTCTCAGGGCGACAGAGAGCGTGGACCACATAGCA
GATCTGTGGAGATCAGCGGATGAAGATCTTCGCAGCGCTGCCAGAGAGACTGTCCTCTCT
TTTGGTAAAAAGGGGTACCTGGCCTTCCAGCGGATGGACCAGCTGTACACTGAGATGCAG
GAGGAGGCTTACCAGAACCAAGAGACTGAGATTACGATCCTA
>PBT19c-g00055|scaffold|PBTmale19a001_polishCLR002|55|1718396-1721072|1| g00055
ATGAACAGCGCCTCTGACTGCCAGTACATCAACAGGTTGGCCTCCTGGTTTGACGACAGC
TTCTTGAACCTTAATGTCACCACGACCAAGGAGCTATGTCTAGGAGGAAATAGGAGACAG
GAGCCAGCCGGGCGGTGCGGTGGGAAGCTTCCCCCGGTACGAGAAGGATTTCCCTGCAAG
TCTGCGGTAAGGACACAACAACAGAACAACACCACCACC
>PBT19c-g00056|scaffold|PBTmale19a001_polishCLR002|56|1740536-1819943|1| g00056
ATGAAAATACACAAGAAGGACAAGCAGCAGATGTTCACTGGCCTCCTGAAGCACACGCCA
CCTCCGGCCTCCGCTGCAGCAGCCTCCTCCTCTGCCTCGGACCAAAACAGTAACGCACAA
ACTACAGTTCCCACAATCCCACGGGGACACCTGGTCGTGGGCCCCAAGGACCAGCTCCGC
CTCCTCACCCCCGTGGGCAGCACGGCGACGTCTAATCACTGCACGGTGGCGGGGGCCCAC
GCCGCTAAGCACTCCGGAGGAGCCCCGCGACCTCCTTCCTCCCTGAGCGAGGAGGACGAT
GGAGGAGGCGGAGGTAGGGTGAAGAAGAAACGAAAGAAAAAGGACAAGAGAGGGCGGGAG
AAAGGAGGAGGGGAGGCGGAGGAAAGGGAAAGCAGCAAACCAAAGAAACGAAAGGAGGAG
AAGGAGGCCACGGTGGTCACGCTGAGGAAGTGCATGGAGCCCAAGGAAGCCAAGGAGCGA
AAGGAGCGCAGGACCAAGGGGAGGGAGGGCAGGAAAGAAAGTGTAACGGAGCTAAAGAAT
GTGGCGGGGCGGAAATCGGCAGGTGCCGCCGTGGCCCCCGGGCCGGCTGAGGTGCCCGTC
AAGGTGCCTGGCAAAAGAGGAAGGAAGCCGAAGGTCAAAATCCTACCTCCTGTACCCACA
AATCAAGCAGCACCTCCTCCTTCCTCAGGACACTCCACCAAGGTCCAAAGGCAGGTCCAC
GCCACCCAAGGCCACGGCAAGAACCACGGCCAGGCCAACAGCAAGACTCCAGTCCCCACA
GCGCCAAAACAGAGAGGCCGAAAACCCAGAGATCCTGGCGCAGCGCCGGTGGAGAAGAAG
AAGAAGGGGAAGAGGAGAAACCAGGTGCCGGCTGTCCAGGAGGGGGCGGAGAGTGACGAC
ACTACCTCAATGTCAGCCCTCAACATGGGTGGAGAGGACAGCCAAGACCCCCTGGATAAC
GCGAAGCGGCGTTCGGGACGTCAGGTCAAAAGGAGAAAGTATAACGAGGATTTGGACTTT
AAGGTGGTAGACGACGACGGAGAGACTATCGCAGTTCTCGGAACCGGACGCATCTCTGCG
CTCAACGCTACCGCTCTGGCATGGCAGGCCGAGGAACCACCAGAGGACGAGGCTAACATC
ATTGAGAAAATCCTGTCAGTCAGAGCAGTGAAGAAAGAGACATCATCATCATCAGAGGAC
CAAGCAGAGGAGACCGAGGAATTTTACGTCAAGTACAGAAATTTCTCCTATCTGCACTGC
AAATGGGCCACTCTGGAGGAGCTAGAGAAAGATCCCAGAATCCACCAGAAGATTAAACGC
TTCAGGACCAAACAGGCCCAGATGAAACACCTGTTCACCGAGCCTGATGAGGACTTATTT
AACCCAGACTACGTAGAGGTGGACCGAGTGCTGGAGGTGGCTGTTACTACGGATACTGAG
ACCGGAGAGGAGGTTACTCATTACCTCGTTAAGTGGTGCAGTCTCTCATATGAGGAGGCG
ACGTGGGAACTGCAGGAGGACTTGGACCCAGAGAAAATCAAAGAGTTTGAAGAGATTCAG
AAACTGCCGCCAGACCTCAGACACATGGAGCGTCCTCCTCCAGAGAAATGGCAGAAGTTG
GAGCGTTCCAGAGATTACCGGAACGGAAACCAGCTCAGAGAATACCAGTTAGAGGGAATG
AACTGGTTACTGTTCAACTGGTACAACAGAAAAAACTGCATCCTGGCAGATGAAATGGGT
TTAGGAAAAACCATCCAGTCCATCACCTTCCTTTACGAGATCTTCAGCATGGGGATCCGC
GGCCCCTTCCTCATCATCGCCCCGCTTTCCACCATCACCAACTGGGAGAGGGAGTTCCGC
ACGTGGACTCGCATGAACGTCATCGTTTATCACGGCTCGCAGATCAGCCGGCAGATGATC
CTGCAGTACGAGATGTTTCACAGAGACGCGCAGGGTAACACTATTCCGGGTGTGCTCAAG
TTTCACGGCTTGATCACCACCTTCGAGATGATCATGGCCGACTGTCCGGAGCTGAAAAAG
CTTCACTGGCGCTGCGTTGTGATCGACGAAGCCCACCGACTGAAGAACAGGAACTGCAAA
CTGCTGGAGGGACTCAAACTCATGAACCTGGAACACAAAGTTCTGCTGACAGGAACCCCT
CTGCAGAACTCGGTGGAGGAGTTGTTCAGTCTGTTGAATTTCCTGGAGCCGCTGCAGTTC
CCTTCAGAAAGCAGCTTTCTAGAAGAGTTCGGAGACCTCAAAACAGATGAACAGGTAAAG
AAGCTTCAGGCCATTCTGAAGCCCATGATGTTGAGGAGATTGAAGGACGATGTAGAAAAA
AACCTAGCGCCTAAAGAAGAAACCATCATAGAGGTGGAGCTGACCAACATTCAGAAGAAA
TACTACCGAGCCATCTTAGAGAAGAACTTCTCCTTCCTGTCCAAAGGAGCGAACCAGCAC
AACATGCCCAACCTCATTAACACCATGATGGAGCTCCGCAAGTGCTGCAACCACCCCTAC
CTGATCACAGGAGCAGAGGAAAAGATTCTCGAAAGCTTCAGGAAGTGTCACAGTCCAGAT
GCGCCAGACTTCCAGCTGCAGGCGATGATCCAGGCAGCCGGTAAACTGGTGCTGATCGAC
AAGCTGCTGCCCAAACTGCTGGCCGGGGGACACAAAGTCCTGGTCTTCTCCCAGATGGTC
CGATGTCTGGACATCCTGGAGGACTACCTCATCCAGAGACGCTACACGTACGAACGCATC
GACGGCCGCGTGCGTGGGAACCTGCGACAGGCGGCCATCGACAGGTTCTGTAAACCGGAT
TCGGACCGCTTCGTTTTCCTGCTGTGCACCAGAGCCGGAGGGCTGGGAATCAACCTGACG
GCCGCAGACACCTGCATCATCTTCGACTCGGACTGGAACCCCCAGAACGACCTGCAGGCT
CAGGCACGCTGCCACCGGATTGGCCAGAGCAAAGCGGTGAAAGTCTACCGGCTGATCACC
AGAAACTCGTACGAGAGGGAGATGTTCGATAAGGCCAGTCTGAAGCTGGGATTGGACAAA
GCCGTCCTCCAAGACATCAACCGCAAAGGAAGCCTCAACGGGGTGCAGCAGCTCTCTAAG
CTAGAAGTGGAGGATTTGTTGAAAAAAGGAGCGTACGGAGCGCTGATGGACGAAGAAGAC
GAGGGGTCCAAGTTCTGCGAGGAAGACATCGATCAGATACTTCAGAGACGAACTCAGACC
ATCACCATCCAGTCTGAGGGGAAAGGATCCACGTTCGCTAAGGCCAGTTTCATCTCATCT
GGTAACAGAACGGACATTTCTCTGGACGACCCCAACTTCTGGCAGAAATGGGCCAAGATC
GCAGAAGTGGAGATCGACTCCAAATCCGAGAAGGAGTCCTTGGTGATCGACACGCCTCGG
GTGAGAAAACAGACTCGCCACTACAACTCGTTCGAGGACGATGAGCTGATGGAGTTCTCG
GAGCTGGACAGCGACTCGGAGGAGAGGCCGTGTCGGACCCGTCGCCTGGGCGAACGCAGC
CGGCGGTACCTCCGCGCCGAGTGTTTCCGAGTGGAAAAGAACCTGCTCATATTCGGTTGG
GGTCGTTGGAAGGACATCCTTAACCACGGTCGCTTTAAATGGCACCTGGCAGAGAGAGAC
ATGGAGGTGATCTGTAGGGCTCTGTTGGTTTACTGCCTGAGACACTACAAAGGTGATGAC
AAGATCAAGAGCTTCATCTGGGATCTGATCACACCCAGTAAGGAAGGCCAGGACCAGGCG
CTGCTCAATCACTCAGGTTTATCAGCTCCGGTTCCTCGGGGTCGGAAGGGGAAGAAGATG
AAGAATCAGCTGAATGTTCCCGAGGTGAAGAACGCTGACTGGCTGGTCCACTGTAACCCT
GAGGTGGTGCTGCAAGACGAGAGCTACAAGAAACACCTCAAACAACACTGCAACAAGGTG
CTACTGAGGGTGAGGATGTTGTACTACCTGAAGGTGGAGGTTTTGGGTGAAGCTGCCAAT
CAGGCTCTAGAAGGGATACCTGCCAGTAAACTCGAGGTGTCACTACCAGACATCGACTAC
ATAGAGATCCCAGCTACGTGGTGGGATGCTGACGCTGACAAGTCTCTCCTCATAGGAGTC
CACAAACACGGCTACGAGCGGTACAACGCCATGCGTGCGGATCCAGAACTGTGTTTCCTG
GAGAGGGTGGGGATGCCAGACGTCACCGCGCTGTCCGCTGAACAGGGAGGAGGGGAGGGG
GCGTCTGATATGGCCGACAGCGTGTGCAAAACCGAGGAGGCGAAGGACGACAGGGAAAGC
AAAGCCGACGCAGGGGATGATAGAGACGAGAGCAGCAAGGGAGAGGAAACCTGCTCCAGC
ACCGATACCTCAGACAAGCCTGACAGCACAGGTCCAGACTCCCAGATGTCAGGTGACTTG
TGCGCCCAGGACGGGACTCTGGTCACCACGACGACGACAGGAACAGGGACCGGCGTGGCA
GCTCTCCACGTGGTCCAAGCCCGGCCCCTCTGGCCCACCGGCCCCGCCTTGACAGCTCGC
TTACGGCGCCTCATCACCGCCTACCAGCGCTTCACGTTGCGGCGCGAGCCGCTACTCAGG
CACGACTTCCTGCTTCACGACGGCCTCGTCGGCATGGGGATGGGTGGAGCCGGAGCCACT
CACGGTCATCACGCCGGTGGGGCGTTGACATGGCAACTGGGTGATGAGCTGAGACGGTGT
TCTGTGGTCGCCACAGAACCTGATCCTCTCTTTCTGGAGTGGCAGAGAAGGTGGACTCGT
CGAGAGCAGTCAGATTTTTACCGCACCGTGTCGTCATTCGGAGTTGTGTACGACCCAGAG
AGGAAAGCCTTCGACTGGTCCCAGTTCAGAGCACTGGCCCGACTGGAGAGGAAGACGGAC
GAGAGTTTAGAGAGATACTTCAACTCCTTCGTCAACATGTGCAGGACAGCCTGCAAGCTG
CCTCCCAGGAAGGAAGAAGGGTTGGTGGATCCCGCTGTGCTCGTAGAGCCTCTGACAGAA
GAGAGAGCAGCCCGGACTTTATATCGCATCGAGCTGCTCCGCAAGATCAGAGAGCAGGTT
CTGCGCCACCCGTTACTGTCGGCCCGCCTCCAGCTGTGCCGCCCCTCGCTCTACCTCCCC
GTCTGGTGGGAGTCCGGGAAACACGACCGCGACCTCCTCATCGGGGCGGCGCGCCACGGC
TTGAGCCGCACCGACTTCTACATCCTCAACGACCCCCAGCTCAGCTTCCTGGAGGCTCAC
AGGAACTACGTCAGGGGACACCCCTCTCATCTTCATCCTCAAACTCATCACCACCCTCAC
CATCCGGGCTTGGCGACTCATCCCGGCATCTCGTCCTCGTCCTCCTCTTCGTCTCATCCG
CAGCTGCCCCACCCTCACTGCTGTCTCTACGATTCAGGTCTCGGTCGCCACTCCCCTCAG
CCTCCCGAATATCCCCACCAGTCCTCCCACCATCACCATCATCACCACCAGCATCACCCC
ATGCCTCCATCGGCTCCTTCTCCTTCCTCCTCCTCTTCTCACGCTCACCTCCACCCTCCG
CCACTGGATGCCCACGATTCTGCCTCACCGAGCCTGGGAATAGTGCCCGGATCGCGGGGA
GATTTCCTCGACTGTCCTCCTCTGGATGAAAGCCTGGAGCTGGGTTCGCTGCAGCATGAC
GCCATGTCTGCTGATGCTTTACACGGAGGAAAAGCATCCAAAGACGCCCTCAACGGCTTC
CCGTTCAACTCAGCCGCGGGAGGTCAAAGCATGCTCAACTCGTACGGCGTCGGGGGAACG
GACCTCGATTCCAAACTGAGGAGTGACGTGCTCGTTGGTGAGCAGGGCTCGTCGGAGGAA
ACTGGGCTGATGGCGCCGTCGGTAGAGCTGGATCAGTTACAGGCTCCCTGGGACGGTACG
GATCACTCCAGTCCAGCGCACCATATGTTTAACGAATCCGATCCAATCCTCGGTCCCTCC
ACCCTGGAGGCCGGCTTTCTGGAGGAGGAGGATGAGGAGGCACAGGGGGCAGATAGAGGA
GCGGAGGAAGGTGGAACTCTGGAGGAATGTTTGGGCCTCCCGCCCTCGTCCTCTCCTTCA
CACCCCTCAGCGGGAGATTCTGTGGAGCCGCTGTCGTCGAGTTACATGCTTTTCAAGGAC
ATCGGTGTGAGCGAGGAAGCCAGCGCAGATCAAACCGATCTGTCAGCCAGCCCCCCTCCG
CCTTACGTTCCCCCTCCTCCCCTTTCTCTGTCTGACATCACTGCCCACGTGCCGCAGGAT
AGGTTGGGCCACTCTGATGTCGCTGAGAGCCTGACCAATCCCGTAGAGGAAGAAGGTCAG
GAAAGAGGCACTGGGTTTGAGTTTGACGACAAGGAGGAAGAGGAGGTGGAGGACTTGTCG
AGGGAGACCATCGAGCAGAACGTGGAAAAACAGGGAGAGGACTGTGATGCAGACCAAGGT
ACAGACCAAAGCTTGGGAGTCTTGAGTCCACCCATGGAAGTGCCGCAGATCGATGGGATA
GAGCCAGAACCAGGTTTGGGAGAACAGGACGAGAGGATGGAGGTCCCAAACCAACTGTCT
CAAGACCTTCAGGAGAACTTTGAGCAAGCGGAGAATAAAGAGGACTTACCGCAACATGTG
CTCCCTTACCTCGGGAAGCTCGATCAGGAAGGTAGCCTCGTGTGTCCCGAGCCCATCGAA
GAGCCCGGCGAGGAGGTGGACAGGTTGATTTTGTATCAGACGGTTGAGGACGAGACGATG
GAAAACTCTCTTGACACTGAAACCTTGATGGGAGATGCGACTGGAGAGTTTCTGCAAGCG
AGAGGGATTTCAGACCACTCGAGAGAGGACGGTCCGGCGGAGCGTACAGATCTCGCAGAT
CAGGTGGATGAGATCTCGGAAGGGCGGGTGGATCATGTTTCTCTTATGGATGACGCGGCG
ATAAAGGCGGTGAAACAACTAGACGCCAAACCAAACGAGATGGAGCTGGGGAGCATTTAC
TCAGAGTACACACGACCCTCCTGCCCTTCTACTTCCGTCTCGTCCCCTACGCTAGCATCG
AAGTCTGATGGAACCACCACAAAGGTTAGCGATAAGGCCGGAGTCAAAACTGAAGTTTCC
ATGGATCAGGAGAACTATGAAGGTGCCGTTGAAGATCTGACCTTACCGGACGGCAGAGGA
GACTGTAAGAACAGAGTCCTGACTTTCTCCCTTGAACAGGACAACAAGGACAACATGCTT
GATCAAAATGAAATGAAAATTGCCCCTACTCTAGCTGCAAACAGCATCGACACAAAACCA
TCTGACCTCAAATTTTCTCTTTTACCAGACAATGCTGGTGGGAAGAAACCACAGCAGTTG
CAGCTGCCAATCAAGGTAGAGGAGACCAAGACGGAGACTGTTGAGGACGACTACCCCGAT
AGCTCTGAAGTCAAACGTGCTAAATTTCTTGCCTACTCTGTTAAGTCAGAGGTCTTGGTC
ACCAAAGCTGAGCAGTTGGACTATTCTGTCAAACCAGAAACACTGGAGACCAAACCTGAA
GATCTCAGCCTTCCCATGAAGCCCGAGAGCTTGGACAGTAAACCCGAAGTTCTCCAGTTC
GCGGCCTACTCAGACGGCGCCGAAATCAAACCCGAAGCCAAACCTGTAGTTCTCGGGTTC
GCCGCTTATCCAGATGGCGTCAGGCTGAAGACCGAGACAAAGCCTGAAGGTTTGAGGTTC
ACCGCCTTCCCCGACACCTCTGCCATCAAGCCTGAGGCCAAGCCAGAGGGCGTGGAGTTC
ACAACCTACCCAGACAGCTCCGAGATCAAACCCGAGGCGAAGCCAGAGGGCCTCGGGTTC
GCGGCGTTACCTGAGATCAAAGCCGAGACGAAGCAAGAGCTTTTGGAGGCAGACAGCACG
GTCCTGACTCCGAAACTCGAGCAGGCAGACGGGCTGATTGACACCTCAGAGACGCTGGTG
ATGAAAGGGCAGGTGAAGGAGGAGAGGCCGAGTACACCAGTGCCTATCGTGGAAGGTTAT
GCGGGCAGTCCCAGGTTTGCAGCTCCTGTTTCCATTTGTGAGATTCCCGACAGCCTTCAT
GACACCCGGGAACCGACCATCGCTCAGCTGCTACAGGAGAAAGCACTTTACTCATTTTCT
GAGTGGCCAAAGGACCGGGTGATCATCAACCGCCTGGACAGCATCTGCCACGCCATCCTA
AAGGGGAAGTGGCCTTCATCGAGCGAGCAATACGACTCTCCCGGCTCCATGGCTGCCAAC
TCCTGCCTGGCCAACAGCTTAGCCCAGCACCACCACCACCACCGAGCAGGCTTCCTCCCC
ACCACCGCCACCACCACCACCTCAGGCTCCGTCCCAGGCCAGGCCAGGGTTCAGCAGGCC
AACCCTGGACTTGGGTTTTCAATCCCTCCCCCTCTCACAAGACTACCTAAGTACATGCCG
CGGGGTGGCGCATGCGGGCGCGGAGCTTGGCGCCTCACCTCCTTGCCTCTCTTACAGGAG
AGGCTGGTGGCTCCTCCCTACCTCCCCGAGCTCAAACGAGCGGGAGGTCGGAGGTCATTC
GACTATGAGGCTGCTGCTGCTGCAGCAGCTGCCAAGGTGTTAGCTGGGAAAACAGCATCG
TCATGCCACACCGCCGCCACCGCGAGCTCCAGTGGTGAAAAAGTGCCGGTAGTGGCCCCG
CCCTCTCATCGTACAGGAGCCATGTTGATTAATGGTTGGCAAGAAACAGCTATTGATCTA
ACCAAGTCGTCAGGAGAAATAAGCACCAGCAGTGGCATTGGGACAGGTGAAGCTGTGGTT
GCACCAGGAATCAGCCACCACGGTGCCAGTGCTGGCAGCACACACAAGCTGCCGCCGCCC
CCTATCACGGCACCCTTATCAGGCTCTGTTGGAATCGACATGGCTGGGATACTGCAGGCC
GGGCTCATCCATCCTGTAACGGGGCAAATAGTTAATGGGAGCCTGAGGGGAGATGATTCT
TTGAGAAGGAGGAGAGGGAGGAGGAGAAACGTGGAAGCACTGTACTCTGAGTTCACCAAG
AGCCGAGGACTGCACCTCCCAGAGACACAGAGCCGAGCGGAGGTGATCAGCCACTCCTCC
GTTTCCTCCTCCACCTCCTCGCCGTCCCCTTCTCCTTCAGAGCGACCAGCCGGCCCTCCC
ACACCGTCCTCCTCCTCTACACCCACCCCCACCCAGACGCCTCCTCAGCCGGAGATCGTG
GCCATCGACAGAGAAGCAGCCAGCAAAGGCCTGATCGAGTGGCTGAGACAGAACCCGGGC
TACAGCATGGATCTGCCCGCGTTCGCTCACTCTGGTCTCTTACACGGTTTCGTTGAGCGT
CCCAAGCAGAGGAGGCATCGCTGTAAAGACCCCACCAAGCTGGATATCAACTCTTTGACG
GGGGAAGAGAGGGTTCCCGTCGTGCACCGAGGCACCGGACGCAGGCTTGGTGGCGCTATG
GCTCCGGCCATAAAGGAGCTTTCCAGGTGGCTGGATGCTAACTCAGAGTACTATGTAGCT
CCAGACTGGGCTGATGTGGTCAAACACTCTGGTTTTCTCCCCGAGGGGAAGTTCTCTCGG
ATCCTGACGGAACCAGTCAACAGAGACCCGAGCGCTCGACGCCGTGGACGTCGTCCTCGC
AGCGAGATGCCGAAGCCCCTCCTGTCCGTCTCTGACTCCTCCTCATCCGGCCTCGGCCCC
CCTCTCTTCATGAACGGCGGTCTGATCGGCAGCATGGACTCCATGGTGGCCATGCAGAAC
CTCCGCGGCGGCATTCCCGGAATCCCCATCTCCGGGATCATGGCAGCTGGATTCACTCAC
GGATTCCCCGCAGCTGTCTCGACGGGAGGAGCGGGAACGTCCGCAGAAGATGCCAAGAAC
GGGTTGAGTATGTTACCCATGATGCTTCATGGCATACCGCACCCCCATGGGGCTGCGATA
CCGCAACACGCCTTGTTCAGCGTCGGCGCAATGATGGCGCACACGCCACCGCCGCCTCCT
CCTCACCCAGCCTCCACGTCCTCCTCCTCCACCACCTCTTCTTCTTCTTCATTGTCCGCT
GCGAAGGTCACCACGACAACCGCGCCCTCTACATCCGAGGCGGCCAGCCCCTCGTCGACG
ACGCCCGCCGACAGAGAGAGCGCCGCCTCTTCGGCTTCTGGTGGCGAGAAAAGCCACGAG
GAGAAGGGAGCGGCAGAGGGCAACAAAAGAGCAGCGGGGGCGGAGGCAGCAGCAGCAGCA
GCCATCATTACCTCCACCAGCAGGGCCCACCTCGGCTCTGCGCATCTCGGAGCCGGCACC
GGCAGCCATCTTACCTTCAACCCCTTCCTGATCCCGAGCATGTCCCACGGCCTGCTGTAC
CCACACATGTTCTTGCCGCACGGGGGCATCATGGCGCTGCCCGCCATGCCGCCCGGCGGC
GTAGACGGCTCCCCGGGCAGCCCAAAGAGGAGGAGGAAGAGAGGGCGGGAGGACGGGGAG
AGAGAGGAGGAGAGGGAGAAGGAGAGGCCGGCGACAGGAGAAGTAGAGGAGAGCGAAAGT
ACAGTTAAGGCTAGCGTTACCTCCCACCCAGCCTCCTCCTCCTCCTCATCATCTCCCTCC
TTCCCCTCTACCTCGGCTCCAGAGCCCGGCCCGCCTCCGACCGAAGAGCCCCACGCCGGG
CAGGGAGACGGAGAGGACGGGCCCGCGGAGCCCCAGGAACTGGACTCCCATAACCATCCC
GAGGGAGCGGCAACGGAGGAGAAAGAGGAAAGATCGGAGGACACAGAAGGAGAGGCGACA
GAGGAGGAGAAGCAGGAGCAGAGACAGGTGGACGGAGAGGAAGGG
>PBT19c-g00057|scaffold|PBTmale19a001_polishCLR002|57|1828697-1871624|-1| g00057
ATGCATTTGCGACTCTTTGCCATTGTGATATCCTTGCTATGTGAGGTGATCAGGATGGGG
TCCGGCGTCACGCAGAAACAAAGTGCTCACAGAGAGACAACAGAGGACTGTCAGAGTTGT
CTGGAGTGTTCCCGTGACAACGGCTGTGTGCGTTGCCCCGAGCGTCTCTTCCTGTTCCTG
CAGAGGGAGGGGATGTCTCACCATGGAACTTGTCTCCACGCCTGCCCCGCTGGACACTAC
GGACAGAGAGGGAAGGACATCAATCGTTGCATGAAGTGTCGCTCTACGGACTGTGAGCAA
TGTTTCAGCCGGGACTTCTGCACCAAGTGTAAGCCTGGCTTCCAGCTGTACAAAGGAAAG
TGTCTGTCCAGCTGCCCAGAGGGAACCTTTGCCCACCAGACAGATTGCGTCGAGGACTGC
CTCCTGGCTCCGTTGGGAGAGTGGAGCGACTGGAGCGCCTGTCTCCGTGACGGCGTGAAC
TGCGGCTTCAGGTGGGGAAAGCAGACCAGGACCCGTGGGGGAAGGCAGGCCGGGAAAACG
CCTGAAGAGCAAGCGGCATTGCTTTGCCCGTCCCACAATGAGACACAGAGGTGCAGGATG
AAGAAAAAGTGTCCCACAGAAGACAGAATAAAGACGGAGGACTTGGAAGGAAGAGGGACA
GAAAACGACTACAGCCGATCGCCAACGACAGCGTCGGCAACTCGTCGAACGGGACTACAG
GCGCCACCGGAGAGCAAGGAGATCCCTGAGGATAAAACAGACGCCCCGAGACACACAGCT
CACCAGAACCTGACACATGCTGGAATATCAGTCGAT
>PBT19c-g00058|scaffold|PBTmale19a001_polishCLR002|58|2021262-2295000|1| g00058
GGTGGCTGTACATTTGAGGAGTCGTACAGCAGCTGTGGGTACAGCGTATCACTGGGAACC
AATGGATTTACATGGGAACAAGTCAACTCCTGGGAAAAACCCACCATGGATCCTGCCCTG
CCTACAGGTTCCTTCATGGTAGTGAACGCGTCGGGCCGGGCGTCGGGGCAGAAGGCTCAT
CTGTACATGCCCACCCTGAAGGAGAACGACACCCACTGCATCGACTTCCTCTATTCTCTC
TCCAGTCGAGACGGAGCCAGCCCGGGCACGCTTAATGTCTATATTAAGGTGAACGGAGGC
GCTCAGGGGAACCCGGTGTGGAACGCCTCTGATACTGTCACTGAAGGCTGGGTGAAGGCT
GAACTGGCCATTTCCACATTCTGGCCCAACTCCTATCAGGTAATATTCGAAGCAGTTTCG
GTCCAAGGCCATCCAGGTTTCATCGCCATCGACGACATACGAGTTCTGGCTCACCCCTGT
CGTAAAGCGCCTCACTTCCTGCGTCTGCAGAATGTGGAGGTGAACGTGGGTCAGAACGCT
ACGTTTCAGTGTACTGCAGGAGGGAAATGGTCCCAGCATGATAAACTCTGGCTACAGCAG
TGGAACGGTAAGGACACAGCGTTGATGGTGACCAGGGTGGTGAACCACAGACGCTTCTCC
GCGACCGTCAGCGTTGGCGACACATCGCAGCGCAGTACCAGCCGCTACCGCTGCGTCATC
CGATCAGACGGCGGGTCAGGGGTGTCCAACTATGCCGACCTCATTGTTAAAGCTCCACCC
ACCCCCATCGCTCCACCCGAGCTTCTCGCCGTCGGCGCCACCTACCTTTGGATCAAACCC
AACGCCAACAGCATCATCGGTGACGGGCCGATCATCCTGAAGGAGGTAGAGTACCGCACC
ACTTCAGGGAACTGGGCAGAGACCCATGTGGTTGACTCCCCCACCTATAAACTTTGGCAT
CTGGATCCAGATGTGGAGTACGAGATCAAGGTTCTGCTGTCCAGACCTGGAGAGGGAGGA
ACGGGGCCCCCGGGGCCACCGCTGGTCACCAGGACCAAATGTGCCGATCCAGTCCACGGC
CCCCAAAACGTCAACGTGGTGGATGTCAGAGCCCGGCAGCTGACTATACAATGGGAGACA
TTCGGATACGCTGTGACACGCTGTCACAGCTACAATCTGACGGTGCAGTACCAGTATGTT
TTCAACCAGCAGGAGTTTGCAGCAGAGGAGTTGATCCAGACATCGTCACATTATACTCTG
CGGGGGCTGAGGCCTTTCGTCACGGTCAGACTGCGGCTGGTCCTGGCCAACCCTGAAGGC
AGCAAAGAGAGTGAGGAGATAGTCAAACAAACGGAGGAGGATGTGCCTGGCTCGGTGCCG
ATGGAGTCTCTGCAGAATACGCCCTACGAGGAAAAGATCTTCATGCAGTGGAAAGCTCCC
AACGAGACCAACGGGGTCATCACACTGTATGAGATCACCTACAAGGCCCTGAGCTCGTTA
GACCCCAGCGCTGATTTGACAACCCAGAGGGGAAGGGTGTTCAAGCTGAGGAACGAGACC
CATCACCTGTTTGTCGGTCTCTACCCGGGGACCACCTACTTCTTCACCCTCAAAGCCTCC
ACGAACAAGGGCTTCGGCCCGCCCGTCACCACCCGCATCACCACCAAGATAGCAGCTCCC
ATGATGCCAGAGTACGAGTCTGAGGCTCCACTAAACGAGACAGAGACTACCATCACCATC
CTGCTGAAACCTGCCCAATCACGTGGAGCACCTATCAGCTCCTACCAGCTCGTTGTGAAG
GAGGAGCGCAAGTCCAAGACCCGCCGTGCAGCCTCCGAAGCCCCCGAGTGTTTCTCCGCC
CCCGTCAGCTTCCGCAACGCCTCCGTCTTGGACTCGCCCTACTACATCGCTGCTGAACTG
CCGCCGTCCAGCCTCACAGTCGTGCAACCGTTCACAGTCGGAGACAACAAGAGCTACGGC
GGTTTCTGGAATCCTCCGTTGTCACCGGCCAAGAGCTACAGCATCTACTACCAGGCCATG
AGCAGAGCCAATGGGGAAACCAAAATCAACTGTGTCCGCCTGGCTAACAAAGGTAGGGGA
CAAATAACAACGCCGTACATTCTAGTCATCCCAAGCGAAGGTGCGTCCACCCAGGACTCA
GATGCCATGGAGCCAGAGAAGCAGGTGGACAGCACGGTGAAAATGGCCGGAGTGATCGCG
GGGATTCTCATGTTCATCATTATCCTCCTTGGTGTCGTCCTCACCTTCAAACGCAGAGAG
ATTCACACATGGAGAACTCTGAGCGTGGGGAAGTTGGCGAAGAAGCAGAAGGAGACCGCC
AGCAGCTCCACCCAGCAGAGAGAGATGGGTCCGGTCACCACAGCCGATAAGAGCACCACC
AAAGTTAGCACCCTGCACAAGGACGACCCCTTCTCCACCTCCAACCAGGACCTCAATGGA
TTCACCTCCCCCTCTCCCTGCTCCTTCTCTGTGCAGGGAAGCAAGACGCTGCAGAGCAAA
TCCCTGCTGAATTCCTACTACTCAGTGTCCAAAGAGCCAGTTCCAGCCACAACTTCTATA
GACAGTAGCCAGCCATCGCTCGCCCAGCCCTCTCTGACCCTGCAGAGTTTTCCCTATGGA
GGCTGTGAGTCTGTGGAGCTCTCATATCAGAGCGGTCAGTTCCAGGCAGGCCAGTTTCAG
CCGGCTATCCGAGTCGCCGACCTCCTCCAACACATCACCCAGATGAAATGTGGACAGGGC
TACGGCTTCAAGGAGGAATATGAGGCCCTAGCGGAGGGACAGACGGCACCCTGGGAAACG
GCCAAGAAAGACGAGAATCGCAACAAGAATCGCTATGGCAACATCATCGCTTACCCCACA
GACGATCACACCAGAGTCCGACTGCAGCTGCTGGATGGAGACCCTCACTCCGACTACATC
AACGCCAATTATATTGATGGGTACCATAGACCCAGACATTACATCGCCACACAAGGGCCC
ATGCAGGAGACGGTGAGGGATTTCTGGAGGATGGTCTGGCAGGAAAACTCAGCCTCTATC
GTCATGGTTACGAACCTGGTGGAGGTGGGCAGGGTGAAGTGTGTGCGTTACTGGCCCGAT
GAGACAGAGGTGTATGGAGACATCAAAGTGACCCTGATAGAAACCGAACCACTGGCTGAA
TACGTCATACGGACATTCACGGTTCAAAAGAAGGGTCATCATGAGATCCGCGAACTCCGT
CAGTTTCATTTCACCAGTTGGCCTGACCACGGCGTTCCCTGCTATGCCACCGGACTGCTG
GGCTTCATACGACAGGTCAAGTTCCTCAACCCGCCCGATGCTGGGCCTATAGTGGCACAC
TGCAGTGCCGGCGCAGGGAGGACGGGCTGTTTCATCGCGGTGGACATCATGTTGGACATG
GCGGAGAACGAAGGCGTGGTGGACATTTTCAACTGCATCCGAGAGCTGAGATCACAACGA
GTCAACATGGTTCAGACGGAGGAGCAGTATGTGTTTGTTCATGATGCCATCTTGGAGGCA
TGTCTATGTGGGAACACAGCCATACCAGTGTGTGAGTTCAGAGCCATTTACTACAACATC
AGCAGACTGGACCCACAGACCAACTCTAGCCAGATTAAAGACGAGTTCCAGACTCTGAAC
ATAGTGACCCCTAGAGTCCGTCCAGAAGACTGCAGCGTGGGTTTGCTACCCAGAAACCAC
GACAAGAACCGTAGTATGGACGTTCTATCAGCAGACCGATGCCTGCCTTTCCTCATATCT
GTGGACGGAGAGAGCTCGAATTACATCAACGCTGCATTAATGGACAGCCACAAACAGCCA
GCGGCCTTCATTGTTACTCAGCATCCTTTGCCAAACACCATGGGCGACTTCTGGAGGCTG
GTGTTTGATTACAACTGCTCTTCCATTGTAATGCTCAACGAGATGGATGCGGCGCAGTTA
TGTATGCAGTACTGGCCGGAGAAGAGTTCGTGTTGCTATGGTCCCATTCAAGTCGAGTTC
ATCTCAGCAGACATCGATGAAGACATCATCAACCGTATCTTCAGGATCTGCAACATGGCC
AGGCCACAAGACGGTTATCGCCTGGTGCAACACTTCCAGTTCATCGGTTGGCCGGCCTAC
AGGGACACACCTCTCTCTAAGCGCTCCATCCTCCAGTTGGTCAGGAGGCTGGCTAAGTGG
CAGGAGCAGTACGACGGAGGAGACGGGAGGACTGTTGTACACTGCCTTACCGGCGGAGGG
CGTTCTGGGACGTTCTGTGCCATCTGCAGCATCAATGAGATGATCCAGCAGCAGAACATT
GTGGATGTTTTCCACACCGTCAAAACGCTGAGAAACAACAAGACTAACATGGTGGAGACT
ATGGAACAGTACAAGTTCTGCTATGAAGTGGCTCTCGAGGCACTCAGCTCCTTC
>PBT19c-g00059|scaffold|PBTmale19a001_polishCLR002|59|2077721-2078038|-1| g00059
AACCACAGGGGGATGACGAAGCAGAAAGCTCATCGAGACATGTGCCCCCCCACCCTGAAT
CTCGACCCCCGGCTTCATTGTGATTCCATTTGGTCCCCAGTCATCCCCACGCCATCGACC
CCCTTCATCCCTCTCCTCGACCTCATCATCCCACCTTACACGACCCGAACCAGCCTTCGG
CTCCCGTTCATCCCCCTGCAATCGACCCCCTTCATCCCTCTCCTCGACCCCCGATCAGCC
CACCATACACTATCCCATCCAATCCTGGACCGTCACGATAATCCACATACAACTATTTCT
TATACCGTTCAAATGGTC
>PBT19c-g00060|scaffold|PBTmale19a001_polishCLR002|60|2343652-2343862|-1| g00060
GGAAGAACGTTACCTCAGAGTCCTGACCTACACCCCATCCAACTGGTCTGGGGTGAATTG
GAATGCCGACTGAAAGCCAGTCTTTATCACCAAACATCAGTGGCTGACTTCACTAATGCT
CTTGTGGCTGAGTGGGAGCAAATCCCTGCAGCCAGGTTCCAAAATCTTGTGGAAATCTTT
CCCAGAAGAGTGGAGACTGTCATAGCAGCA
>PBT19c-g00061|scaffold|PBTmale19a001_polishCLR002|61|2400826-2401018|-1| g00061
AGTCCTGACCTACACCCCATCCAACTGGTCTGGGGTGAATTGGAATGCCGACTGAAAGCC
AGTCTTTATCACCAAACATCAGTGGCTGACTTCACTAATGCTCTTGTGGCTGAGTGGGAG
CAAATCCCTGCAGCCAGGTTCCAAAATCTTGTGGAAATCTTTCCCAGAAGAGTGGAGACT
GTCATAGCAGCA
>PBT19c-g00062|scaffold|PBTmale19a001_polishCLR002|62|2542930-2543564|-1| g00062
AATCCCAGAACAACAGCAAAGGACTTTATGAAGATGTTGGAGGAAATAGGTACAAAAATA
AATATATCCTCAGTAAAACAAGTTCTATATCGACATAACTTGAAAGGTTGCTCAGCAAGG
AAGAAGTCACTGCTCCAAAACCGCCATAAAAAAGCCAGACTACAGTTTGCAACTTTACAC
GGAGGCAAAGATCTTACTTTTCGGAGAAATGTCCTCTGGTCTGATGAAACAAAAAATGAA
CTGTTTGGCCATAATGACCATCGTTATGTTTGGAGGAAAAAGGAGGCTTGCAAGCCGAAG
AACACCATCCCAACTGTGAAGCACAGGGGTGGCAGCGTCATGCTGTGGGGGTGCTTTTCT
GCAGGAGGAACTGGTGTACTTCACAAAAAAGATGGCATCATGAGGAAGGACAATAATTAT
ATGGATATATTGAAGCAACATGTCAAGACATCAACCAGGAAGTTAAAGCTTGGTCGCAAA
TGGGTCTTCCAAATAGACAATGACTCCAAGAATACTTCCAAAGTTGTGGCAAAATGGATC
AAGGACAACAAAGTCAAGGTATTGGAGTGGCCATCACAAAGCCCTGACCTCAATCCAAAA
GAAAATTTGTGGGCAGAACTGAAAAAGCATGTG
>PBT19c-g00063|scaffold|PBTmale19a001_polishCLR002|63|2579099-2592063|-1| g00063
ATGTGTCGGCCGGCTGCAGCGGTGTTCGCGGTGCTGACCGCTTGTCTCTGGTGCTGTCCG
CCTCTGTGCTCGGCGGGGAGAAGCCAGCAGCTCAATTACCGACCGGTCATCGGTGTGTTG
GCGCAGGAAAATCTTCCAGGTGACCAGTTTGCCCGTGGTTCTTCTTACATCGCTGCCTCC
TACGTCAAATACCTGGAGGGGGCTGGGGCCAGAGTTGTTCCCATCAGAATCAATCGCACA
GAAGAAGAATATGCAAAGATATTCTACACAATAAATGGATTGCTGTTGCCGGGAGGAGAT
GTAGACCTTCAGACATCCCAGTTCAGTCAAGTCGCCAAGATCTTTTATGACCTTGCTCTT
AAGGCCAACGATGCTGGGGACTACTTTCCTATCTGGGGAACTTGCCAGGGCTTCCAGCAG
CTGTCTGTCCTCACAGCCAACAAAAACCTGCTCACCCTCACTGATACCAAGACGGTGGCT
TTACCTCTCACACTCACACCAGCGGCCCAGTCCAGCCGTTTGTTCCGGAGTTTTCCCAAG
GATCTGCTGCAGTCCCTGGCTGAGGAAAACATCACTTCCAACTTCCACAGCTGGAGTCTG
TCTATACAGAACTACAGCCGAAATGCCAAGCTGAAGAGGTTTTACAAAATCCTGTCCACC
AACAATGATGGAAAGAAAGAATTCATCTCTACCATGGAAGCTTACCGTTACCCATTTTAC
GCAGTGCAGTGGCATCCAGAGAAGAGCCCCTTTGAGTGGATAGATAAGCCTGGCATGGTT
CACTCCGGCTCTGCTATAAGAGCCAGCTTCTACACTGCCAGCTTCTTTGTTTCTGAAGCC
ATGAAGAACCACCACCATTTTTCTAGTCCTGTGGAGGAAGAGAGAGCTCTCATCTACAAC
TTCTCTCCTGTCTACAGAGGCATCCATGCAGTCTTTGTGCAGAACTATTACTTTGAT
>PBT19c-g00064|scaffold|PBTmale19a001_polishCLR002|64|2783400-2783928|-1| g00064
ATGTCTGTTGCTCCCAATACTCAATGTTCGATTAAGGCAACTGATGATGTGCTCTGGGTC
GGACTTGCCTTCGACTCACAGTCACGACTCAATGTGCTCGTCGCTGGTTGGGCGGCAGAG
GCTAACAACAGAGGCAGCAGTCACAGGGGTTTGGGGTTACTGAAGGTGGCTGCTTCACAA
ACTTGGTCAGTGGCATATCTGTCCTTGAGA
>PBT19c-g00065|scaffold|PBTmale19a001_polishCLR002|65|2824363-2824578|-1| g00065
GTCTCCTTCAGGATTAACTACAAAGTCCTGCTACTCACATATAAATTAATCAACGGACAC
GAGCCTCCCTACCTTCAGGAACTGATCACACCACAAACCTCCACCTGCACCCTCAGATCT
GCCAGCAGCTTGCTCCTCTGGGCCCCCAGTACCAAGCTCTGCACCGTGGGGGATCGAGCC
TTCTGCTCTGCTGCATCACACTTGTGGAACAGCCTT
>PBT19c-g00066|scaffold|PBTmale19a001_polishCLR002|66|2839349-2889208|1| g00066
GATGACGGGCCGTATGGAAAAACTAAGGATATCTCTGGACCAGAACACACCATGGCCTCA
AGAAGACACAGTATACCAGAAGCTCTGCGGGGGGTGACCATGGTGGAGCTGGTGAAGAAA
GAGGGCAGCACACTGGGCCTCACAATCTCAGGAGGAACTGACAAGGACGGGAAACCACGG
GTATCGAACCTACGGCCAGGAGGACTGGCGGCTAGGAGTGACCAGCTAAATGTTGGTGAC
TACATCAAGTCAGTGAACGGCATCAATCTGACCAAACTACGCCATGAAGAGATCATCAGC
TTACTGAAGAACGTAGGAGAGAGAGTTCTTCTGGAGGTGGAGTACGAACTACCCCCAACA
GCACCAGACAGCACCTCAGGGGTTATCTCAAAGACAATCGACATCTGTTTGCACAAAGAG
GGGAACAGCTTTGGTTTCGTCATGAGAGGTGGTACCCACGAGGACTGGCACAAGTCACGC
CCCCTAGTGGTCACCTATGTCAGGCCAGGAGGCCCTGCAGACAGAGAGGGCACACTGCGT
CCTGGTGATCGTCTTCTCAGCGTGGACGGCGTGCCGCTGCACAATGCCAACCACAGCGAT
GCCCTCAGCGTGTTGGCTCAGTGCGGCCAAGAAGCCCTGTTCCAGATAGAGTACGATGTC
ACTATTATGGACACAGTGACGAACGCGTCCGGTCCATTATTGGTAGAAATTGCCAAGACA
CCAGGAGCGACACTGGGTATCACGCTGACATCAGCCAGTCATCGAAACAAGCAGGTCATT
GTCATCGACCGGGTTAAACCTGGCAGCGTGGTGGACAGATGTGGAGCGTTGCATGCTGGG
GATCACCTACTGTCCATAGACGGAACATCGACAGAACACTGTACAGTCCTGGAGGCAACA
CAGCTATTAGCGAGCACAACAGAACTGGTCAAATTGGAAATACTCCCCTCCCACCAAACA
AGGCTAACTGGGAAACAACACGACACTGTGAAGGTTCAGAAATCGGACCACCCCCACTCC
TGGGACCCTTGTGTGAACTATTGTCACCCTCCCAACTCCACCCTCTGCAACACAAGCTCC
ACCCTCAACAAGTCGTGGACCGCCTCCAACAACAACACCATCAACAGCCTCGACTACTGC
AAGTCCCTGGTGTCGGCCAGTTTCTCTCCCGGGTCTACAACCACGTCAGGCCCGAGCAGC
CAGAGCTCCAGCACCCTGCCCAGGCCTACAGTTCCCATGAGTCCAAGGAACTCGCTGCTC
AAACGACGACAGAGAAAGAAAGAACACAAAAGTTCCTTGTCCCTTGCATCCAGTTCGGTG
GGTCCTGGTGGTCAGGTGGTTCATGTAGAGACCAGTGAGGTCGTCCTAACAGGTGACCCG
CTTAATGGCTTCGGTGTGCAGCTGCAAGGAGGAATATTTGCCACCGAAACACTATCCGCA
CCCCCGCTCATCCGATTCATAGAGCCCGACAGCTCCGCAGAGAGGTGTGGCCTGCTGCAG
GTTGGAGACCGCCTCCTGTCAATCAATGGAATCCCAACAGAAGACGGAACACTGGAGGAG
GCCAATCAGCTTCTCCGAGACGCGGCACTGACCAATAAGGTCACACTGGAAATAGAATTC
GATGTAGCAGAGTCAGTGGTGCCTAGTAGTGGTACTTTCATTGTCAAACTGCCGAAGAAA
AGAGGAGTGGAGCTGGGGCTCACCATTAGTGCCAGTAAGAAGCCAGGAGAACCCCTCATC
ATTTCTGACATCAAGAAGGGCAGTATGGCCCACAGAACAGGAACACTGGAGCCTGGTGAT
AAGCTGTTGGCTATCGACAACATCAGACTGGAGAACTGTTCCAAAGACGATGCGGAGCAG
ATCCTCCAGCAGTGTGAGGAGCTGGTCAAACTAAAGATCCGCAAAGATGAGGACAACTCA
GATGAGCAGGAGACGTCGGGCAGCATCATCTACACAGTGGAGCTGAAGCGGTACGGAGGC
CCTCTGGGTATCACCATCTCAGGCACTGAGGAGCCTTTTGACCCCATCACTATATCTGGC
CTAACCAAGAGAGGCCTGGCCGAGAGGACAGGGGCTATTCATGTAGGGGATAGGATTTTG
GCTATTAACAGCGTGAGTCTTAAAGGCAAGCCTCTGAGTGAAGCCATCCACCTGCTGCAG
ATGGCTGGAGAGACGGTCACCCTCAAGATAAAAAACAGCTTGACAGCTTTTTCTCACCAA
GATGCGGAGGAGAGGAAAGCAGCAGAGGCAGACGACACGACAGAGAATGAGCTCAGTGAC
CCTGAGGAGGATGATTTGACGGACAGCCAGCAGACCAATAAGCTTTCAGAGCTTTACTCC
ACAACTATACCCAGTGTTGACTCCGCCATGGAGTCATGGGATGGCTCAGGGCTGGATGCC
GGCTATGGCAGCCAGGGTACCTACAGCCACCAAGCAGCCGGTATTGCCCTGCACCCTCAT
GAGTGGCGTAGTGCTAAGCAGCAACGCAGCACCACGCCTCCTCCACGCCGGAAGAACTAC
CCCTTCAGTGACGGAGGCTTCAGTGAAGATGACTGGGACAAACCACCAGGATTCATTGGC
CAACAACCAGACGGTATTCTGTTGGATCCAGAAGACAGTTTCTGGTGTCAGGCACTGGAG
GACCTGGAGACCTGCGGCCAATCAGAACTACTCAGAGAGATCGAGGCATCCATCATGACA
GGCACAGCCATCAGTCTGGGAGTAGACGGTGTCAACAAGCCTCCAGCTGAGCCCATACTG
AGCCACAGCAGGATGAGCCCGTTGCGGAGAAATTCCCTCCTGCACCAGGGAAACCTGCTC
CACCAGGGTACACACCTCCACGAGGAGGTCCACCTGCATGAAGAGGCCCAACTCCACCAA
GACACCCACCTGCACCAGGAGGCCCATTTCAACCAGGATGCTCACATGCACCAGGGGGTC
CACATCCACCAAGAGAACCAGTCCCCTCTTATGCATCATGAGCCCAAGCCCAAGGCATCA
TTGAGAGTGTCAGAGAGGACGTGGGAGTCTCGTCGGATTAAAGAGGAGATGCAGGGGATT
CTGTCTCCAACACCTCTGGAGCTGCACAAAGTAACAGTGATAAAAGACCCAGAGAGTGAT
GACTTTGGCTTCAGTGTGTCAGATGGCTTCTTGGAGAAAGGAGTTTACGTCAACATGATC
CGACCTGACGGACCAGCTGACAGAGCCGGGCTCAAACCCTACGACAGAATCCTGCAGGTG
AACCATGTAAGGACAAGGGACTTTGACTGCTGCCTGGCAGTGCCTCTGATCACAGAGGCT
GGAGACAGACTGGAGCTGGTCATCAGCCGCAACCCACTGGCCATCAATGACACAGAGGAC
AATAACAACACTTTAGATCACCCGCTAGACCTG
>PBT19c-g00067|scaffold|PBTmale19a001_polishCLR002|67|2909035-2928169|-1| g00067
ATGGCTCAAAAAGAGAAACTTCAGTGCCTGAAGGATTTCCATAAGGACACTCTGAAGCCG
TCTCCTGGTAAGAGCCCTGGCACCCGGCCTGAAGATGAGGCGGAGGGTAAACACCCCCAG
CGGGAGAAGTGGGCCAGCAAGCTGGACTTTGTTCTGTCTGTGGCCGGCGGCTTTGTTGGT
TTAGGGAATGTCTGGCGTTTCCCGTACCTCTGCTATAAGAATGGTGGAGGTGCATTTCTC
ATCCCCTACTTCATTTTCCTGTTTGGCGGAGGTCTGCCAGTCTTCTTCCTGGAGGTCGCC
CTGGGTCAGTTCACGTCAGAGGGTGGCATCACCTGCTGGGAGAAGCTCTGCCCCATCTTT
ACTGGTATTGGTTATGCCTCCATAGTGATCGTGTCCCTGCTGAATATCTACTACATTGTC
ATCCTGGCCTGGGGTGTCTACTACCTGTTCCAGTGTTTTCAGCCGGAGCTGCCCTGGGCC
AAGTGCAAACAGGCATGGAACACCGAAAACTGCATTGAGGACACCTACCGCAAGAACAAA
TCCCTTTGGCTGGCTGCCAACGCCAACTTCACCTCCCCCGTCACCGAGTTCTGGGAACAT
AATGTGCTGGGTATCTCCAGTGGTATAGAAGACATTGGTCCTGTCAAATGGGACTTGGCT
CTGTGTTTACTGCTCGTTTGGGTCATCTGCTTCTTCTGCATCTGGAAGGGAGTCAAGTCC
ACTGGCAAGGTGGTCTACATCACAGCCACGTTCCCATTTATCATGCTCATCGTGCTGTTG
ATTCGTGGTGTGACACTGCCGGGTGCTTCAGCGGGCATCAAGTTCTACCTGTACCCTGAC
CTTAATCGCCTGAAGGACCCAGAGGTGTGGATAGACGCTGGCACCCAGATTTTCTTCTCC
TATGCCATTTGTTTGGGCGCCATGACATCCTTGGGGAGCTACAACAAGTACAAATACAAC
TGCTACAGGGACTGTTTGCTGCTGGGAGCCCTCAACAGTGGTACCAGTTTTGTGTCTGGC
TTCGCAATATTTTCCGTCCTGGGCTTCATGGCACAAGAGCAAGGGGTGGACATTGCTGAT
GTGGCAGAGTCAGGTCCAGGCCTGGCTTTCATTGCCTACCCCAAGGCTGTAACCATGATG
CCTTTTCCTACAGTCTGGGCAATTCTCTTCTTCATTATGCTGCTGCTGCTTGGCCTCGAC
AGTCAGTTTGTGGAGGTGGAAGGGCAGATCACATCACTGGTGGATCTGTATCCGTCCTTC
CTAAGGAAGGGTTACCGCAGAGAGATCTTCATCGCTATCATCTGCTGCATCAGCTACCTG
CTTGGCCTCACCATGGTTACCAAGGGTGGCATGTATGTTTTCCAGCTGTTTGATTACTAT
GCAGCTAGCGGTGTGTGCCTTCTGTGGGTGGCATTCTTTGAATGTATAGCTGTTGCCTGG
GTTTATGGCGTTGATAATTTCTACGATGCGGTTGAGGACATGATTGGCTACAGACCAAAT
CCTTGGATGAAATGGAGCTGGACTGTTATCACTCCTTTACTGTGCATGGGCTGCTTTATT
TTCTCCTTGGTCAAATACAAGCCATTGAAGTACAACAAGGTCTACGAGTATCCTGACTGG
GCCGTCGGAATAGGTTGGACTCTGGCCTTGGCCTCCATGATCTGCATTCCCATGGTGGTT
GTCATCAAGATCATTCGATCTGATGGGCCGCTTATTGAGAGGATTAAGGCAGTGGCAGCC
CCAGTTCGTGGCGGAGCCAGTTCCCGTCCTGCAGACCACCGTGGCCCCAAGGACCTCACC
TACCCGCTGGACCCCAACGGGAACAAGGGCCTGATGATGAAGGCCCCCACCCACACCATC
GTAGAAACCATGATG
>PBT19c-g00068|scaffold|PBTmale19a001_polishCLR002|68|3054787-3057974|-1| g00068
ATGGCGGATGAAGTAGAGCAGCAACCGACTACCAACACTGTCGAGGAGCCTCTCGATCTG
ATCAGACTCAGTCTAGACGAGAGGATCTACGTCAAGATGAGGAACGACCGAGAACTCCGC
GGCCGACTGCATGCCTACGATCAGCATCTGAACATGATCCTGGGTGACGTGGAGGAGACG
GTGACGACGGTGGAGATTGACGAGGAGACTTATGAAGAACTCTACAAGTCGACCAAGAGG
AACATCCCCATGCTGTTTGTCAGAGGAGACGGCGTCGTCCTCGTAGCTCCGCCTCTCAGG
GTGGGC
>PBT19c-g00069|scaffold|PBTmale19a001_polishCLR002|69|3093939-3099539|1| g00069
ATGAGTAGTAGTGGGACCGCCACAGTTTCACCGCAAGAGCCTCCGGCCTTTAAACGTGCC
GTAAGGAAGATAAAATGTGCCGCTATGGTGGCCAGCTTGGCCAAGAGCTGGCAGGGCTGG
GCCAACGAGCACACAGACAAGCAGGACAACATCCCGAGTGGCTGGATGCCTTCATCAGTC
GAAGAGGATGACAAAAGAGAGCGCAACCATGTGGTCAAACTTTCTGTCACCCCGCGTGTA
ATCACAGTAGATGACGCCGACAATAGTGAGAATAAGATCCGGACCGTTTCTGTGACCAAG
ACAGTCCAGCCAAAACGCAGCGAGTGCAGCAGCAGCGATTTGGTCAACGCTATCCGAGGC
AAGATGGAGTCGGGTCCCGAGGAGAGCAAGCCGTTCCTAGGCAACGAGTCGCCAACACGG
CGGCGCCACATGAGGGCGCTACAGGGTGGAGGAGGAGTCCTCCAAGACAAGAAGCTGATG
CTTCAGGAGAAGAAGATGGGGTCGAGAAGCAGCAGTTTGGACACGGAAGACAGCGGGCTA
GGAGAGGAGGCGGGGCTCAGCGATAACAGCGAATCAAAATCTGAGCAGAGTGGTAACATC
CTGCTTAGGAAACAGAATAACAGGCCCAAGATTAAGATTGCCACAATGGGCGACATCAAA
AGCCGCTGGCAACAATGGTCTGATCAGCACATGGAGGGCCAGAAGCTCAACCCCTTCAGT
GAGGAGTTTGACTACGACTACGCCATGAACCAGCGTCTCCGCAAGGGTGACAGCGGTTAC
GGTCGACCCAAAGACGGCTCCAAGACGGCAGAGAGGGGCGACAGGGCCCAGAAACACATC
CACAGGGAGATGGAGGAGATGGTGTGGATTATCAGAGACATGGACTTTAAGGATAAAGAG
GGGAGAACCATCATCACCTTTGGCCGGCTCTTCGACCGCTACGTGAAGATCTCAGATAAG
GTGGTGGGCATTCTGCTGCGCTGCCGCAAACACAAAATGCTGGACTTTGAGGGGGAGATG
CTGTGGAAAGGACAAGACGATCATGTCATCATTACGCTGAGGGAC
>PBT19c-g00070|scaffold|PBTmale19a001_polishCLR002|70|3113494-3161144|-1| g00070
CAGCCGCGCTTGGCCAAGCCGGCCGACCCGGGCCCGACGGCGGGCCTCTACATGGAGCGA
TCGCAGAGCCGTATCAGCCTGTCGGCGTCCTTCGAGGCCCTGGCCATCTACTTCCCCTGC
ATGAATTCCTTCGACGAGGACGATGGGGTGGATACAGAGGGCAGGAAGTTGAAGGGAGGC
ATCCAGAGGAGCACAGAGACAGGTCTGGCTGTAGAGATGCCCAGTCGGACCATCCGCCAG
GCCAGCCATGAGTCCATAGAAGACAGCATGAACAGCTACGGCTCTGAGGGCAATCTGAAC
TACAGTGGGATGTGTCTGGCATCAGATGCCCAGTTCAGTGACTTCTTGGATGGGATGGGA
CCCGCCCAGTTTGTTGGGCGACAGACTCTGGCGACAACATCCATGGGTGAGAGAGGTGAC
GTAGAGATCGGTCTGTTGGAGAGGAACGGGGGTCTGGAGGTGGAGGTCATCCAGGCCAGA
GGACTCACCATGAAACCAGGTTCAAAAGGACCTCCAGCGGCCTACATCAAAGTTTACCTC
CTGGAGAACGGGATCTGTGTGGCCAAGAAGAAGACCAAGTCAGTGAGGAAGTCTCTGGAT
CCTCTCTACAACCAGGTCCTGGTCTTCTCTGAAAGTCCACAGGGGAAAGTGGTACAGGTG
ATCGTTTGGGGCAACTATGGACGGATGGACCGCAAATGCTTCATGGGCGTAGCTCGAATC
CTCTTGGAGGAGCTGGACCTCAGCACGATGGTGATTGGCTGGTACAAGCTCTTCCCTACC
TCCTCCATGGTGGACCCAACGATGGCGCCACTCATCCGCCACTCCTCCCAGATGTCCCTG
GAGAGCACTCTTGGGCCCTGCTGTGAGCGA
>PBT19c-g00071|scaffold|PBTmale19a001_polishCLR002|71|3214642-3225066|1| g00071
ATGGATAAGAACGATCTGGTGCAGAAAGCCAAGCTGGCAGAGCAGGCCGAGCGCTACGAC
GACATGGCGGCTGCCATGAAGGCCGTGACAGAGCAGGGCCTGGAGCTCAGCAACGAGGAG
CGCAACCTGCTCTCTGTCGCCTACAAGAACGTGGTGGGGGCCCGTCGTTCATCCTGGCGC
GTCATCTCCAGCATCGAGCAGAAGACGGAGGGGAACGAGAAGAAACAGCAGATGGCTCGC
GATTACCGTGTGAAGATCGAGTCCGAACTCCAAGAAATCTGCCACGACGTGCTGAATCTG
CTCGACAAATTCCTCATTCCCAATGCATCTCAGGCGGAGAGCAAGGTGTTCTACCTCAAA
ATGAAAGGAGACTACTTCAGATACCTGTCAGAGGTGGCTTCTGGGGACTCAAAGAAGGAC
ACGGTGGAGAACTCTCAGCAGGCCTACCAGCAGGCCTTCGACATCAGCAAGAAGGACATG
CAGCCAACACACCCCATCCGGCTGGGCCTGGCCCTCAACTTCTCCGTCTTCTACTACGAA
ATCCTCAACTCGCCCGAGCAGGCCTGCTCTCTGGCCAAGCAGGCTTTCGATGAGGCGATC
GCCGAGCTCGACACCTTGAACGAGGACTCTTACAAAGACAGCACGCTGATCATGCAGCTA
CTAAGGGACAACCTCACTCTGTGGACATCAGAAAACCAGGGAGACGAGGGCGAAGCCGGC
GAGGGAGAGAAC
>PBT19c-g00072|scaffold|PBTmale19a001_polishCLR002|72|3233398-3238187|-1| g00072
ATGCCTCAGAAACAGAAGTCTCGGTCCTGGACGGAGTTGAAACAAGCTGGAAATGAATGT
TTCAAGACGGGCCAGTACGGAGAGGCCACCACTCTCTACAGCCAGGCTATCAAAGAGCTG
GAGAGGCACAGTAAAAAGAACCCAGAGGATTTGGGCATTTTGTACTCAAATCGTGCAGCC
AGCTACCTGAAGGACGGCAACTGTAGCGAATGTGTGAAAGACTGCAATATGTCTCTGGAG
TTGTTCCCCTTCAATGTTAAGTCTCTTCTCCGTCGCGCCGCCGCTTTAGAAGCTCTGGAG
CGTTACAGGCACGCTTACGTAGACTACAAGACCGCTCTGCAGATCGACTACAACATCGCA
GCGGCTCATGACGGCACCAACAGGATGACGAAGGCGCTGACAGAGGCAGATGGTCCATCA
TGGAGAGAAAAGCTTCCTCCCATCCCCACCGTTCCTCTGTCAGTCAGAGAGAAACTGTCC
CAAAAATCTACTGCCAGCGCTGCACAACCAAACCAACCCAAACCTGCACCGCAGCAGAAC
GGCACCAGACAAACAAATAAACCTGCTCCCAGTGAAAAAGAAATCAAGAAAGCCCAGGCT
CTGAAAGACGAAGGCAACGCCCTGGTGAAGAAAGGAGAGCATAAAAAAGCCATTGAGAAG
TACAGCCAGAGCCTCAAACACAACCCTGCTGAGATCACAACCTACACCAACCGGGCGCTG
TGCTACCTGTCAGTGAAGCAGTACAGAGACGCCATCAGAGACTGCGACGAGGCTCTGATG
ATCGACAGCAGCAACGTCAAGGCTCTCTACAGGAGGGCTCAGGCTCACAAGGAGCTCAAG
GACACAAAAGCCTGTGTGGACGACCTCAACAGTCTGCTCAAAGTGGAACCAAAGAACACG
GCCGCCCTGAAGCTGCTGCAGGAGGTGCAGAAGAAGAAG
>PBT19c-g00073|scaffold|PBTmale19a001_polishCLR002|73|3244233-3260598|-1| g00073
ATGACAGCAGAATTCAGAAGATCGATCTTTAACGGAGTCGACCTCCACAGTAAGACCAAC
AACACTGAACACCACACCAGTGAGATCTCAGTGGATCAGCTGATCGTGAGGCGAGGCCAA
CCCTTCATCTTGACCCTTAAACTGACGCAATCTTTCAACCCTGACCTTCACCCACTCGTC
ATCACTGCAGTGACCGGAAAACAACCTTCAGAGGACCAGGGTACTTTGTCATACTTGAGT
ATCCCTGACGGCGTGCAGCGTTCACCATCAGCAAAGGCGGTGTGGAAGATAGAGCTTCAC
AAGAGCTCCTCACCACTAACAGGCAACTTAACCCTGACCATCACCCCCCCTGCTGACGCC
CCAGTAGGGGAGTACCAGCTGTCTGTGAAGCACAGGGATGAGGAGACACTGCTGGCAACA
CCTGCAGTGCTCTTCAACCCCTGGTGTCCTGATGACTGGGTGTTTCTGCCTGATGAGGTG
GAGAGACAGGAGTATGTGATGAATGAACAAGGAATCATCTACAAAGGAAGTGGAAACTAC
ATCATATCTATGAACTGGGACTTTGCACAGTTTGAGGAGGACATGGTGAAGATTTGTGTG
AAGATATTGGACAAGAACCGCAAACACCTGAGTGACCCAGGTGACGACGTCTCCGCTCGC
TGTAACCCCATCTACGTCGGCCGCGTGGTCAGCGCCATGATTAACAGTCAAGATGACGGT
GGCGTCCTGGTTGGACGCTGGGGAAATTCGTTTTTGGGCGGGTTCTCTCCCTCTCACTGG
AGCAACAGCCACACCATCCTTCAGAAGTGGTTCAACAGCGGCTGCCAGTCGGTCAAGTAC
GGACAGTGCTGGGTGTTCGCCGGCGTCATGTGCTCAGTGATGCGTCTGCTGGGCATCCCC
TGCCGCGTCATCACCAACTACCAGTCAGCCCACGACAACAACAAGAACCTGGCTATCGAC
GTTTACCACGCCGACTACGGGGTCAGAGTGGCACCAGCGAAGGACAGCATCTGGAACTAT
CACGTGTGGGTGGAGGCGTGGATGAGGCGGCCAGACCTGGCAAACGACGGCAAATATGAC
GGCTGGCAAGTTCTGGATCCAACACCGCAGGAGAAGAGCGATGGTGTGTACTGTTGCGGT
CCATCTCCGGTCAAAGCCATCCTGAACGGAGAAACTGACCTGAAGTACGACATCCCGTTT
GTCTTCGCCGAGGTCAATGCCGACTGCATTGATTGGCTGGTCAAAGCCGACGGTTCCAAA
GTGAAAATCTTCTCTGACACAAAGAGAGTCGGTCAGAACATCTCCACCAAGTCTGTCACC
TCCAACAGGAGGATGAACATCACTGACTCCTACAAACACAGAGAGGGAACGAAGAAGGAG
AGGGCTGTCTTTAAATACGCCATCACCAGAGACTATTCCCGAGATGAGAGTGAAGAGACG
GAGGAGGCAGAGGAGCCAGAGGAGAACGGAGGGACGGAGGAGCCAGAGGAGAATGGAGGG
ACGGAGGAGCCAGCGGAGAACGGAGGGACGGAGGAGGAAGAGCAGAGTGGAGGGACGGCA
CAGAACGGGGTGGTGAACGGGAATGAAACCCCGACTAGCATCCTTCCACCGCCAGAAGTG
TCCATGCGATTTGAAGAGGTGTCCAAGCCGGTGAACGGTGAGGATGTGCGTCTGAATCTG
GTGCTGCACAGTGAGAGCAGTGTTGCCAGGCCGCTGTCCATCATCATCAGCGTCTGGGGC
ATGAGGTACAACGGCTCACCTGTTGCGAGCATCCAGACTGATGTGAAGCAGGAGACACTG
CTGCCTGGGAAAGATCTGTCCATCCCTATCCTGGTCCCGTTCTCGGCCTACCATAAACAC
ATGCAGGAATGTGACAGTATGAGGGTTTCTGCCATTGTGACAGACAAAAAGAAGTCAGAC
GAGACATACCTGGCTGAAAATGACATCGTGCTGCTGGACCCTCCCGTCTCCATCAATGTT
GTCGGTCAGACCAGACTGAACCATGAGGCGAGTGCAGAGGTGATCTTTACGAATACGGTC
AAGGAGACGCTGAAGGAGTGCACTCTGACTGTTTCTGGAAGTGGCTTATTGAGAAGGGAA
TTTGAATGCAGACTTCCAGATCTGCGTCCAAATACCAGAATACGTATCAAGTTCTTCTTT
GTTCCCTACAAGATCGGACAGAAGACTCTTGTGGCCGACTTCGACTGCTCCACCTTCAGA
AATGCTAAGGGCAGCTCCACTGTCTACGTCCGACCG
>PBT19c-g00074|scaffold|PBTmale19a001_polishCLR002|74|3266849-3275478|-1| g00074
ATGAGTGCCGATAACAGTGGAGGAAATGTGTCTGTGCCTTTACGAAACCTGCTGAACTCC
GTCCAGTGTGTCAAAGACCGAGTCAGAGATGGAGAGTCCAACGAGTCAGACGGAGCGTTC
AACCTCTCCAACTTCTGGGACACTCTGAACCAGGCAGTGAAGGCAGTGTCCCAGGAAGCC
ACGAAACTCAGCCTGGCCTTCTCCAAACCCCCGCTGCCATCACAACAGGATGGAGAGAAG
TTGACAGAGTCTATCATGAAGAGCGTCCTGACTCTTTCTACAGTGTATTACTGGCTACCA
AAGAGCCAAGGTGTCAGTCTGCGGCGACAGGTCAGAGACGCCACAGTCGAGGTTCTGGAG
GGAGTCGCACAGCTGGTGGAGGTCATACTGAGCACACCGCTACAGAGTCTGACCCAGGAG
CAGTTGACATCAACAGGAGGTGTGTGGTCAGCCTGCGACCAGTTCGCCCAGTTGCCACAA
GATAATAAGGCAGCAGTGCTGGTGGTTCTGTCTGATCAGATCGGAGTTGTGAAGGATGCG
ATAGAGGAAATTGAACAGGCGTTATCCGAGCCTCAGGACCCGTTCAACGACATCCTCGAC
GATGACGAGGAAGGTGACGAGCCTCGAGGCAACCAGGACACATATTGGTCGGAGAAGGAC
CGGCAGGTGATCGGTCCGTGCCAGGGGCTGATGAAGGCGTCGGCGGCGTGTCTGAGGAAA
CTGACGTCGGCCGTCAAAGCTAACGGTGACGTCACCACTCCTCAGAACCTGGCCCAGCTG
GACGACCTGGCTGACATCAGCAAGGACATCAGTCCAGGTGTCGATGATCTGGCTCTCTGT
CTCTACCCGCCTATGGACTACAGTGGAGTAGAGAACAACGTGTCTAAATTGGCAGCACTG
TTAAAGAAAGTTCTAGAGATCATCAGGTCCAGTCACGTATGCGGGGAATCAGAGCTGACC
TGGGTTCAGTTCTTAGAAGGAGCCGTGGAACACAACCTGCAAAAAGCCAAAAACCTTATT
CATCAGGACAGC
>PBT19c-g00075|scaffold|PBTmale19a001_polishCLR002|75|3297175-3329939|1| g00075
ATGTTGAACTTGATGGGTGTTTTAAACGCCACCGCCGCCAATGTCTCCTGTACTTGTAAC
TGCAAACGCTACACCTCCCTCCAGAGCATGGAAATCACCCAGCTGGAGTTCGTCCAGATC
CTGGTGATCGTGGTGGTGATGATGGTGATGGTGGTGGTCATCACCTGCCTGCTGAATCAC
TACCGCCTATCAGCACGTTCCCTCCTATCCAGACATGCCCCGACACGCAGGAGACACCTG
CCGCTGGCCAACGAGGGAGGTCTGTGGTCTTCTGAGAGTACGGGAACAAGCAGTGGTCTG
AATGAGCACCAGGTGTATAACCCCCGCGCCCCAGACCGAGGGGTCCCCTCATCCTACCTA
CAGCGGGAGCCTCATCACGCCCAGCCGCAGCCCCAACCTCCTCTCCAGTCCCAACGCTTC
CAGCACACATACGCCCCGAGTCGCTTCCAGCCGACGTATCCCTACCTGCCCCAGAGCCTC
ATCGATCTCCCCCCAACCATCTCCCTCTCAGACGGGGAGGAGCCCCCGCCGTACCAGGGA
CCCTGCACCCTGCAGCTCAGAGACCCGGAGCAACAGATGGAGCTGAACCGCGAGTCGGTC
AGAGCCCCGCCCAACCGAACAGTGTTCGACTCCCACCCCCTCGACCCATCCAACTCCTGT
CTGCAGGCCAGTCTGCAGGCCCCTCCTCCCAGCGTCCATCCAGGCATCAGCGTGCTAGAA
GCCCAGGAGGCCTTGGCCCGGCAGCACAAGCAGGGCTCTCGAGTAGAAGGAGCTCCCCCG
GCTTACAGCGAGGTGATCGGGCACTACTACCACCCGACGTCCCTGACCCCCAGCCACAAC
CATCGGACTCTATCGCCCTCACAAGCACCCCCGTCCTCGCTGATACACGGTCTGCTCCGG
CCTCCACCACAGCAACAAGGAAGCGTGGACAACAGGAACGCAAGAAACACAAAGGAGAAA
TCCCAGAAGCCCCAGCAGGTG
>PBT19c-g00076|scaffold|PBTmale19a001_polishCLR002|76|3351597-3356321|-1| g00076
ATGCCTCCTCAGCTCCAATCCCAGAACCAGAATGGTCCCAGGGTTTTGCAGGGCGACTTG
AGCGCTCTCAGCCCGGCCATCAGGGAGTTTGTGGAGACCAACGTGGCTCTGTGCCAGCCC
GAGTCCTTGCACATCTGCGACGGCTCTGACGAAGAGAACCGCACCATCCTGACCCAGCTG
GAGGAGCAGGGGATGATCAAGAAGCTTACCAAATATGAGAACTGCTGGTTGGCCAGGACC
GACCCGCGGGACGTGGCTCGTGTGGAGAGTAAGACGGTAATCGTGACCCGGGAACAGAGG
GACACGATCCCCACACCACTGGAGGGCGGAGTCAGCCAGCTGGGCCGTTGGATGTCCCCG
GAAGAGTTCGACAAAGCCATGGCTCAGCGGTTCCCCGGCTGCATGAAAGGTCGTACCATG
TACGTGATTCCCTTCAGCATGGGCCCAGTGGGTTCCCCCCTCTCCAAGATTGGAGTGGAA
CTGACCGACTCTCCCTACGTGGTGGCCAGTATGAGAGTGATGACCCGCATGGGGAAGGCT
GTGCTGACTGCTCTGGGAACAGGCGAATTCGTCCGCTGTCTGCACTCCGTCGGCTGTCCT
CTGCCGCTTAAAAAGCCTCTGGTGAACAACTGGCCCTGTAACCCTGAGCAGACCTTAGTC
GCCCACATCCCAGACCGCAGGCAGATTGTCTCATTCGGCAGCGGTTACGGAGGAAACTCC
CTGCTAGGAAAGAAGTGCTTCGCCTTGCGTATCGCCTCACGTATTGCCAAGGAGGAGGGC
TGGCTGGCCGAGCACATGCTGATCCTCGGCATCACAAACCCTGCTGGGCAGAAGAAGTAC
ATGGCAGCAGCCTTCCCCAGTGCCTGCGGAAAGACAAACCTGGCCATGCTCTGCCCCACA
CTGCCAGGCTGGAAGGTTGAGTGTGTAGGAGACGACATCGCCTGGATGAAGTTTGACAAA
CAGGGCAACCTGCGTGCCATCAACCCTGAGAACGGCTTTTTCGGTGTTGCTCCCGGCACC
TCAGCCAAAACCAACCCCAACGCCATGGCGACCATTATCAAGAACACCGTCTTCACCAAT
GTTGCAGAGACCAGCGACGGTGGCGTGCACTGGGAGGGAATAGACGAGACGCTGCCTGAA
GGAGTCACCATCACTTCCTGGAAGAACAAGCCCTGGAGCTCAGAAGATGGCGAACCCTGT
GCTCACCCCAACTCTCGTTTCTGCACTCCGGCCGATCAGTGCCCCATAATCGACCCACTG
TGGGAATCTCCTGAGGGAGTCCCCATCGAGGCCATCATCTTCGGAGGGCGCAGGCCTGCA
GGTGTCCCTCTGGTGTATGAAGCTTTCAGCTGGCAGCACGGAGTGTTTGTTGGAGCAGCC
ATGAGGTCAGAGGCCACCGCTGCAGCTGAACACAAAGGCAAAGTAATCATGCACGACCCC
TTCGCCATGCGCCCCTTCTTCGGCTACAACTTCGGCCAGTACCTCTCTCATTGGCTGAGC
ATGGCCGACCGCCCCGGCGCCAAGCTCCCCAAGATCTTCCATGTCAACTGGTTCCGCAAG
AGCCCCACCGCCGGCTTCCTCTGGCCTGGTTTCGGTGACAACATCCGCGTTCTGGACTGG
ATGTTCAGGAGGGTGAACGGCGAGGCCGGCGCCATGCCCTCTGCCGTAGGCTACCTGCCC
TGCCCCGACTCCCTGAACCTCCAGGGCCTGAAGGAGAAAGTGGATCTGGACGAGCTGTTC
TCCCTGGATCAGGAGTTCTGGCAGCAGGAGGTGGAGGATGTCGGGAAATACTTCACCACG
CAGGTGAATGACGACCTGCCCAACGAGGTGGCCCGGCAGCTGGAGCTCCTGCAGCAGAGA
GTGAACCAGATG
>PBT19c-g00077|scaffold|PBTmale19a001_polishCLR002|77|3374902-3377333|1| g00077
ATGGCGGATTCACAGCGAACATCTGAACCCATCAACTTTGTGCATCAAGATGAAATCTGG
AAAGCGCATGTAAAAGTTGTGAAAGATTCGGCTGACGTCTGGCCCAGCAAGTGGGGCTTC
CTTACCGAGGCGTACAAGGAGTATGAGAGGGAGAGTACGAAGCTGATGGAGGCAGTCAGG
AGAGTGGAGCTTCCCCATCACCTGGCAGCACGACCTTCGACCCCTCCAGAAAAATACATC
CACGTTGGCCCCTCTCCTCCTGTTCCACAGACAAGTCAGGCCCTTATTGGGTGGCGTTCA
GGTCACTCACATCTTCAGCTGGAAAAGTATGGCACAGTGCATTATGGGAGGCGTAGTTTT
CTGAAGGAACTTGGCTGGCCTCTGGACTCTTGCAAC
>PBT19c-g00078|scaffold|PBTmale19a001_polishCLR002|78|3380750-3390670|1| g00078
ATGTCGTTGTTTGGTAAGTTATTCGGCAGCGGAGGGAAGGGTGGGAAAGCGCCGACACCC
CAGGAGGCTATCCAGCGACTCAGAGAGACCGAGGAGATGTTGGCCAAAAAACAGGATTTC
TTAGAGAAGAAAATCGACCATGAGCTCATGACGGCTAAGAAGAACGGCACGAAAAACAAA
CGAGCGGCTCTACAGGCCTTGAAGAGGAAAAAGCGCTACGAGCAGCAGCTGGCTCAGATC
GACGGGACGCTGTCTACCATCGAGTTTCAGCGGGAGGCGCTAGAGAACGCCAACACTAAC
ACAGAAGTACTCAAGAACATGGGCATGGCTGCCAAGGCAATGAAGGCTGCACACGAAAAC
ATGGATATAGACAAAGTAGACGACCTGATGGCAGAAATCACAGAACAACAAGAAGTGGCT
CAGGAAATCTCAGATGTCATTTCCAGACCGATTGGTTTTGGACAAGACTACGACGAGGAT
GAGCTTATGGCCGAGCTGGAGGAACTGGAACAGGAAGAGCTGGACAAAAACCTGCTGGAA
ATCGAAGGAACGGAGGACGTCCCTCTACCCAGCGTACCATCTACATCACTACCATCTAGA
CCAGCCAAGAAGAAGGAGGAAGAAGACGAAGACGACATGGCGGACCTCGAGGCCTGGGCG
GCTAAC
>PBT19c-g00079|scaffold|PBTmale19a001_polishCLR002|79|3399601-3412418|1| g00079
ATGTCTGAGAAACTTCCCTACAAAGTTGCTGACATCAGCCTGGCCGAATGGGGGCGTAAG
GCCATCGATATCGCAGAGAATGAGATGCCCGGTCTGATGAAGATGAGGGAAATGTACGGT
CAGAGCAAGCCTCTGAAGGGCGCCCGTATCGCCGGCTGCCTCCACATGACCCTGCAGACC
GCCGTGCTCATCGAGACCCTCACCGCCCTCGGAGCCGAGGTTCAGTGGTCGAGCTGCAAC
ATCTTCTCCACTCAGGATCACGCTGCTGCCGCCATCGCCAAGGCTGGTATTCCAGTGTAC
GCATGGAAGGGTGAGACAGATGAGGAATACATGTGGTGCATCGACCAGACTCTGTACTTC
AAAGACGGTCAGCCCCTCAACATGATCCTGGACGACGGTGGAGATCTCACCAACCTGGTG
CACCAGAAGTACCCCAAACTGCTGGCAGGTATCCGTGGACTGTCAGAGGAGACCACCACA
GGTGTCCACAACCTGTACAAGATGATGAAGAAGGGCGAGCTGAAGGTCCCCGCCATCAAC
GTCAACGACTCGGTCACAAAGAGCAAGTTTGACAACCTGTACGGCTGCAGGGAGAGCCTG
ATCGACGGTATCAAGAGAGCCACCGATGTGATGATCGCTGGTAAAGTCGCTGTCGTGGCA
GGTTACGGTGACGTGGGTAAAGGCTGCGTCCAGGCTCTGCGTGGCTTCGGAGCTCGCGTC
ATCGTCACGGAGATCGACCCCATCAACGCCCTGCAGGCCGCCATGGAGGGCTATGAAGTT
ACCACCATGGATGAGGCCTGTAAGGAAGGAAACATTTTTGTCACCACCACTGGCTGTGAG
GACATCATCCAGGGACATCACTTTGAGAACATGAAGGACGACGCCATCGTCTGTAACATC
GGTCACTTCGACTGTGAGATCGACATGAACTGGCTCATCAAAAACGCTGCAGAGAAGGTC
AACATCAAGCCTCAGGTTGATCGCTTCAGGATGAAGAACGGTCGTCACATCATCGTCCTG
GCAGAGGGCAGACTGGTCAACCTTGGCTGTGCCATGGGACACCCGTCCTTCGTCATGAGC
AACTCCTTCACCAATCAGGTGCTGGCTCAGATTGAGTTGTGGACGAACACCGCCAAATAC
CCCGTGGGAGTCTACTTCCTGCCCAAGAAGCTGGATGAGCAGGTGGCAGCCGCCCACCTG
GACAAACTGGGGGTGAAGCTGACCAAGCTGACAGACAAACAGGCCAAGTACCTGGGTCTG
CCCACCGAGGGGCCCTTCAAACCGGACCACTATCGCTAC
>PBT19c-g00080|scaffold|PBTmale19a001_polishCLR002|80|3488358-3499350|1| g00080
ATGGGTGGAACACACTCGAGAATAGGCTGGACATCAGCAGGGGTGGCCAATGGCTTGGGA
ACAGGCTGGACTTTGGCAAGGGTGGCTGACTGCTCTCGAACAGGCTGGGCCTTTGTAGTG
GCGCTGGGCAGCAGAGACTCAGTGGTGCTGGGGAGCAGAAACTCTGAGGAGCTGGGCATC
GGAAACTCTGCGGCACTGGGCAGTAGAGTCTCTGTGGTGCTGGGCAGCGCAAAGGCAGAG
GAGCTGAGAAAGATGCATGCTATCCTGATGATCGGCTGCTTTGTCCTCGCTGCAACAGAC
TACTTCCTCGGCTCTGCCCACATGATCCCTGATGAGAGACTCTCCACCAATAGGGTCGTT
GTAGCTAATGCTCTGTCTCAAAGCCTTGACATGGGCTCACCGCCTGTTGTTATTACCAAA
TTTAGTGTGAAGAAACGTCCTCCTCCTCCTGCTGACTGCATTGCCCTATGGGGAAGCTGT
AAATCTCCAGGCAATGTGTGCTGTGATTTCTGCGCCTTCTGCCAGTGTCGGCTCTTCAGA
ACTGTCTGTTACTGCCGAATGGGCAACCCTCGCTGC
>PBT19c-g00081|scaffold|PBTmale19a001_polishCLR002|81|3539971-3584285|-1| g00081
TTCCAGATCCCCGTCTCTCTGCATCTCTCCCTCCCAATCCATCCATTTGTCATTCGCTTC
CTTCGCCGTCTCTCCAGCATGTCACTGAAGGTCCAGACCAGTAATGTGACCAACAAGACT
GACCCAAAATCTATCAACTCCCGGGTGTTTATCGGCAACTTGAACACAGCGGTGGTGAAG
AAGTCCGACGTCGAGAGTATCTTCTCCAAGTATGGCCGGGTGCTGGGCTGCTCCGTGCAC
AAGGGGTACGCCTTCGTCCAGTACGCCAGCGAGAGGCACGCCAGGGGGGCTGTGATTGGG
GAGAACGGCAGGGTGCTGGCCGGACAGACGCTGGATATCAACATGGCAGGAGAACCAAAG
CCAAACAGATCTAAAGGCCAGAAGCGATCAGCTGCTTCTCTCTACAGTGGCTATGAGTTT
GACTACGACTACTACAGAGAAGACTTCTATGACAGGTTGTTTGAGTACCGTGGCAGGGTG
TCTCCGGTCCCTCGGGTGGTGCCCGTCAAACGCCCACGGTTGGCGGTGCCTCTGGTACGA
CGGGTAAAATCTCTGCCAGTCAAACTGCTGGCACGAAACACCTCTGTCCTCCCCACCAGC
AACGGCAACAAACAGAGATCAGTGAAAGGTACAGAGCTCCAGGCGATCAAGTCAGAGCTG
ACTCAGATTAAAGCCAACATCGAAGCTTTGCTGGGCAGACTGGAGCAGATCACAGAAGAC
ACACACTTTACCGCCACAGAGCTGAGGAAGTCAGACGACTGTAAGAGCGAGAAGGCGTGG
CAGGACGGGGAGGAGTCGAGCTCGGACCTGGAGGACGAGGAGGAGCAGAGACAGAACAGT
GAGGCTGAAGAGGAAGACGAAGAGGAGGAAGAAGAGGAGGAGGAAGAGGAGGAGGAGGGA
GAACACACACAGGACGACACCGACGACCACATGGAGAACAGTCGCCTATCATCAGAGATG
GACTCCATTCACCCA
>PBT19c-g00082|scaffold|PBTmale19a001_polishCLR002|82|3709738-3716580|-1| g00082
ATGCTGCGCTCTGCTTCTCGTGCAGGCTCTTTGGGAAGCAAGTCTCTTGGGCGTATGCTG
TCAACTACAGAGGGGCTCCATAAGTACCTTCAGAGGAAGGATGTGGACTTGGCACAAGCA
ACCCTCAACAAAGATGCTGTCCTTGAAACACTGAAATCAATGTGGAATGATGAAACAGCA
GAGAACATCTCCAAGGAGGCAAAAGTGATTTCTGAGGCCAACAATCTGTCAGAGACCCCG
ACTGTTCAAAGGTGCAAGCAGAAGGGACTGGAGGACTATGTGGTGGAGTCCTCCTCGGGC
ACAAGGGCTCATAGTGATGACGAAAGCAGT
>PBT19c-g00083|scaffold|PBTmale19a001_polishCLR002|83|3805579-3806961|1| g00083
ATGTCTTCCCGATTAGAGGAGGATCTCTCCTGTCCCATCTGCCAGGACATCTTTAAAGAT
CCTGTTGTCCTGTCATGTAGCCACAGCTTCTGTAAAGACTGTCTGCAGAGATGGTGGGAA
CAGAAACCAATGAAGGAGTGTCCAGTTTGTAAGAGAAGATCATCAAGGAGTGATCCACCT
CGTAACTTGGTATTAGTGAACCTGTGTGAGACCTTCTTACTGGAGAGAGATCAGAGAGTT
TCAGCACGAGATTCAACAACACACAACAACCACAGATTCAGACCCATCACTGAAGCTGCA
AAGGATCACAAAGAGGAGCTCCAGAAATCCCTGAATCCTTTAAAGGAGAAACTGTGGCTC
TTTAAAGAAGTTAAAGGAAACTGTGATCAAACAGCAGAACACATTAAGATCCAGGCCAGA
GACACAGAGAGGCAGATTAAGGAACAGTTTAAGAAGCTTCACCAGTTTCTACAAGAGGAA
GAGGAGGCCAGGATCGCTGCTCTGAGGAAGGAAGAGAAGCAGAAGAAACTCATCCTGACG
AAAGATCTGACCAGTGTGACACGTGGAAGGAAACAGGAGCTTCCTGAAAACCCAGAGAGG
ATTTATTCCTATCCTTCTGTCCTGGGCTCTGAGGGCTTTGACTCAGGATCTCACAGCTGG
GATGTTGAGGTTGGAAACAGTCCGATCTGGGCACTAGGAGTGGTAGCAGAGTCTGGTCTG
AGTGAGTTAGACAAAATGTCTCGATTATTTAGAATAGCGTTCTGTGATGGTGAATACACA
GTAGACTCTTATACACATCGCTCCACTGTTCTCTCAATGAAGAAGAAGAAGAAGAAGCTG
CAGAGGATCAGAGTTCATCTGGACTGGGACGGAGGAGTACTTTCATTCTGTGATCCTGAT
ACTGACACACACATACACACCTTCACATACAAGTTCACCGAGAGACTGTTTCCATACTTT
AACATTGTAACTACACACTCACTGAAGATATTACCACTGCCT
>PBT19c-g00084|scaffold|PBTmale19a001_polishCLR002|84|3823738-3830558|1| g00084
ATGGCGGCGTTACGAGTCGTGGTCCTTACGGGGACTGGGAGAGCCCTCCTCAGCGCTCCG
AAAACTATCAAGACCCCAAAGGCCAACATGTCCTTCGCCAGCCTGCCACGGAGCAAGAAG
GTCGCCCTGACGACGCTAGGTGTGGTGACAGCCGGCGGGGCTGGGCTCGCTCTGATGCTG
CACCAGTCGGTCAAAGCCTCCGACCTCGAGCTCCACCCCCCTAACTATCCCTGGAGCCAC
GCTGGACCTCTGTCGTCTCTGGACCACGCCAGTATCCGTCGTGGCTACCAGGTGTATAAA
CAGGTGTGTTCAGCCTGCCACAGTATGGAGTACCTGGCCTTCAGAAACCTGGTGGGAGTG
TCGCACACAGAGCAAGAGGTTTCGGCCATCGCTGAGGAGATTGAGGTGGTGGACGGTCCC
GACGACAACGGAGAGATGTACACCCGGCCAGGGAAGCTGTCCGACTACTTCCCAAAGCCC
TACCCCAACCCCGAGGCAGCCCGAGTCGCCAACAACGGAGCCCTGCCTCCAGACCTCAGC
TACATCGTCAATGCCAGACACGGAGGAGAAGACTACGTGTTCAGCTTGCTGACAGGTTAC
TGCGAACCTCCAGCAGGAGTGACGTTGAGAGATGGACTCTACTACAACCCTTACTTCCCT
GGACAGGCTATCGGCATGGCCCCGCCCATCTACAACGAGGTGCTGGAGTATGAGGATGGA
ACCCCTGCTACAATGAGCCAGGTTGCTAAGGATGTGTGTACCTTCCTGAGGTGGGCCGCT
GAGCCAGAGCATGACCAACGCAAACGCATGGGACTTAAGATGCTGATGGGTGCCGGCATC
CTCATCCCTCTGCTCTACTACATGAAGAGGCACAGGTGGTCTGTGCTGAAGAGCAGGAAG
ATCGCCTACAAGCCTCCTAAG
>PBT19c-g00085|scaffold|PBTmale19a001_polishCLR002|85|3836718-3838136|-1| g00085
ATGGCTTCAAGACCAGAAGAGGAGCTTTCCTGTCCTGTCTGCCATGACATCTTTAAAGAT
CCTGTTGTCCTGACATGCAGCCACTGTTTCTGCAAAGACTGTCTGAAAACATGGTGGAGA
GGTAAACAAAAACAGGACTGTCCAGTTTGTAAGAGAACATCGTCTAAAGGAGAACCACCT
GTTTGTTTGCCATTGAAGAACCTGTGTGAGGCCTTCTTGTTGGAGAGACGTCAAAGAGCT
TCAGCAGGGTCTGAGGCTCTCTGCAGTCTGCACTCTGAGAAACTCAAACTCTTCTGTCTG
GACCATCAGCAGCCAGTGTGTCTCATCTGCAGAGATTCAAAAGCACACAACAACCACAGA
TTTAGACCCAATGATGAAGCTGCACAAGATCACAGAGAGGAGCTCCAGAAATCCCTGAAG
ATCTTACAGGACAAACTGAAGCTCTTTGAAGACGTTAAAGGAAACTGTGATCAAACAGCA
AAACACATTAAGGTCCAGGCCAGAGACACAGAGAGGCAGATTAAGGAGCAGTTTAAGAAG
CTTCACCAGTTTCTTCAAGAGGAAGAGGAGGCCAGGATCGCTGCTCTGAGGGAGGAAGAG
GAGCAGAAGAGTCAGATAATGAGGGAGAAGACTGAGGCTCTGAGCAGAGAGATAGCAGCT
CTTTCGGATATAATCAGAGCCACAGAGGAGGAGCTGAGAGCTGAAGACATCTCATTCTTG
CAGAACTACAAGGCTGCAGTGGAAAGAGTCCAGCAGCGCCCCCTGCTGGATGATCCAGAG
CTGGTCTCAGGAGCTCTGATAGACGTGGCCAAACACCTGGGCAACCTGACCTACAACATC
TGGAACAAGATGAAGGAGGTGGTCGTCTACACTCCTGTGATTCTGGATCCAAACACTGCT
CATCCAGAACTCATCCTGTCTGACGATCTTACCAGCGTGAGACGTGGAGAGAAACAGAAA
CTTCCTGAAAACCCAGAGAGGTTTGATAAGTTCAGCTTCGTCCTGGGCTCCGAGGGCTTT
AACTCAGGGACTCACAGCTGGGATGTTGAGGTTGGAGACAATGCTGGCTGGTTTGTGGGT
GTGGTTGCAGATTCTGTTGAGAGGAAGGAAAGCATAGGTTTACTGGCCAAATTATGGAGA
ATAGGGTTATATGAGGGTAAACACAAAGCATTTTCCCCGCTACACCCCCACACCGTTCTC
TCAGTGAAGAAGCTGCAGAGGATCAGAGTCCATCTGGACTGGAACAGAGGAAAACTGTCA
TTCTCTGATCTTGACACTAACACACACATACACACCTTCACACACGCGTTCACTGACAGG
CTGTTTCCATACATTTACACAAACAAAGAAATTCCACTTCAGATACTACCAGCGAAGATC
TCAGTTACAACAGAACAGCTCAGTCAGCGAAGGAGAACA
>PBT19c-g00086|scaffold|PBTmale19a001_polishCLR002|86|3842210-3843526|-1| g00086
ATGGCTTCCAAGTCAGAGAAGGATCTGTCCTGTCCCGTCTGCCATGACATCTTTAGAGAT
CCCGTTCTCCTGTCATGTAGCCACAGCTTCTGTCATGTCTGTGTGACTGAGTGGTGGAAA
TGTAGTCAAAAGACTGAGTGTCCGCTTTGTAAGAGATCATCCAAAAACAAACCACCCCGT
AACTTGGCGTTGAAGAACCTTTGTGAGGCCTTTTTGCTGGAGAGAGATCAGAGAGCTTCA
GGAGGATCTGAGGCTCTCTGCAGTCTGCACTCTGAGAAACTCAAACTCTTCTGTCTGGAC
CATCAGCAACCAGTGTGTGTTGTCTGTCTGCATTCAAAAACACACACCAACCACAGTTTT
AGACCCATAGGTGAAACTGTAAAGGATCACAAAGAGGAGCTCCAGAAATCCCTGAAGCCC
TTACAGGATAAACTGAAGCTCTTTAAAGAAGTTAAAGAAAACTTTGATCGAACAGCAGAA
CTCATTAAGGTCCAGGCCAGACATGCAGAGCGCAAGATTAAGGAGCAGTTTAAGAGGTTT
CACCAGCTTCTACAAGAGGAAGAGGAGGCCAGGATCACTGCTCTGAGGGAGGAAGAGGAG
CAGAAAAGTAAAGTTATGAGGAGTAAGATTGAGGTTCTGAGCAGAGAGATAGCAGCACTT
TCAGACACAGTCAGAGCCACAGAGGAGAAGCTGAGAGCTGAAGACGTCTCATTCCTGCAG
AACTTCAAGGCTGCGGTGGAAAGAGTCCAGCAGCGCCCCCTGCTGGATGATCCACAGCTG
GTCCCTAGAGCTCTGATAAACATGGCTAAACACCTGGGCAACCTGACCTACAGCATCTGG
TTCAATATAATGAAGACCGTCTCCTACTCTCCTGTGATTCTGGATCCAAACACCGCTAAT
TCAGGACTCATTGTATCCGAAGATATGACCAGTGTGAGACGTGGAGAGGGAGAACTGCTC
CCCGAAAACCCAGAGAGGTTTGACTGCTACTGCTCTGTCCTGGGATATGAGAACATTATC
TCATGGATACCTAACTGGGACATTGAAGTTGGGAACAATACAGACTGGAGACTGGGTGTG
GCAAATGAGTCTCTGAGGACAAAAGGACCCATTCTATCTGGATTATGGATGATTATGTAC
TACAGGGGTGAATATAAAGCACACGCCCCACCGGATAAACCCATTACGCTCCCCATCGAC
AAGAAGCTAAAAAGGATCCGAATTCATACGCACTGGGTCGAAAGAAAAGTATCATTCTCT
GATCCCGATACTGATAGACACATACACACCTTCAAACACACTTTCACTGAAAATTTG
>PBT19c-g00087|scaffold|PBTmale19a001_polishCLR002|87|3846613-3848006|-1| g00087
GAGGATCTCTCCTGTCCTGTCTGCCATGACATTTATAAAAATCCTGTTGTCCTGACATGC
AGTCACAGCTTCTGTAAAGAATGTTTGCAGAGATGGTGGAGAGAGAAACAAATACATGAG
TGTCCAGTTTGTAACGAAAGACCTTTAATGAGTGATCCACCTCGTAATTTGGCATTAAAG
AACCTGTGTGAGGCCTTTTTACTGAAGAGAGATCAGAGAGCTTCAGCAGGGTCTGAGGAT
CTCTGCAGTCTGCACTCTGAGAAACTCAAACTCTTCTGTCTGGACCATCAGCAGCCAGTG
TGTCTCGTCTGTCTGCATTCAAAAACACACAACAACCACAGATTCAGACCAATCAATGAA
GCTGCACATGATCACAAAGAGGAACTCCGGAAATCCCTGAAGCCCTTAAAGGAGAAACTG
AAGCTCTTTAAAGAAGTTAAAGAGAACTGTGATCAAACAGCAAAACACATTAAATTTCAG
ACCCGAAACACAGAGAAGCAGATTAAAGAGCAGTTTAAGAAGCTTCACCATTTTCTGCAA
GAGGAAGAGGAGGCCAGGATCGCTGCTCTGAGGAAGGAGGAAAAGCAGAAAAGTAAAGTT
ATGAAGGAGAAGACCGAGGCTCTGAGCAGAGAGATAGCAGCTCTTTCAAACACAATCAGA
ACCACAGAGGAGGAACTGAGCGCTGAAGACGTCTCATTCCTGCAGAACTACAAGGCTGCA
GTGAAAAGAGTCCAGCAGCGCCCCCTGCTGGATGATCCAGAACTGGTCTCAGGAGCTCTG
ATAGATGTAGCCAAACACCTGGGCAACCTGACCTTCAACATCTGGAACAAGATGAAGGAG
ATGGTCTCCTACACTCCTGTGATTCTGGATCCAAACACTGCTCATACAAACCTTATCCTG
TCTGAAGATCTGACCAGTGTGAGACATGGAGAGAAACAGAAGCTTCCTGACAATCCAGAA
AGGTTTGATTCTTTCATATCTGTCCTGGGCTCTGAGAGTTTTAGCTCAGGGACTCACAGC
TGGGATGTTGAGGTTGGAGACAGTACAGTCTGGTGCCTGGGTGTGGCAGAAGAGTGTGTC
CAGAGAAAGGGAAGCACAGACATACTGTATGAATATTGGAGACTGGGATTCTCTAATGAA
AAATATACAGCAGAGCCCTCACTGGGCTACTCCACTGTTCTCTCAGTGAAGAAGAAGCTG
CAGAGGATCAGAGTTCATCTGGACTGGAACAAAGGAAAACTGTCATTCTCTGATCCTGAT
ATTAACACTCATATACACACTTTCACACACACTTTCACTGAAAGGCTGTTTCCATACATT
TACACTAACAAAGAATTTCAACTTAAGATTTTACCAATGAAGGTCTGTAACAACAGAACA
GGACAGTTAGAT
>PBT19c-g00088|scaffold|PBTmale19a001_polishCLR002|88|3850293-3853013|1| g00088
ATGGCGTCCACTCTGGGTGCTGTGACAGCAGGAAGCAGGCCGGTGTTTTCCATCGAGCGG
ATTTTGGGTTTGGAGCCGGAAAGACCTGGAGACTGTCTGAAACTCCATCGACCCTGGGCA
GAGGTCGGAGCAGAGAAGGAGAACAAAGGGAACAGTTTCCGCTCTAAACAACAACACTGT
TATAAACAACAACAACAACAACAGCAACATTCTCAGCAGCTCAACTTGACCAGGCCGACA
TCTAACTGGTATACTGGACGCAGACCACGCACTGCCTTCACCAACAACCAGGTGAATGTA
TTGGAGACAGTGTTTCAGGTGAACTGTTATCCAGGTATCCAGCTGAGGGAACAGTTAGCA
GGGAAACTCGACCTGGACGAGGACCGAATACAGATCTGGTTTCAAAACCGGCGAGCCAAG
CTGAGGCGTTCCCTCAGAGAAACACGACTGCGGCTGGTCCAGACGGCTGTAGCCGACCTC
AGGGTCAAACACGAGGTCAGAGGTCAGCTGAAAGCCAAGAGGGACGTGCGAGGTGAACTT
GAGTTCGCCCAGCGGCTTGCCTCTCATCTTCAGCTTGAAGTTGAAGAGGAGGAGGAA
>PBT19c-g00089|scaffold|PBTmale19a001_polishCLR002|89|3854752-3871427|1| g00089
ATGGACACGTTGAATAAACTGAAACAGTTTGACGCTTATCCCAAAACTCTGGAGGATTTC
CGAGTGAAGACGTGGGGAGGCGCGACCGTGACCCTCATCAGCGGCGTCATCATGTTAATC
CTGTTTGTCTCTGAGCTGCAGTACTATCTCACTAAAGAGGTCCACCCTGAGCTGTATGTC
GACACATCGCGAGGAGACAAACTGAAAATCAACATCGACATCATTTTCCCTCACATGCCC
TGCGCCTATCTCAGTATAGATGCGATGGACGTGGCCGGCGAGCAGCAGTTGGACGTTGAA
CACAACCTGTTCAAACAGCGGCTGGACAAAGACCTCAAACCCGTCACCCACGAGGCAGAG
AAACATGAACTTGGTAAAGCTGACGACGGTGAAGTGTTTGACCCCAGTACTTTGGACCCA
AATAGATGTGAGAGCTGCTACGGCGCTGAGACTGATGATCTCAAATGCTGTAACACCTGT
GACGACGTGCGGGAGGCGTACCGGCGGCGAGGCTGGGCGTTCAAGAGCGCTGACACCATT
GAGCAGTGTAAGAGGGAGGGCTTCACGCAAAAGATGCAGGAGCAGAAGAACGAAGGCTGC
CAGGTTTACGGCTTCCTGGAGGTCAACAAGGTGGCTGGAAATTTCCACTTCGCTCCAGGA
AAAAGTTTCCAGCAGTCTCACGTCCATGGTTTTGTGTTTGCAGTTCACGACCTGCAGAGT
TTTGGCTTGGACAATATAAACATGACCCATCTGATAAAACACCTGTCGTTCGGTAAAGAT
TACCCCGGCATCGTGAACCCTCTGGACGGGACAGACGTCACAGCGCCACAAGCTTCAATG
ATGTACCAGTATTTTGTGAAAATTGTTCCCACCATCTACATGAAAACTGATGGAGAGGTG
GTAAAATCCAACCAGTTCTCAGTCACCAGGCATGAAAAAGTTGCCAACGGGCTAATAGGA
GACCAGGGGCTGCCGGGCGTCTTTGTTTTATATGAGCTGTCACCTATGATGGTTAAATTC
ACAGAGAAACACAGATCGTTCACACACTTCCTAACAGGTGTTTGCGCCATCATCGGCGGT
GTATTTACAGTGGCGGGTTTGATCGACTCGCTCATCTACCACTCGGCTCGTGCCATCCAG
AAGAAGATAGAGCTGGGCAAGGCCTCT
>PBT19c-g00090|scaffold|PBTmale19a001_polishCLR002|90|3866884-3867746|-1| g00090
ATGCCGGTGGCTGTAGGTCCTTATGGCCAGACCCAGCCCAGCTGTTTTGACCGGGTCAAA
ATGGGCTTCATGATGGGGTTTGCAGTAGGAATGGCTGCTGGTGCCATGTTTGGCACTTTC
TCCTGTCTCAGGATCGGCATGCGCGGCAGGGAGCTAATGGGAGGAGTAGGGAAGACCATG
ATGCAGAGCGGAGGGACGTTCGGCACATTCATGGCCATCGGTATGGGCATCCGCTGC
>PBT19c-g00091|scaffold|PBTmale19a001_polishCLR002|91|3925451-3927627|1| g00091
ATGTTGCAAAGCTTCGCTCAGTCGCACGATTGGCTTTACTCGGAGCCGCTGCTCTTTGAC
GATGAGTTCTGCCAGAGTTTGATGAAGGACCTCCAGTCGCTGCCGACACCCCCACAGTCT
CCCCCGATGAAGACTGGACTGGGTGGCAGCAAGCCTCTGTCCAAGGAGGACCAGCTGAGC
TATGTTTCGGACATCCTGCTGGAGGACCAGGACATGCAGCTCAACTGGAACTGCGACTTC
TTCCACTCTGACCCTGCTGAGAAAGAGGGAGAGACCAGCCAGCCCTGCTCCCCTCTGGAG
GAGAGCGGCGAGGACTGCCTGTGGCAGTGCCTGGCAGCGGACAAGAGCCTGGAGGAGAAA
CTGGTCTCCTCCATGCTCAGCTCCAGCCCCCTGCTGTCTGACATCGACACTAGCATCTTT
GAGGGGATCGCCGGCTCCACGCTAGACTGCCAGAATCTGATGGATGCTCAGGAGCCAAGT
GAGGCCACATCGGACTACGGGTCAACCGGTGGCGAGCTGTCCACCTACTCATCCAGTGAC
TCTGAGGAAGAGATTGATGTGGTTACGGTGGTACGCTGCTCTTCCAGCCCCTCCCCTCTG
TCCTCATTGGCTGATCGTCAGCAGAAACAGGAAGAGGAGCAGCGGGCTCTTCAGCGCCAC
CACTTCGAGATCCAGCTGCAGCACAACTACGCTGCGCCGTGCCCTGCCTCGCCGCCACCT
TCCTCCTCTTCTTCTTCATCCTCCACATCGTCCAACAAGCGCTCAAGAGGGAGCGACAGC
TCCTCACGCTACCACCACTCTTCCCGCAGCTCTTCTTCGTCGTCCTCGTCGCGGTACCAC
CACCACCACTCATCTCGGAACTCGACAGAGACGGAGGATGAGGAGGAGAGGCGGCGGACA
CACAATGTGATGGAGAGGCAGAGGCGCAATGAGCTGAAGAACTGCTTCATGCGCCTGCGA
GACAACGTGCCCGAGCTGTCGCACAACGACAAGGCGTCCAAGGTGGTGATCCTGAAGAAG
GCCAGAGACTGCATCTACGGCCTGGAGGAGGAAGGCCACAGATTGCAGTCCAAGAGGGAC
AAACTTAGAGCCAAACAAGAAGAGCTGAAAGCCAGGCTGGAGCAGCTCCACAGC
>PBT19c-g00092|scaffold|PBTmale19a001_polishCLR002|92|4058038-4059390|-1| g00092
ATGTCTTCCCAATCAGAGGAGGATCTCTCCTGTTCTGTCTGCCATGACATCTTTAAAGAT
CCTGTGGTCCTGTCATGTAGCCACAGCTTCTGTAAAGACTGTCTGAAGACCTGGTGGAGG
GATAAACAAACACAGGAGTGTCCACTTTGTAAGAGAAGATCATCAAGGAGTGATCCGCCT
CATATCTTGGCATTAAAGAACCTGTGTGAGGCCTTTTTACTGGAGAGAGATCAGAGAGCT
TCAGCAGGGTCTGAGGCTCTCTGCAGTCTGCACTCTGAGAAACTCAAACTCTTTTGTCTG
GACCATCAGCAGCCAGTGTGTGTTGTCTGCAGAGATTCAAAAACTCACAACAACCACAGA
TTCAGACCCATCGATGAAGCTGCACATGATCACAAAGAGGAGCTCCAGACATCCCTGAAG
ATCTTACAGGACAAACTGAAGCTCTTTAAAGAAGTTAAAGGAAACTGTGATCAAACAGCA
GAACACATTAAGATACAGGCCAAAAACACAGAGAGGCAGATCAAGGAGCAGTTTAAGAAG
CTTCACCAGTTGCTACAAGAGGAAGAGGAGGCCAGGATTGCTGTTCTGAGGGAGGAAGAG
GAGCAGAAGAGTCAAATGATGAAGGAGAAGATTGAGGCTCTGAGTAAAGAGATAGCAGCT
CTTTCAGACACAATCAGAGCCACAGAGGAGGAACTGAGAGCTGAAGACATCTCATTCCTG
CAGAACTACAAGGCTGCAGTGGAAAGAGTCCAGCAGCGCCCCCTGCTGGATGATCCAGAG
CTGGTCTCTGGAGCTCTGATAGATGTGGCCAAACACCTGGGCAACCTGACCTTCAACATC
TGGAACAAGATGAAGGAGATGGTCTCCTACACTCCAGTGATTCTGGATCCAAACACTGCT
CATCCAGAACTCATCCTGTCTGAAGATCTGACCAGTGTGAGACGTGGAGAGAGACAGAAG
CTTCCTGAAAATCCAGAGAGGATTCAGGCCTTTCCCATTGCTGTTGGCTGTGAGGGCTTT
AACTCAGGGACTCACCGCTGGGATGTTGAGGTTGGAGACAGTACAGACTGGGTCATGGGT
GTGACAACTAAAGAAGAGTGTGGACTTTTCTTGATTGCTTTTTGTGATGGTGAATACAAA
GCACTGTCTGGATCGGATGAAGAAGCTGTTCTCCAAGTGAAGAAGAAGCTGCAGAGGATC
AGAGTTCATCTGGACTACAATAGAGGAAAACTGTCATTCTCTGATCTTGATGCTAAAGCA
CGCATACACACCTTCACAAAAACTTTTACTGAGAAGTTGTTTCCATTCATTGGTAGTAAG
GACGAACTGCCAATTAAGATTTTACCAGAGGTG
>PBT19c-g00093|scaffold|PBTmale19a001_polishCLR002|93|4061717-4063084|-1| g00093
ATGTCTTCCCAATCGGAGGAGGATCTCTCCTGTTCTGTCTGCCATGACATCTTTAAAGAT
CCTGTTGTCCTGTCATGTAGCCACAGCTTCTGTAAAGACTGTCTGAAGACCTGGTGGAGA
GAGAGGGAAACACAGATGTGTCCACTTTGTAAGAGAAGATCATCAAGGAGTGATCCACCT
CGTAACTTGGTATTAAAGAACCTGTGTGAGACCTTCTTACTGGAGAGAGATCAGAGAGCT
TCAGCAGGGTCTGAGGCTCTCTGCAGTCTGCACTCTGAGAAACTCAAACTCTTCTGTCTG
GACCATCAGCAGCCAGTGTGTGTTGTCTGTCGAGATTCAAAAATACACAACAACCACAGA
TTCAGACCCATCGATGAAGCTGCACAGGATCACAAAGAGGAGCTCCAGAAATCCTTGAAG
CCCTTACAGGACAAACTGAAGCTTTTTGAAGAAGTTAAAGGAAACTGTGATCAAACAGCA
GAACACATTAAGGTCCAGGCCAGAGACACAGAGAGGCAGATTAAGGAGCAGTTTAAGAAG
CTTCACCAGTTTCTACAAGAGGAAGAGGAGGCCAGGATTGCTGCTCTGAGGAAGGAGGAA
AAGCAGAAAAGTAAAGTTATGAAGGAGAAGATTGAGAGTCTGAGTAGAGAGATAGCAGCT
CTTTCAGACACAATCAGAGCCACAGAGGAGGAGCTGAGAGCTGAAGACATCTCATTCCTG
CAGAACTACAAGGCTGCAGTGAAAAGAGTCCAGCAGCGCCCCCTGTTGGATGATCCAGAG
CTGGTCTCAAAAGCTTTGATAGATGTGGCCAAACACCTGGGCAACTTGACCTTCAACATC
TGGGACAAGATGGAGGAGGTGGTCTCCTGCACTCCTGTGATTCTGGATCCAAACACTGCT
CATCCAGAACTCATCCTGTCTGAAGATCTGATCAGTGTGAGATGTGGAGAGAGACAGAAG
CTTCCTGAAAATCCAGAGAGGATTAACGACGTTCCCATTGTCCTGGGCTCTGAGGGCTTT
GACTCAGGGACTCACAGCTGGGATGTTGAGGTTGGAGACAGTACAGACTGGGGCCTGGGT
GTGACAGCAGAGTGTGGAGTTTTGCTGATTGGTTTTTGTGATGGTGAATACAGAGCACTC
TCTGGATCTGATGAGGTAACTGTTCTCCAAGTGGAGAAGAAGCTGCAGAAGATCAGAGTT
CATCTGGACTACGACGGAGGAAAACTGTCATTCTCTGATCTTGATACTGAAGCACACATA
CACACCTTCACAGAGACTTTCACTGAGAAGTTGTTTCCATGCGTTGGTAATAAGGATGAA
CTGCCAATTAAGATTTTACCAGAGGTGGTTGATGATGATGATGATGAT
>PBT19c-g00094|scaffold|PBTmale19a001_polishCLR002|94|4077252-4078331|-1| g00094
ATGTCTTCCCAATCGGAGGGGGATCTTTCCTGTTCTGTCTGCCATAACATCTTTAAAGAT
CCTGTGGTCCTGTCATGTAGGCACGTCTTCTGTAAAGACTGTCTGAAGACCTGGTGGAGG
GGTAAACAAACACAGGAGTGTCCACTGTGTAAGAGAAAATCATCAAGGAGTGATCCACCT
TGTAACTTGTCTTTAAAGAACCTGTGTGAGGCCCTCTCACTGAAGAGAGATCAGAGAGCT
TCAGCAGGGTCTGAGGATCTCTGCAGTCTGCACTCTGAGAGATTCAAACTCCTCTGTCTG
GACCATCAGCAGCCAGTGTGTGTTGTCTGCAGAGATTCAAAAACACACAGCAACCAGAGA
TTCAGACCCATCAATGAAGCTGCACAGGATCACAAAGAGGAGCTCCAGAAATCCCTGAAG
CCCTTAAAGGAGAAACTGAAGCTTTTTGAAGAAGTTAAAGGAAACTGTGATCAAACAGCA
GAACACATTAAGATCCAGGCCAAAAACACAGAGAGGCAGATTAAGGAGCAATTTAATAAG
CTTCACCAGTTTCTACAAGAGGAAGAGGAGGCCAGGATCGCTGCTCTGAGGGAGGAAGAG
GAGCAGAAGAGTCAGATGATGAAGGAGGAGATTGAGACTCTGAGCAGAGAGATAGCAGCT
CTTTCAGACACAATCAGAACCACAGAGGAGGAGCTGAGAGCTGAAGACGTCTCATTCCTG
CAGAACTACAAGGCTGCAGTGGAAAGAGTCCAGCAGCGCCCCCTGCTGGATGATCCAGAG
CTGGTCTCAGGAGCTCTGATAGATGTGGCCAAACACCTGGGCAACCTGACCTTCAACATC
TGGACTAAGATGAAGGAGATGGTCTCCTACACTCCTGTGATTCTGGATCCAAACACTGCT
CATCCAAACCTTATCCTGTCTGAAGATCTGACCAGTGTGAGATGTGGAGAGAGACAGAAG
CTTCCTGAAAACCCAGAGAGGTTTCAGGCCTTTCCCATTGCTGTTGGCTGTGAGGGCTTT
GACTCAGGGACTCACAGCTGGGATGTTGAGGTTGGAGACAGTACAGGCTGGGTCCTGGGT
>PBT19c-g00095|scaffold|PBTmale19a001_polishCLR002|95|4081386-4082795|-1| g00095
ATGTCTTCCCGATCTGAGGAGGATCTCTCCTGTTCTGTCTGCCATGACATCTTTAAAGAT
CCTGTTGTCTTGACATGTAGGCACGTCTTCTGTAAGGACTGTCTGAAGACCTGGTGGAAA
GAGAAACAAACACAGGAGTGTCCACTTTGTAAGAGAAGATCATCAAGGAGTGATCTGCCT
CATAACTTGGCTTTAAAGAACCTGTGTGAGACCTTCTTACTGGAGAGAGATCAGAGAGCT
TCAGCAGGATCTGAGGATCTCTGCAGTCTGCACTCTGAGACACTCAAACTCTTCTGTCTG
GACCATCAGCAGCCAGTGTGTGTTGTCTGCAGAGATTCAAAAACACACACCAACCACAGA
TTCAGACCCATCGATGAAGCTGCACAGGATCACAAAGAGGAGCTCCAGAAATCCCTGAAG
CCCTTAAAGAAGAAACTGAAGCTTTTTGAAGAAGTTAAAGGAAACTGTGATCAAACAGCA
GAACACATTAAGATCCAGGCAAGAGACACAGAGAGGAAGATTAAGGAGCAGTTTAAGAAG
CTTCACCAGTTTCTACAAGAGGAAGAGGAGGCCAGGATTGCTGTTCTGAAGGAGGAAGAG
GAGCAGAAGAGTCAGGTGATGAAGGAGAAGATTGAGAATCTGAGCAGGGAGATAGCAGCT
CTTTCAGACTCAATCAGAGCCACAGAGGAGGAGCTGAGAGCTGAAGACGTCTCATTCCTG
CAGAACTACAAGGCTGCAGTGGAAAGAGTCCAGCAGCGCCCCCTGCTGGATGATCCAGAG
CTGGTCTCAGGAGCTCTGATAGATGTGGCCAAATACCTGGGCAACCTGACCTATGAAATT
TGGGACAAGATGGAGGAGGTGGTCTCCTACACTCCTGTGATTCTGGATCCAAACACTGCT
CATCCAGAACTCATCCTGTCTGAAGATCTGACCAGTGTGAGACGTGGAGAGAGACAGAAG
CTTCCTGAAAATCCAGAGAGGATTAAGAACTTTCCCATTGTTCTGGGCTCTGAGGGCTTT
AACTCAGGGACTCACAGCTGGGATGTTGAGGTTGGAGACAGTGCCGGCTGGGTTGTGGGT
GTGGAAACTGAGTTCGAGGTTTGGGTGACTGTTTTCTATGATGGTGAATACAAAGCACTG
TCTGGATCGGATGAGGTAACTGTTCTCCAAGTGGAGAAGAAGCTGCAGAAGATCAGAGTT
CACCTGGACTACAACAGAGGAAAACTGTCATTCTCTGATCTTGATACTGAAGCACACATA
CACACCTTCACAGAGACTTTCACTGGGAAGTTGTTTCCATGCATTAGTAATGAGGATGAA
CTACCAATTAAGATTTTACCAGAGGTGGATGATGATGATGATGACGACAACAGCAATGGT
GAGGATGATGATGGTGATGATGCAGATGAT
>PBT19c-g00096|scaffold|PBTmale19a001_polishCLR002|96|4095928-4156191|-1| g00096
ATGGATGCGGGTATAGAGAAGGAATGCAGCGCCTTGGGAGGGCTCTTCCAGCTCATCATG
AACGACATGAAGGCCAGTTATCCTACATGGGAGGACTTTGTAACCAAAGGAGCGAAGCTA
CAATCACAGCTCAGGACGACCATCTTGGTGACCGGAGCTTTCCTGGATGCTTTTCAGAAA
GTGGCAGACATGGCGACCGGAACCAGAGGTGCCACCAAGGAGATCGGCTCAGCGTTGACG
AGGATGTGTATGAGACACCGCAGCATCGAGTCCAAACTCAAACTGTTCACCACAGCTCTC
TCAGAAAGTCTCATCACCCCGCTGGAGTTGAAGATGGAGGAGTGGAAAAAGGTGGCCAGT
CAGCTGGACAAAGACCACGCTAAAGAGTATAAGAAGGCCAGAGCAGACATCAAGAAGAAA
TCATCAGACACCATCAAACTGCAGAAGAAGGTCAAGAAAGGGAAAGACGAGGCGCGGGGC
CAACTGGACAGCGCACTGCAGGATGTCAACGTGCGTTACGCCGTCCTGGAAGAGACAGAG
AAGCGAGCGGTTTGCAGAGCGCTGATAGAGGAAAGAGCGCGCTACTGCAGCTTCGTCACC
ATGCTGAAGCCTGTACTGGACCATGAGATCAACATGCTGGGTGAAGTGACCCACCTGCAG
ACCATTCTGGAAGATCTGACCAACCTGACAGCTGAGCCCAATAAACTCCCACCAGCCAGC
GAGCAGGTGATTTTGGACCTGAAAGGTTCTGATTTCAGCTACACCTATCAGACGCCTCCA
GCCTCTCCCAGTAACACTCTGTCCAGGAAGAGCAGCATCAGCAGTAACTACCAGTCTGGA
TCAGTGAGACACGTTCCCTCCTTGGACTCTATCAGCTGTGCTGTGGATGGAGTTCACATC
CAGGATGCGGTTGGCTCCACCAATCAGCTCGCTTCTGGGATGAGCGGAGGAGCGGAAAAC
GGGCTGTTGGCCCCCCCACACAACATCTACACACACCATGGAGAGAGAGCCCGCGCCATG
TCTGCATCTGGGAAGTCTTGCTCGGCCCGTGATCAGTTGGCGTTGACGTTGGGTGTGTTG
AATTCGGACGCCCCAAGGAGCAGCAGGGACTCTCTGCACTGTTCCAGCGGCTACAGCACC
CAGACCACCACCCCATCCTGCTCCGAGGACACCATACACACACACATTGACTACGAGTCC
ATCTCTCTCCACGGAGACGCCGACTCCATCTCTTTACATCACCTCTCCCACGGCAACAGC
CAATCAGACTTCGACAAGTCCTCGACCATCCCGAGGAACTCCGATCTCAGTTTCCAGTAC
AGGAAGTTTGCTCAGTCCCAGCGCCCCGCCTCCACCGTCAGCCTGTTGGCGGAGCCGGAG
CTGATCGGCGGATCCGTACGCCAGCTGCAGTCTCACACGGCAACCATCAGACGCAAACCG
TCGTCCAAGCCGGCGTACCGCAGGGGTACGATCAGCGGTGGGGTTCCCATCCCCATCTGC
ACCCCGCAGATCCCCCTCAAAGCCATCGCGGGAAACGGCGGCAGCGACGAGAATGTTTTC
ACAGTGCCCTCTGCTGGAGGAGCGGGAGGTTTAGGTCACAGTAAACTCTGCACCTCCACG
CAGAGCCTCAGCGCTCTGCCTCCTTCCTCCTCTTCTTCTTCCTCCCCGTACTACCAGCTG
GTCCCGGGTCAGATGCCCATCCCGGTGCCCGTACCCACCGTACCCTCCCTGCCGCCGGAG
GGCAGCAACGCCAAACAGCATCAACAGAGACAGTACCTACAGCAACAACAGCAACAGATC
AACCAACAGTTAAATCATCAGCAGCAAAGCGGTCAACTGCAGCAGCACAACCAGCAACTT
CAGATTCAGCAGCAGCAGCAGCAGCAATATCAGCAGCAACAGTTTCATCAGCAGCAGCAG
CAACAGTTTCATCAGCAGCAGCAACAGTTTCAATATCAACAGTTACCGCTTCAGCAACCG
CAGCAGCTGCAGCATCAACAGGATCTGTATCAGCAGCAAGACCACCTGCAGAAGCAGAAG
CTGTTCCTCCAGCAGCAGCAGCAGCATCAGGCCTCCGCCGCCCAGGGAGAGCCCTCCGGT
CTGGGCCACAGCGCTCACTACCAGCCCCAGGCTCCTCCGCCCTCCATCCAGGACCAGAAC
CCGGAGCAGCTGACCCAGGACGGAGGAGGAAACATGCTGAACCTCATCAGAGGGGTAAAA
CTCAAAAGGACCCTCACCAACGATCGCTCCGCCCCTCAGCTGCCCCCTCCGGCCAATCAC
AAA
>PBT19c-g00097|scaffold|PBTmale19a001_polishCLR002|97|4163848-4179936|-1| g00097
ATGGCTTCTGGATCAGAAAACGATCTCTCCTGTCCCGTCTGTCATGACATCTTTAAAGAT
CCTGTTATCCTGACATGCAGCCACAGCTTCTGTAAAGACTGTCTGCAGAGATGGTGGAGA
GCGAAACAAGTACAGGAGTGTCCATTTTGTAAGACTGTATCTAGAAGGAAAAACCCACCT
TGTAACTTGGCTTTAAAGAACCTGTGTGAGGCCTTCTTACTGGAGAGAGATCAGAGAACT
TCAGCAGGGTCTGAGGATCTCTGCAGTCTGCACTCTGAGAAACTCAAACTCTTTTGTCTG
GACCATCAGCAGCCAGTGTGTGTTGTCTGTCGAGATTCAAAAATACACGACAACCACAGA
TTCAGACCCATCAACGAAGCTGCACATGATCACAAAGAGGAGCTCCAGAAATCCCTGAAG
CCCTTACAGGACAAACTGAAGCTCTTTAAAGAAGTTAATGGAAAATGTGATCTAACAGCA
AAACACATTAATGTCCAGGCCAGAGACACAGAGAGGCAGATTAAAGAGCAATTTAAGAAG
CTTCACCAGTTTCTACAAGAGGAAGAGGAGGCCAGGATCGCTGCTCTGAGGGAGGAAAAG
GAGCAGAAGAGTCGGATGATGAAGCAGAAGATTATGGTTCTGAGTAAAGAGATAGCAGCT
CTTTCAGACACAATCAAAGCCTCGGAGGAGGAGCTGAGAGCTGAAGACGTCTCATTCCTG
CAGAACTACAAGGCTGTGGTGAAAAGAGTCCAGCAGCGCCCCCTGCTGGATGATCCAGAG
CTGGTCTCAGGAGCTCTGATAGATGTGGCCAAACACCTGGGCAACCTGACCTTCAACATC
TGGAATAAGATGAAGGAGATGGTCTCCTACACTCCTGTGATTCTGGATCCGAACACTGCT
CACCCAGGACTCTTTCTGTCTGAAGATCTGACCAGTGTGAGGAGTGGAGAGAAACAGAAG
CTTCCTGACAATCCAGAAAGGTTTGATTCTTTCATATCTGTCCTGGGCTCTGAGAGTTTT
AGCTCAGGGACTCACAGCTGGGATATTGAGGTTGGAGACAGTACAGCCTGGTATGTCGGT
GTGGCAGCAGAGTCTGTCCAAAGAAAGAGACGCACAGACATAACATCTGGATTATGGGCA
GTAAAGTTCAGTAAAGATGAATACACAGCAGTCTCCCCACCACATCCCCCAGTTCTCTCA
GTGAAGAAGAAGCTGTGGAGGATCAGAGTTCATCTGGACTGGAACAGAGGAAAACTGTCA
TTCTTTGATCCTGATACTAACACACACATACACACCTTCACACACACTTTCACTGAGAGA
CTATTTCCATTGATTAACACCTGGAATAAACTGCCACTGAAGATATTACCTGTGGTCTCT
GATGATGACCGTGATGTAGGTGGTGATGTTGACAGTGGCCGAGCACACAAATCTGGGCCG
AGTACATCTAGAGCCTCAGTGGGCCTTGTTCGCTTCAAAACTGTACTACCGCGCACATCC
AAA
>PBT19c-g00098|scaffold|PBTmale19a001_polishCLR002|98|4167253-4169722|-1| g00098
ATGGCTTCTGGACCAGAGAATGATCTCTCCTGTCCCGTCTGTCATGATATCTTTAAAGAT
CCTGTTATCCTGACATGCAGCCACAGCTTCTGTAAAGAGTGTCTGCAGGGATGGTGGAAC
AGTAAACATGAACAGGAGTGTCCACTTTGTAAGACTGTATCTGGGAGCAACAACCCGCCT
CGTAACTTGGCATTAAAGAACCTGTGTGAGGCCTTCTTAAGGGAGAGAGATCAGAGAGCT
TCAGCAGGATCTGAGGATCTCTGCAGTCTGCACTCTGAGAAACTCAAACTCTTCTGTCTG
GACCATCAGCAGCCAGTGTGTGTTGTCTGCAGAGATTCAAAAATACACAACAACCACAGA
TTCACACCCATCAATGAAGCTGCACAAGATCACAAAGAGGAGCTCCAGAAATCCTTGAAG
CCCTTAAAGGAGAAACTGAAGCTTTTTGAAGAAGTTAAAGGAAACTGTGATCAAACAGCA
GAGCACATTAAGATCCAGGCCAGAGACACAGAGAGGCAGATTAAGGAGCAGTTTAAGAAG
CTTCACCAGTTTCTTCAAGAGGAAGAGGAGGCCAGGATCACTGCTCTGAGAAAGGAAAAG
GAGCAGAAGAGTCAGATGATGAAGGAGAAGATTGAGAGTCTGAGCAGAGAGATAGCTGCT
CTTTCAGACACAATCAGAACCACAGAGGAGGAGCTGAGAGCTGAAGACGTCTCGTTCCTG
CAGAACTACAAGGCTGCAGTGAAAAGAGTCCAGCAGCGCCCCCTGCTGGATGATCCAGAG
CTGGTCTCAGGAGCTCTGATAGGTGTGGCCAAACACCTGGGCAACGTGACCTTCAACATC
TGGAACAAGATGAAGGAGGTGGTCTCCTACACTCCTGTGATTCTGGATCCGAACACTGCT
CATCCAGAACTCATCCTGTCTGAAGATCTGACCAGTGTGAGACACGGAGAGAAACAGAAG
CTTCCTAAAAACCCAGAGAGGTTTGATTTCTATCCCTCTGTCCTGGGCTCTGAGGGTTTT
AACTCAGGGACTCACAGCTGGGATGTTGAGGTTGGAGACAGTACAGGCTGGTTCGTTGGT
GTGACACCAGAGTCTGTCCAGAGGAAGGGAAGGTCAGACATAAAGTCTGGATTATGGGCA
GTACTGTTCAGGGAAGGTAAATATGCAGCAGTCTCCTCACTACATTCCACTGTTCTCTCA
GTGGAGGAGAGGCTGCAGAGGATCAGAGTTCATCTGGACTGGGACAGAGGAAAACTGTTA
TTCTCTGATCCTGATACTAACACACACATACACGACTTCACACACACTTTCACTGGGAGA
CTGTTTCCATACATTGCTACTTGGAATGAACTCCCACTGAAGATATTACCTGTGGTCTCT
GATGATGATGATAATGATGATGATGATGATGAAGATGTTAATTATCAGGATGGCAGAAAC
ATTCTTGATTCTGATGATGATGAA
>PBT19c-g00099|scaffold|PBTmale19a001_polishCLR002|99|4172484-4173881|-1| g00099
ATGGCTTCTGGATCAGAAAACAATCTCTCCTGTCCCATCTGTCATGACATCTTTACAGAT
CCTGTTATCCTGACATGCAGCCATAGCTTGTGTAAAAACTGTCTACAGAGATGGTGGAGA
GTGAAACAAGCACAGGAGTGTCCAGTTTGTAAGACTGTATCTGGAAGGAAAAACCCACCT
TGTAACTTGGCATTAAAGAACCTGTGTGAGGCCTTCTTACTGGAGAGAGATCAGAGAGCT
TCAACAGGGTCTGAGGATCTCTGCAGTCTGCACTCTGAGAAACTCAAACTCTTCTGTCTG
GACCATCAGCAGCCAGTGTGTGTTGTCTGTCGAGATTCAAAAATACACAACAACCACAGA
TTCAGACCCATCAATGAAGCTGCACAAGATCACAAAGAGGAGCTCCAGAAATCCCTGAAG
CCCTTACAGGACAAACTGAAGCTCTTTAAAGAAGTTAAAGGAAACTGTGATCAAACAGCA
GAACACATTAAGATCCAGGCCAGAGACACAGAGAGGCAGATTAAGAAGAAGTTTAAGAAG
CTTCACCAGTTTCTACAAGAGGAAGAGGAGGCCAAGATCGCTGCTCTGAGGGAGGAAGAG
GAGCAGAAGAGTCAGATGATGAAAGAGAAGATTATGGTTCTGAGCAGAGAGATAGCAGCT
CTTTCAGACACAGTCAGAGCCACAGAGGAGGAGCTGAGAGCTGAAGACGTCCCATTCCTG
CAGAACTACAAGGCTGCAGTGGGAAGAGTCCAGCAGCGCCCCCTGCTGGATGATCCAGAG
CTGGTCTCAGGAGCTCTGATAGATGTGGCCAAACACCTGGGCAACCTGACCTTCAACATC
TGGAACAAGATGAAGGAGGTGGTCTCCTTTGTGCCTGTGATTCTGGATCCAAACACTGCT
CATCCAAGACTCATCCTGTCTGAAGATCTGACCATGGTGAGATGTAGAGAGAAACAGAAG
CTTCCTAAAAACCCAGAAAGGTTTGATTTCTTTCCCTCTGTCCTGGGCTCTGAGGGCTTT
AACTCAGGGACCCACAGCTGGGACGTTGACGTTGGAGACCACACAGCCTGGTATGTTGGT
GTGGCACCAGAGTCTGTCCAGAGGAAGAGAAGGTCAGACATAAAGTCTGGATTATGGGCA
GTAATGTTCAGTAAATATAAATACCAAGCAATCTCCTCACTACATCCCCTCATTGCTCTC
TCAGTGAAGAAGAAGCTGAGGAGGATCAGAGTTCATCTGGACTGGAACAGAGGAAAACTG
TCATTCTCTGATCCTGATACTAACACACACATACACACCTTCACACACACTTTCACTGCG
AGACTGTTTCCATACATTGCTACTTGGAATGAACTCCCACTGAAGATATTACCTGTGGTC
TCTGATGATGAAGTTGAT
>PBT19c-g00100|scaffold|PBTmale19a001_polishCLR002|100|4178563-4179690|-1| g00100
GGATCTGAGGATCTCTGCAGTCTGCACTCTGAGAAACTCAAACTCTTCTGTCTGGACCAT
CAGCAGCCAGTGTGTGTTGTCTGCAGAGATTCAAAAATACACACCAACCACAGATTCAGA
CCCATCGATGAAGCTGCACATGATCACAAAGAGGAGCTCCAGAAATCCCTGAAGCCCTTA
AAGGAGAAACTGAAGCTCTTTAAAAAAGTTAAAGGAAACTGTGATCAAACAGCAGAACAC
ATTAAGGTCCAGGCCAGAGACACAAAGAAAAAGATTAAGAAGCAGTTTAAGAAGCTTCAC
CAGTTTCTTCAAGAGGAAGAGGAGGCCAGGACCACTGCCCTGAGGAAGGAGGAAAATCAG
AAAAGTAAAGTTATGCATAATAAGATAAAGGCTCTGAGCAGAGAGATAGCAGCTCTTTCA
GACACAATCAGAGCCACAGAGGAGGAGCTGAGAGCTGAAGACGTCTCATTCCTGCAGAAC
TATAAGGCTGCAGTGGAAAGAGTCCAGCAGCGCCCCCTGCTGGATGATCCAGGGCTGGTC
TCAGGAGCTCTGATAGACGTGGCCAAACACCTGGGCAACCTGACCTTCAACATCTGGAAC
AAGATGAAGGAGATGGTCTCCTTTGTGCCTGTGATTCTGGATCCAAATACTGCTCATCCA
GAACTCATCCTGTCTAAATATCTGACCAGTGTGAGATGTGGAGAGAGACAGAAGCTTCCT
AAAAACCCAGAGAGGTTTGATTTCTATCCCTCTGTCCTGGGCTCTGAGGGATTTAACTCA
GGGTCTCACAGCTGGGTCGTTGAAGTTGAAGACAGCACAACCTGGTATGTTGGTGTGACA
CCAGAGTCTGTCCAGAGGAAGGGACATGCATACACAAAGTCTGGATTATGGGCAGTACTG
TTCAATAAAGGTCAGTATACAGCAGTCTCCTCACTATATTCCACTGTTCTCTCAGTGAAG
AAGAAGCTGTGGAGGATCAGAGTTCATCTGGACTGGAACAGAGGAAAACTGTCATTCTCT
GATCCTGATACTAACACACACATACACACCTTCACACACACCTTCACTGAGAGACTGTTT
CCATACATTGCTACTTGGAATGAACTCCCACTGAAGATATTACCTGTG
>PBT19c-g00101|scaffold|PBTmale19a001_polishCLR002|101|4185237-4187409|-1| g00101
ATGGCTTCTGGATCAGAAAACGATCTCTCCTGTCCCATCTGTCATGACATCTTTGAGGAT
CCTGTTATCCTGACATGCAGCCACAGCTTCTGTAAAGACTGTCTGCAGAGATGGTGGAGA
GCGAAACAAGTACAGGAGTGTCCATTTTGTAAGACTGTATCTAGAAGGAAAAACCCACCT
TGTAACTTGGCTTTAAAGAACCTGTGTGAGGCCTTCTTACTGGAGAGAGATCAGAGAGCT
TCAGCAGGATCTGAGGATCTCTGCAGTCTGCACTCTGAGAAACTCAAACTCTTCTGTCTG
GACCATCAGCAGCCAGTGTGTGTTGTCTGCAGAGATTCAAAAATACACACCAACCACAGA
TTCAGACCCATCGATGAAGCTGCAGAGGATCACAAAGAGGAGCTCCAGAAATCCCTGAAG
CCCTTAAAGGAGAAACTGTGGCTCTTTGAAGAAGTTAAAGGAAACTGTGATCAAACAGCA
GAACACATTAAGGTCCAGGCCAGAGACACAAAGAAAAAGATTAAGAAGCAGTTTAAGAAG
CTTCACCAGTTTCTTCAAGAGGAAGAGGAGGCCAGGATCACTGCTCTGAGGAAGGAGGAA
AATCAGAAAAGTAAAGTTATGCATAATAAGATAAAGGCTCTGAGCAGAGAGATAGCAGCT
CTTTCAGACACAATCAGAGCCACAGAGGAGGAGCTGAGAGCTGAAGACATCTCATTCCTG
CAGAACTACAAGGCTGCAGTGGAAAGAGTCCAGCAGCGCCCCCTGCTGGATGATCCAAAA
CTGGTCTCAGGAGCTCTGATAGACGTGGCCAAACACCTGGGCAACCTGACCTTCAACATC
TGGAACAAGATGAAGGAGATGGTCTCCTTTGTGCCTGTGATTCTGGATCCAAATACTGCT
CATCCAGAACTCATCCTGTCTGAATATCTGACCAGTGTGAGATGTGGAGAGAAACAGAAG
CTTCCTAAAAACCCAGAGAGGTTTGATTTCTATCCCTCTGTCCTGGGCTCTGAGGGATTT
AACTCAGGGTCTCACAGCTGGGTCGTTGAAGTTGAAGACAGCACAACCTGGTATGTTGGT
GTGACACCAGAGTCTGTCCAGAGGAAGGGACATGCATACACAAAGTCTGGATTATGGGCA
GTACTGTTCAATAAAGATAAATATACAGCAGTCCCCTCACTATACTCCACTGCTCTCTCA
GTGAGGAAGAAGCTACAGAGGATCAGAGTTCATCTGGACTGGAACAGAGGAAAACTGTCA
TTCTCTGATCCTGATACTAACACACACATACACACCTTCACACACACCTTCACTGAGAGA
CTGTTTCCATACATTGCTACTTGGAATGAACTCCCACTGAAGATATTACCTGTGGTCTCT
GATGATGATGATGATGATGATGATGAGCACTTTTCCCATTTTGAATTT
>PBT19c-g00102|scaffold|PBTmale19a001_polishCLR002|102|4195270-4196415|1| g00102
ATGGCTTTCCGACCAGAAGAGGATCTCTCCTGTCCTGTGTGCCATGACATCTTTGAAGAT
CCTGTTGTCCTGTCATGTAGCCACAGCTTCTGTAAAGACTGCGTAAGAACATGGTGGTGG
ATGAAGGAAAAATTTGAATGTCCAGTTTGTAGGAGAGTACCTAGAACAAGACGCCCACCA
CGTAACTTGGCATTAAAGAACCTGTGTGAGGCCTTCTTACTGGAGAGAGCTCAGAGAGCT
TCAGCAGGGTCTGAGAATCTCTGCAGTCTGCACTTTGAGAGACTCAAACTTTTCTGTCTG
GACCATCAGCAGCCAGTGTGTGTTGTCTGCAGAGATTCAAAAGCACACAACAACCACAGA
TTCAGACCTGTCGATGAAATTTCACAGGAACGCAAAGAGGAGATCCGGAAATCTCTGATG
CCAATACGAAACAAACTGAAGGTGTTCAAGGACGTTAAAGAAAACTGTGATCAAACAGCA
AAATACATTAAGATCCAGGCAACAGACACAGAGAGACAGATTAAGGAGCAATTTAAGAAG
CTTAGTCAGGTTCTACAAGAGGAAGAGGAGGCCAGGATCACTGCTCTGAGGAAGGAGGAA
AAGCAAAAAAGTAAAATTATGGGGTGGAAGATTGACGATCTGAGTAAAGAGATAGCTGCT
CTTTCAGACACTATCAAAGCCACGGAGGAGGAGCTGAGAGCTGAAGACATCTCATTCCTG
CGGAACTACAAGGCTGCAGTGGAAAGAGTCCAGCAGCGCCCCCTGCTGGATGATCCAGAG
CTGGTCCCAGGAGCTCTGATAGACGTGGCCAAACACCTGGGCAACCTTACCTTCCCCGCC
TGGAACAAAATAAAAGACATGGTCTCCTATACTCCTGTGATTCTGGATCCAAACACTGCT
CATCCACACCTCAGCCTGTCTAAAGATCTGACCAGTGTGAAATATGGAAAGAGACGGAAG
GTTCCTAAAAACCCAGAAAGGATCGACTACTACCGCTGTGTCCTGGGCTCTGAGGGCTTT
AACTCAGGGACTCACAGCTGGGATGTTGAGGTAGGAGACAGTGAATATTGGTTACTGGGT
GTGGCAGCAGAGTCTGCTCATAGAAGGAAAGACATAAAGTCTGGACTGTGGCTTATAAAA
TTCTCT
>PBT19c-g00103|scaffold|PBTmale19a001_polishCLR002|103|4248840-4249151|1| g00103
AGGTCATGGGTCTTCCAGCAGGATAATGACCCCAAACATACATCAAAAAGCACCCAAGAG
TGGATGAGAAGAAAACATTGGACCGTTCTGAAGTGGCCTGCTATGAGTCCTGGTCTGAAT
CCCACTGAACATCTGTGGAAAGAGCTGAAACTTGCAGTTGGGAGACGGCGCCCATCAAAC
CTGAGAGAAGTGAAGCAGTTTGCTCAAGAAGAGTGGGCCGGACTACCAGTGGAGAAGTGC
AGAAACCTTATTCAGAGTTACAGAAAGCGCTTGACTGCAGTTGCTGCCTCCAAAGGCTGT
GCTACAAAATAT
>PBT19c-g00104|scaffold|PBTmale19a001_polishCLR002|104|4257553-4261513|-1| g00104
GTCAGGTACAGAGGAGCTCAGATCTGTCTCCGGGCTCATGGCTCATGCTGTTTATCCCGC
CTCTTCCCGCCTGGATCTCTGCCTGGCAAGTTCGTTCTGGTCCGGACCTACAGTGCTCAC
CATCAGCCTGGCTCCCCCCCACCTACTAACCCAGCCCCTCCTGAGGGGAAGGGAGGAGCC
GAGGTGGTGAAGGAGCGCGCCCTGGCTGCCTTACAGCATGCAGGTGATGTGGGGCGGCAG
TGGGGTCAGTGGTCGGCTCAGATGACCACCGCCACAGTCAACAACTGGTGGGTGAGGTAC
GAGGAATTCGTCGGTCTCAACGAGGTCCGCGAGGCCCAAACCAAGGTCACTGAGGCTGAG
GCAGCGTTCATGGTGGCCAGAGGGATGGTACGAGAGGCTCATTCCAGCTTGGAGGCTCTG
CAGGGCAGGCTGAAGGAGGTCAGAGACCGGCTGGACAGAGTCTCCAGGGAGGAGGCTCAC
TACCTGGAGCTGGCAACGATGGAGCACAAACTGCTGCAGGAAGAGCGTCGTCTCCGGACA
GCCTATGAGAACGCCGAGGCTGCAGAGAGGGAGAAGTTCGCCTTGTTTTCAGCAGGCGTC
AGGGAGAGCCACGAGAAGGAGAGGACGAGGGCTGAACGCACCAAGAACTGGTCCATCATC
GGCTCGGTGCTCGGAGCCCTGATCGGGGTCATGGGATCAACGTACGTCAACCGCGTCCGC
CTGCAGGAGCTTAAGAGTCTGTTGCTGGAGGCCCAGAAAGGTCCAGAGAGTCTGCAGGAA
GCCCTCAGGGTTCAGGCTGGAAACCATCGCTCCCAGCAGGACGAGCTCAGAATGCTCATC
GACAGCCTCAGGTTCACTCTGAAGGACGCCTTCACAAAGAAGGACGACTCCCTTCAGGAA
AAGGAAAGTCCGACTTCAGACTCACCTGTCTTGCCTATTTCAGCCTTAAAAGACCTCCAC
ATTGGCAGCGAAAGGACAGAGTCCCTCCTGGAGTCCCTCCCACCACAACTGAGTCAACTG
GAGCAAGGACTCGGTCGGGTAGAGAGCGAAGTGTCAGTGGTGAGGAGGCTGCTGGAGACC
AGTCCACAGAGGGAAATACAGGCTAGTCAGCCGCAGCCGGAGAGGCCTGAAAGACCAGCG
AGAGAGGACCAGTGGGAGTCTGAGGTGGTGGTTAAGAGTCTAGAGGAAACCCAGAGGACG
CTGGGAGAAGGAATCAGGAAAAACACCTTTTATAATGCTGTGTTCGCGTACACTGCCACC
GCCATCACCATCTCTGCTGTCTACATGCTGCTTAGGGGAACTGGT
>PBT19c-g00105|scaffold|PBTmale19a001_polishCLR002|105|4263983-4268340|1| g00105
ATGTCCGGCAGAGAAGGAGGCAAAAAGAAACCACTGAAGGCGCCCAAGAAACAGAACAAG
GACATGGATGAGGATGACATGGCCTTCAAGCAGAAGCAGAAGGAGGAGCAGAAGGCGATG
GAGGCAATGAAGGCCAAAGCTTCAGGAAAAGGACCTCTAGCAAGCGGTGGCATCAAGAAA
TCAGGGAAGAAG
>PBT19c-g00106|scaffold|PBTmale19a001_polishCLR002|106|4277250-4280184|-1| g00106
ATGACTGTCGGCAGTTTACAACCGGGCTTTGCCGTGATGATGAAGACGACTCTGGTTGCC
TTGTTGTGCATTTTACCATTCATCGAAACCGCTCCGTTAAAAGAAGTAGAAGTGGTAGCA
GAAGAAGGCGACAACGTCTTGTTACAGTGTCCACAGGATCCTCAAGTCAATTTGGAGCGT
TCACTCGTGGAGTGGACTAAAGATGGCCGCACAAATATTGTCCATGTGTATAGACATGGA
CAAGACTACCTTAATGACCAGAAGGACGAGTACAAAGGCAGGACAGTCCTCTTCCACGAA
GGCTTGAGCCGAGGAAATGTGACACTGCAACTTTCTTCTGCACAGCTGTCTGATAATGGA
ACATTCAGGTGCTTTGTCAAAAAAACAGGCACCTATTGTTTTATTACCCTCAAAGTTGAA
GAAAAAATGCAAAGCAACCAAACACAAGATGACGACCTGAGGACAACCAGACATCCAGAT
GTGACCGAGACGTATTCTGATGGTAAAAACACAGCAGCTATCCTTACCGGCACCATTTTC
ACTGTCATTGTCATCTGCTGTCTCATCGGAGCTCTAGGCTGGATCTATAGAAATGAACTG
AGGAGGAGGTTCAGACGATGGAGGGAGGGGGAAGCAGAAATGCCGGCAAACAACGGTCAA
ATGGACAACCTGATG
>PBT19c-g00107|scaffold|PBTmale19a001_polishCLR002|107|4287853-4291894|-1| g00107
TTAACAATCACAAGTTTTAAACTGGGTGTTTTTGCAGTGATGATGAAGACGACGCTGGCA
GCTTTAATGTATATTTTACCGTTCATCCGAACCACTCCGTTAAAAGAAGTAGAAGTGGTA
GCAGAAGAAGGCGACAACGTCTTGTTACAGTGTCCACAGGATCCTCAAGTCAATTTGGAG
CGTTCACTCGTGGAGTGGACTAAAGATGGCCGCAAAAATTTCATCCATGTGTATAGACAT
GGACAAGACTACTTTAATGACCAGAAGGACGAGTACAAAGGCAGGACAGTCCTCTTCCAC
AAAGGCTTGAGCCGAGGAAATGTGACACTGCAACTTTCTTCTGCACGGCTGTCTGATAAT
GGAACATTCAGGTGCTTTGTCAAAAAAACAGACACCTATTGTTTTATTACCCTCAAAGTT
GAGGAAAAAAAGTCCAAAGCAACCAAACAAGATGACGACCTGAGGACAACCAGACATCCA
GATGTGACCGAGACGTATTCTGATGGTAAAAACACAGCAGCTATCCTTACCGGCACCATT
TTCACTGTCATTGTCATCTGCTGTCTCATCGGAGCTCTAGGCTGGATCTATAGAAATGAA
CTGAGGAGGAGGTTCAGACGATGGAGGGAGGGGGAAGCAGAGATGCCAGCAAACAACAGT
CAAATGGACAACCTGATG
>PBT19c-g00108|scaffold|PBTmale19a001_polishCLR002|108|4299141-4304987|-1| g00108
ATGAAAGTAGCAGCTTTTAACATCCAGAAGTTTGGAAAAAATAAAGTGTCAGACCCAGCT
GTCCTCGATATCCTGGTTAAGATCGTGTCTCGATATGACATCATAGTGATCCTGGAGGTG
GTGGACGCCAGTGGAGATTCAGTAGAAACCTTTATGACGGCACTCAACAAAGCCAACCCG
GACCATCACTACACTCTGAAGATCAGCAGTCGTCTGGGAAGAACTCGCTACAAGGAGCAG
TTCATGTTCCTGTACAGGGATGACATGGTGGACCTGGTGGGCTCCTATCAGTTTGATGAC
GAGGCGACTGAGGGAGAAGATGTTTTCGCCAGAGATCCCTACATCCTGCGATTCAGATGC
CACAATACAGAGCTGAAGGACCTGGTGCTGATCCCAGTTCACACCAAACCAGAGGACTCG
GAGGTTGAGCTGGATGAGCTGTATGATGTTTTCCTGAACGTCAAGAAGAAGTGGAAAACT
GACAACGTGATGATCCTGGGCGACTTCAATGCGGACGGCTCGTATGTCTCCAAGAAAGAC
ATGAAGAGCATCCGTATCCGTACCGACAAGAACTTCCACTGGCTGATTGGAGATGATGTC
GACACCACGGCAAGCACCAAAAACGACCACACATACGACAGGATAGTGATCTACGGAGAC
GACATGCTCAAGGCTGTCGTACCAAACTCTGCCAAACCCTTCAACTTCCACGAAGCATAC
GGACTCACTCAGGAGCAGGCGCTGGATGTGAGTGACCATTACCCTGTGGAGGTTGAACTC
GAGTCCATAATCGTAGAAGGTCCTAAACCACAGCTGTATGGGTCAGCTCCCCCAGATAGA
GATCTGGATGAGCTGAAAGAGAGAAACCCTGCTTCTGGAGAGAGAGAAGCTCAACCTGAG
ATCCAAATGCTCCGGCAGAAGATGGCCATTATGAAACATGGAGAT
>PBT19c-g00109|scaffold|PBTmale19a001_polishCLR002|109|4317480-4318901|1| g00109
ATGGCTTCCTGTTTAGCGAAGGATCTCTCCTGTCCTGTCTGCCATGACATCTTTCAAGAT
CCTGTTGTCCTGTCATGTAGCCACAGCTTCTGCAAAGCCTGCGTGCAGAGCTGGTGGAGA
GAAAAACTACCACATGAGTGTCCGGTTTGTAAGGAAAGACATTTACTGAGTGATCCACCT
CGTAACCTGGTATTAAAGAATCTGTGCGAGACCTTCTTACTGAAGAGAGATCAGAGAGCT
TCAGCAGGGTCTGAGGCTCTCTGCAGTCTGCACTTTGAGAAACTGAAACTCTTCTGTCTG
GACCATCAGCAGCCAGTGTGTCTCGTCTGCAGAGATTCAAAAACACACAACAACCACAGA
TTCAGACCAATCAATGAAGCTGCACAAGATCACAAAGAGGAGCTCCAGAAATCTCTGAAG
CCCTTGCAGGAGAAACTGAAGCTCTTCAAAGAAGTTAAAGGAAACTGTGATCAAACAACA
AAACACATTAAATTTCAGACCCGAAACACAGAGAGGCAGATTAAGGAGCAGTTTAAGAAG
CTTCACCAGTTTCTACAAGAGGAAGAGGAGGCCAGGATCGCTGCTCTGAGGGAGGAGGAA
AAGCAGAAAAGTAAAATTATGAGGAATAAGACTGAGGCTCTGAGTAAAGAGATAGCAGCT
CTTTCAAACACAATCAGAACCACAGAGGAGGAGCTGAGAGCTGAAGACGTCTCATTCCTG
CAGAACTACAAGGCTGCAGTGGAAAGAGTCCAGCAGCACCCCCTGCTGGATGATCCAGAG
CTGAACTCAGGAACTCTGATAGATGTGGCCAAACACCTGGGCAACGTGACCTTCAACATC
TGGAACAAGATGAAGGAGATGGTCTCCTACACTCCTGTGATTCTGGATCCAAACACTGCT
CATCCAGGGCTCATCCTGTCTGAAGATCTGACCAGTGTGAGACGTGGAGAGACACAGAAG
CTTCCTGAAAACCCAGAGAGGTTTGACTATTATTGCATTGTCCTGGGCTCTGAGGGCTTT
AACTCAGGGACTCACAGCTTGGATGTTGAGGTTGAAGACAGTACAGGCTGGGTCCTGGGT
GTGGCAGCAGAGTCTGTCCAGAGGAAGGGAGACATAAAGTCTGGATTATGGAGAATAGGG
TTATCTAATTGTAAATACGCAGCAGTCTCCCCATCAGTTCCCCACACTACTCTCTCAGTG
AAGGAAAAGCTGCAGAAGATCAGAGTTCATCTGGACTGGAACAGAGGAAAACTGTCATTC
TCTGATCTTGATACTAACACACACATACACACCTTCACACACACTTTCACTGAAAGACTG
TTTCCATACTTCAACAATAGGAATGAACTCCAACTAAAAATATTGCAGAGAAGACTCTGT
AACAGTGGAACAGCCCAGTTAGAGATGATGATGAAGCATGAA
>PBT19c-g00110|scaffold|PBTmale19a001_polishCLR002|110|4327264-4332721|1| g00110
ATGGGAGAGTATTATGGGCTGGCAGTTGCGGTGGGCGTGGCCTTGTTGCTGTCGACCGGC
CAATGTGATGTGAACTGTAAAGGATTGGACGGTCGACCGGGAGAGGCAGGACCTCTGGGC
AGAGATGGATGGCCTGGACAGAAGGGAGAGAAAGGAGAGCCAGCTGTGGCGGACAACACT
CAGGTGGATGCAAACACCCTGCTGATGCTGAGGGGGGAGATGGGGAGTCGGGGCTTGCAA
GGGGACATGGGTCCCAAAGGTTACCGTGGAGCTCTGGGAGCAGTGGGTCCATCTGGACAA
CCTGGTCGGACCGGCCCTGAGGGGAAGAGCATCGGCCACAGTGATGACTCCCCTCAGCAG
GCCAAGTCAGCCTTCTCAGTGATCAGGAATACTAACACTTACCCTACCTTTAACCAGGTA
GTAACCTACCAGATATATGCGGTCAACAGACCTGGGGACTTTAACAAAGACACAGGTCAC
TTCACCTGCAGAATACCTGGTGTTTATTACTTCGTCTTCCACTCTATGGCCAAGGTCAGC
ATGTGTCTGCGTATCGCCAGTGAGGTTCTGGGCCAAGACAAGATTGGATTCTGTGATTAC
AACAGAAACCTTGATCAGGTGCTGTCGGGTGGCGTGGTCTTAGAGCTGAGAGTTGGACAG
AGGGTCTGGCTGGAGTCCTTTAAGGAGCAGCAGACAGATCATGATGCAAGAGACTCCAGA
GAAAAAGAGATCATCTTCAACGGCTTCCTGCTCTTCGCAAAT
>PBT19c-g00111|scaffold|PBTmale19a001_polishCLR002|111|4336793-4341486|1| g00111
ATGCTCCATCGTTGTCTCATTGTGAGCGGAGCCCTGCTCTCATTAGCTGTAACCCTGCTG
GTTGCCCAGGACACCTGCCTAGCAACAGGGATGCCTGGGATGCCAGGTATTCCCGGGCTG
CCCGGCAGAGACGGTCGTGACGGAGAGAGAGGACAGAAAGGAGAGCCAGGACAAGCGTGG
GGCGGCGGCCGCGGCCCTCAGAGGGGAGTGAAGGGGGACCCGGGGAATGTGGGATTCGTT
GGTAAACGAGGTCAGAGCGGGGAACCAGGGAAACCAGGGGTCTCAGGGCTTGCAGGACCT
CCAGGAGAACCAGGAGAAAATGGGGCTGCCGGAGTCCAGCAGAAGGCGGCCTTCAGCGTG
GCCAGAGGAACCAATGAATACCCGGACAGGAGCAGCGTCATACGGTTCACCAAAGTCATC
ACCAACATCAATAACGACTACAACACAGAGACGGGACACTTCAGGTCTCGGATCCCAGGA
ACGTACTACTTTGTGTTCCACGCCTCTGTAGATAACCGCCTCTGTGTGACGCTGAAGCTG
GACGGATCATCGCTGACGTCGTTCTGCGATCACAGAGGTGATCGCCAGAGGAGACGACAG
GTGACTTCAGGCGGCCTGGCGGTCTACATGTCGAGGGATCAGGAGGTTTGGCTGGAGACT
AAAGACTACAGAGGGATGACAGGGAAAACGACTGGTTACAGCATCTTCTCCGGCTTCCTG
CTGCATCCTCAC
>PBT19c-g00112|scaffold|PBTmale19a001_polishCLR002|112|4345822-4349590|1| g00112
CAGGCCCCCCAGTGGCTGAGCTGCAGTACTGCAGTATTGCTGCTTTTGGTTCACGTCGCT
CCGGTTGTCACGCAGTCCTGCACCGGGGGAACTCCAGGGATTCCTGGGATACCGGGAACT
CATGGACCTGATGGCAAACACGGTGTGAAGGGAGAGAAGGGAGACCCTGGTGAGTCAAGT
CAGCCTGTCAGGGGCCAGAAGGGGATGACAGGTCCACGGGGCCCCCCAGGACGACCTGGG
ATGAAGGGGGACCTGGGTCTGCCGGGACCTCCTGGCCTTCCGGGCCAACCAGGGGAGAAG
GGAAGGGCCTTCAACCCTTCCAACCAGCTGAAATCCTTCTTCTCCTACAAACGGATGATA
CCGCAAGTCCCAGAGTCCGACACTGCCATCGAGTTCAACAGTCCGATTTTGCCGGACCTG
GATCCACTGCTTCAAGGAGTATCGCTGATAGACAAAAGTTTCGTGTGTGTCATCAAAGGA
GTCTATTTCTTCAGTTACCACATGTCAGCGAAGAGCAAGGTGTGTCTGAAGCTGGTGAAG
GGAAGTGAAGCTCACATGACGTTCTGTGACGCATCTGAGGGTTTCCTGGTCACCTCCGGC
TCGGCGGTCCTGGAGCTGGAGGTCGGAGACACGGTATCGCTGCAGGCATCCAGGTTCACC
AACATCGTGACGAGCATGGGCAGCACCAGCCACACCTTCACCGGCTTCCTCATCTTCCCG
ACCAGC
>PBT19c-g00113|scaffold|PBTmale19a001_polishCLR002|113|4352355-4354358|-1| g00113
ATGTGTTGCCTGCTGACGACCCAGAGTCAGAACTGCTACCGGGAACAGATCCAGAAGGAG
ATGTTTACCCGTTTGGCCTGGAAGAGCCGCTACGCCAAACTCTACCCGTCCTGCGACAAT
CCTCGAAAAAACAGCACAGACTCGACACAGCTGCCCCACCTGCCTGCCGACCCCCAAGCT
TTCCTGCCTCCTGTCACCAGAACACCTGAGAAGAAGAGTGTCCCTCCTCTTCCTCCTCGT
GTGCTCTCTATGGAAGGGGAGGGGCGACTCAATGTGGCCCCTCTGATGAGGCCGATTTCC
CCCAAGACCAGACAGGCTCTCTATCAGGACTCCTCTCACCACGGGAAGGGGCGGAGTCTC
TACCTGCAGAGACGTGGCCTGATGAGACCTGAGGAGAAGTTTGACTTTCCTCTGCTGTCG
TCTTGGGAGTACGGCTGGAGGCTGGGTGACTACACTCTGGATTACAGAACTCCACCTCAC
GCCAGGTCGTCAGTGGTGAAGAACACTTTCTACGCCAGGAATGGGGTGTTCAGCAGCCCG
TCATTTACTGACACACCTGGTGTG
>PBT19c-g00114|scaffold|PBTmale19a001_polishCLR002|114|4358821-4432438|-1| g00114
ATGCCGGCCACAGAGAAGGACCTGGCTGAGGACGCTCCGTGGAAGAAGATCCAGCAGAAC
ACCTTCACCCGTTGGACCAACGAGCACCTGAAATGCGTCAACAAGCGGATCGGGGACCTG
CAGCTGGACTTGGGCGACGGCCTGAGACTCATCGCCCTGCTGGAGGTCCTCAGCCACAAG
AAGATGTACAGAAAGTACCACCCGAGGCCCAACTTCAGGCAGATGAAGCTGGAGAACGTG
TCGGTGGCTCTGGAGTTCCTGGACAAGGAGAGCATAAGGCTCGTCTCCATCGACTCTAAA
GCCATCGTGGACGGGAACCTGAAACTGATCCTGGGTCTGATCTGGACTCTGATCCTGCAC
TACTCCATCTCCATGCCAGTGTGGGAGGGCGAGGATGAAGAGTCAGAGTCAAAGACACCT
AAACAGCGTCTGCTGGGCTGGATCCAACACAAAGTCCCTGATCTGCCAATCACCAACTTC
AGCCAGGACTGGAGTAACGGCAGGGCACTGGGAGCACTGGTGGACAGCTGTGCACCAGGT
CTGTGTCCAGACTGGGAGACCTGGGATCCAGTGAAACCAGTGGAGAACGCCACTGAAGCC
ATGCAGCTGGCTGACGACTGGTTGGGCATCCCGCAGGTGATTGCTCCAGAGGAGATCATT
GATCCCAGTGTGGACGAGCAGTCGGTGATGACCTACCTGTCTCAGTTCCCCAAAGCCAAA
CTGAAGCCCGGAGCTCCACTGAAACCCAAACTCAACCCCAAGAAGGCCCGAGCATACGGA
CCAGGTATCGAACCAACAGGGAACAGGGTGCTGCGTCCTGCTGTGTTCACAGTGGACACA
TTCAGTGCAGGTCAGGGTCAGGTCACCGTCTACCTGGACCATCCTGATGGCACCAGAGAG
GAGCTGAAGGCGGAGCCTAATGAGGGCAAGAAGACGTTCAGCGTCACCTACATTCCTCAA
GTCATGGGACCTCACAAAGTGACAGTGTTGTTTGCAGGCCAGCAGATTCCCAAAAGTCCG
TTTGAGGTGAATGTAGATAAGGCGCTGGGAGACGCCACCAAGGTCACGGTCAAAGGCCCG
GGAATCGAACCTGTGGGCAACATCGCCAACAAACCCACCTACTTTGACATCTACACTGCA
GGAGCCGGTACAGGAGACGTGACGGCCATGATCAGAGACCCGCAGGGCCGTGAGAACAGC
GTGGAGGTGATGATGGAGGATAAGGGCGACAGCGTGTACCGCTGCACCTACCGGCCCACC
CAGACCGGCCCGCACACCATCACTGTCTCCTTCGGAGGGGTGGCGGTGCCCAAGAGCCCC
TTCGTTGTTGATGTGGGGCCTGCCTGTATGCCGGGGGCGTGCAGGGCGACAGGACGTGGT
CTCCAGCCGTCGGGGATGAGGGTGAAACAGGTCGGAGACTTCAAGGTGGACACCAGGAAC
GCCGGCAGTGGAGACCTGAAGGTGCTCGTCAAAGGACCCAAGGGTATTGAGGAGCCGTTG
AAGCAGATCTCCAGTCAGGACAGTGTGTTCTCCTATGAGTATTACCCCAGCAGTCCTGGC
AAATACACCGTCTCCATCACCTGGGGGGGTCAGCACATCCCAAAGAGTCCATTTGAAGTG
TCGGTGGGTCCAGAGGCGGGGTCTCAGCAGATCAGGGCCTGGGGTCCTGGCCTGGAGGGA
GGCATTGTGGGTAAACCTGCCGCCTTTGTAGTAGAGTCTGTCGGGACCGATGTCGGAGTG
CTGGGTTTTGCCATCGAGGGACCTTCTCAGGCTAAAATCGAGTGCGAGGACCAGAACGAC
GGGTCATGTGACGTCCGTTACTGGCCAACGGAGCCCGGCGAATACGCTGTGCACGTGACC
TGCGACGAAGAGGACATCGAACACAGCCCCTTCATGGCCTGCATCGTCCCCGACAACCAT
GACAACAACCTGGAAAAGGTCCAGGCTTCCGGGCCGGGGCTTGAGAAGACCGGCTGTCTG
GTCAGCCAGCCCGCTGAGTTCACCGTCAACGCTAAGGATGCTGGGAAAGGACCTCTGAAG
ATCATGGCTCAGGATGCAGAGGGACTTCCTGTGGAGGTGAAGGTGAGGAGTAAAGGTAAC
GGGCTGTACTCCTGCTCCTACACGCCCACCAGCCCTCTCAAACACACCGTGGCCATCGCC
TGGGGAGGAGTCAGCATCGCCAACAGCCCCTTCAGGGTGAATGTGGGTAAAGGCAGCCAC
CCCAACATGGTGAAGGTTTTCGGACCCGGAGTGGAGAGGACCGGATTGAAGGCCAACGAG
CCCACACACTTCACCGTGGACTGTTCAGGAGCTGGAGACGGTGATGTGAGCGTGGGCATT
AAGTGTGATGCCAACATGGTCGGTGAGAAAGAGGCAGACGTGGACTTTGACATCATTCCC
AACGCCAATGATACATTTACTGTCAAATACATTCCTCCTGCTGCTGGAAGACTCACCGTT
AAAGTCCTGTTTACTGACAAGGAAGTTCCACAGAGCCCCTTCAATATCAAAGTCGATCCC
TCTCACGATGCATCAAAGGTTAAAGCGGAGGGTCCTGGACTGGCTCGAAATGGAGTAGAG
AGCAGTAAGCCAACTCATTTCACAGTGTTGACTAAAGGAGCCGGTAAAGCACCGCTGGAT
GTTTCCTTCTCCTCTCCTGTCAGTGACTTTGACATCATCGACAACTACGACTACTCTCAT
ACTGTCAAATACACACCCGTACAACAGGGGGAGATGACCGTAGTGGTGAAGTTTGGAGGA
GATCCCATCGCCAAGAGCCCCTTCACGGTCGGTGTTGCTGCCCCGCTGGACCTCGACAAG
ATCACTGTGGACAACCTGGATGGAAGAGTGGAGGTCAGTCAGGATCAGGAGTTTACGGTG
AACACCAAAGGAGCAGGAGGTCAAGGTCACCTGGAGGTGTCGGTGCTGAGTCCCAGCCAG
CGGGCGGTACCTTGTAAAGTGCAGCCTCAGCCCGGTAAAGCAGATGTCAGTCTGGTCCGT
TACACCCCCACACAGGAGGGCGTGTACGCTGTCAACGTGACCTATGACGGACACCCCGTC
CCTGGGAGCCCCTTCCCTGTGGAGGCCCAGCTGCCTCCAGACCCCAGCAAGGTGAAGGCT
TTCGGTCCTGGTTTGAAGGGAGGTCTGGTGGGTAACCCGGCAGAGTTCACCATCGACACC
AAAGGTGCCGGTACCGGAGGGTTGGGGCTGACGGTGGAGGGACCGACCGAGGCCAAGATC
GAGTGTTCGGACAACGGCGACGGGACCTGCTCTGTCTCCTACCTGCCCACCGAGCCCGGA
GACTACCTGGTCAACATTCTGTTTGAGGAGGTCCACATCCCCGGCTCGCCGTTCAGAGCT
GACATCCAGATGCCCTTTGATCCCTCCAAGGTGGTGGCGTCTGGGTCGGGCCTAAAGAAA
GCCAAGGTTGGCGAGACCAGCGTGGTGAATGTGGACTGTTCTCGAGCTGGACCGGGACAG
CTCACCCTGGAGGCTGCTCCAGACTCCTCCCCGACCAGTCCCACTGGCTCTGCACCAGGC
TCTGGTGTGAAAGCTAAGACGGAGGTGGTGGACAACAAAGACGGGACCTACACGGTGACC
TACATCCCCCTGACCTCTGGCATGTACACCCTGCTGCTGAAGTACGGAGGCAAGACTGTC
CCTGGTTTCCCCGCTAAAGTGATGGTGGATCCTGCTGTCGACACCTCCAAAGTCAAAGTG
TTTGGACCCGGAGTGGAAGGACAAGCTGTTTTCAGAGAAGCCACCACAGCATTCACAGTG
GATGCCCGTCCTCTGAGCCGGCGAGGAGGAGACCATGTGAAGGCGGAGGTCAGGAACCCA
TCCGGAGCGCTGACAGACTGCGTGGTTACCGATAAGGCTGATGGGACCTACGACGTGGAG
TACACTCCTTTTGAGAACGGCGTCCACAACGTCCAGGTTCTGTACGACGACACACCTGTT
CCTAAGAGCCCGTTCAGGGTTTCTGTGTCGGAGGGATGTGACCCCAGCAGGGTGGTGGCT
ACCGGCCCCGGACTCCAACAAGCCCTGACAGACAAGCCCAACAACTTCAACATCATCACC
AGAGGGGCAGGTATCGGTGGTCTTGGCATCACCGTGGAGGGTCCATCAGAGTCAAAGATG
TCTTGCAAAGACAACAAAGATGGAAGCTGCAGCGTGGAATACGTTCCCTTCACCCCCGGC
CTCTATGACGTTAACATCACCTACGGAGGAGAGCACATTCCTGGAAGTCCATTCAAAGTT
CCAGTTAAGGATGTGGTCGACTCCAGTAAGGTCAAGGTGTCTGGTCCAGGTGTGGGTTCA
GGGGTCAGGGCCAATATCCCACAGTCCTTCACGGTGGATTGCAGGAAGGCAGGCGTGGCC
CCGCTAGCTGTGGCCGTCACCGCTCCCAAAGGCATGGCAGAGCCAGTGGATGTGACGGAC
AACGGGGACGGGACTCACACGGTGTCCTACACACCATCTGTGGAGGGTCCGTACTCTGTG
GCCGTCAAGTACGCAGAGGAGGACATCCCCCGCAGTCCCTTCAAGTTTCGGGTTCTGCCG
ACTCACGATGCCAGTAAAGTGCGAGCCAGTGGCCCCGGGTTGACCAGCGGCGTCCCTGCC
AGCTTCCCCGTAGAGTTCAACATCGACGCCAAGGACGCCGGCCAGGGCCAACTGAGCGTG
CTCATCACCGACCAGGATGGTAAACCTAAGCAGCCCAGTATCCATGACAACGGCGACGGT
ACATACCGGGTGTCTTATATCCCCGACCGTGCAGGCCGGTACACCATCGTCATAAAGTAC
GGAGGTGACGACATCCCTGCCTCGCCCTACAGAGTCCGTGCCACAGCAACTGGAGACGCC
AGCAAGTGCACCGTAACCGGTCCTGGTGTTGGTCCTACAGTGGCCATCGGCGAGGAGCTG
GGCCTGGTGGTGAACGCTAAGGGTGCTGGGAAGGGGAAGGTGAGCTGCGTTGTGGTTCAG
CCCGACGGCAGCGAGGTGGAGGCTGAGGTGCTGGAGAACGAGGACGGCACCTTTGACATC
TTCTACACCGCACCGGCACCCGGAAACTACGTCATCTACGTCCGCTTTGGAGGAGAAAAC
ATCCCACGCAGTCCCTTCAAAGTCATGGCTACTGACGAGGTACCCATGATGCAAGAGCAG
AAGTCTCTACAGCAACAAGCCGCTGCCCCCGGAGCTGGCTTCCAGCCCTGGGTTACAACA
GACAACTATGAGCCAAACAGCAGCAGCGTTAACGGAAGCGGCTTCAGACCGTTCGACATG
GTGATACCGTTCTCCTTCAGGAAGGGAGAAATCACCGGTGAGGTGCTGATGCCTTCAGGT
AAATCAGCTCAGCCGTTGATCACAGACAACCTGGACGGGACGGTCACAGTGCAGTACTCG
CCCACTGAGGCCGGCCTGCACGAGATGCACATCAAATACAACGGCACACACATCCCAGAG
TCTCCCCTTCAGTTCTATGTGAACCACACCAGTAGCCCCAACGTCACAGCCTACGGTCCT
GGTCTGAGTTACGGAGTCGCCATGAAGACGGCCACGTTCACCGTCTTCACAGAGGACGCC
TCTGAAGGAGGTTTGGACTTGGCCATCGAGGGTCCGTCCAAAGCTGAGATCAGCTGTGTG
GATAACAAGGACGGGACGTGCAGCGTCAGTTACCTGCCTACTCTGCCTGGAGACTATAAC
ATCCTGGTCAAATACAACGACGAACACATCGCTGGCAGCCCCTTCACCGCCAGGATCACC
GAGGACAAACAGCGGCGCTCTCAGGTCAAACTGGGCTCAGCGGCGGATTTCTCTCTGGAC
ATTAATGAGACAGACCTGAGTCTGCTGACTGCCAGCATCAAGGCGCCGTCCGGCCGCGAC
GAGCCCTGCTTGCTGAAGAGGATGCCCAACAACCACATCGGTATCTCCTTCATCCCCAGG
GAGGTGGGTGAACACGTGGTCAGCATCCTAAAGAACGGGCGTCACGTCGCCAACAGTCCC
ATCACCATCATGGTCGTCCAATCTGAGATCGGCGACGCCAGCCGGGTCAAAGCTCACGGC
GACGGCCTCGTCCAGGGAACCACCTTCACCAACGCCAGCTTTGTGGTCGACACACAGGAG
GCCGGTTATGGCGGACTGGCTCTGTCCATCGAAGGTCCCAGTAAGGTGGACATCCAGACG
GAGGACTTGGAGGACGGGACGTGTGGAGTCACCTACTGTCCCACTGAACCAGGAAACTAC
ATCGTCTCAATACGCTTTGCTGAAGAACATATTCCAGGAAGTCCGTTCACCGTGCGGGTG
ACGGGAGAGGGTCGTATTCGGGAGAGCATCACCCGACGACAGAAGGCGGCGTCTGTCGCC
AGTGTGGGCAGCGTGTGCGACCTCAGCCTGAAGATACCAGCGATCGACATACAGGACGTC
ACTGCTGAGGTCACTTCCCCCTCCGGAGCCAGTCAGCCTGCCGAGCTGGTCGCCGTGGGC
AAGGACACCTACTGCGTGCGCTTTGTGCCCACAGAGATGGGTGTGCACAGCGTGAGTGTG
AAGTACAGGGGCATGCATGTGCCGGGCAGCCCCTTCCAGTTCACTGTGGGGCCTCTTGGA
GAGGGAGGAGCCCCCAAGGTGAAAGCAGGAGGTCCGGGACTGGAGGGAGCACAGGCAGGA
GAGCCAGCTGAGTTCAGTATCTGGACGAGGGAGGCCGGGGCCGGCGGTCTGTCCATCGCT
GTGGAGGGACCCAGCAGGGCGGAGATCTCCTTCGACGACCGCAAAGACGGATCCTGTGGT
GTCTCTTACATCGCTCAGGAGCCTGGTGATTATGAGATTTCAGTGAAGTTTAATGACCAG
CACATACCCGACAGCCCCTACCTGGTTCCTGTCGTCGCTCCAGTGAACGACGCCCGTCGC
CTCACTGTTACCGGTCTTCAGGAGTCTGGTCTGAAGGCGAATCACCCAGCATCCTTTGCA
GTGCGTCTGAACGGAGCACAGGGCAAGATAGAGGCCAAAGTCCACAGCCCCTCCGGAGCT
CTGGAGGAGTGTGCTGTCAGTGAGCTGGAAAGAGACAAGTACGCAATCCGCTTCATCCCC
AGAGAGAACGGCATCCACTCCATCGACGTCAAGTTCAACGGCGCTCACATCCCAGGAAGT
CCTTTCAAGGTCCGAGTCGGGGAACCGGGACAGACCGGAGATCCTGGTCTGGTCTCAGCG
TATGGAGCTGGACTGGAGAGAGGCACAACAGGTACCCAGTCAGAGTTCATCATCAACAAC
ACGAAGGCGGGCCCTGGGGCCTTGGCCGTGACCATTGAGGGTCCGTCCAAGGTAAAGATG
GATTGCCAGGAGGTTCCAGAGGGCTACAAGGTGCAGTACACTCCCATGGCGCCCGGGAAC
TACCTGATCAGCATCAAATATGGAGGTCCGAACCACATCACCGGCAGCCCCTTCAAGGCC
AAAGTCACAGGTACTCGACTGGTGAATGTAACCAACGCCAGCGAGACGTCGACCCTGACA
GTGGATCCAGTATTGAGGGCGTCCAGCAGCAGCTTCACCCAGAGTGCTATGCCCAGGCCG
GCCGACTCTGATGCCAGCAAGGTGCTGAGTCGAGGTCCCGGCCTCAGCAAGGCCTTTGTG
GGCCAGAAGAGCAGCTTCTCCGTCGACTGCAGCAAAGCCGGTAAGAACATGCTCTTGGTG
GGTGTACACGGTCCTCAGGTTCCCTGTGAGGAGGTTCTGGTCAAACACATGGGCAACCTG
CAGTACAACGTCAGCTACCTGCTGAAGGAGCGGGGCAGCTACGTCCTGGTGGTCAAATGG
GGCGAGGACCACATCCCTGGATCCCCCTTCCAAGTCACCGTTCCA
>PBT19c-g00115|scaffold|PBTmale19a001_polishCLR002|115|4441359-4503700|-1| g00115
ATGCCTTCAGCGCTGGCCGTGTTCGCCTGCCGACCCAACTCGCATCCATTCCAGGAGCGG
CATGTGTACCTGGATGAGCCAGTCAAGATCGGCAGGTCTGTGGCTCGGTGCCGCCCTGCC
CAGAACAATGCCACCTTCGATTGCAAGGTCCTGTCCAGGAATCATGCCCTGGTTTGGTTC
GACCACAAGACCGGCAAGTTCTACCTGCAGGACACTAAAAGCAGCAACGGGACGTTCATC
AACAGCCAGAGGTTGAGTCGTGGCTCAGAGGAGAGTCCGCCCTGTGAGGTCCTCTCCGGA
GACATCATCCAGTTCGGCGTCGATGTCACTGAGAACACACGTAAAGTCACCCATGGCTGC
ATCGTGTCAACAATCAAACTCTTCCTACCTGATGGGATGGAGGCACGCCGACGAAGCGAT
GTCATCCAGGCTCCGTTACCACTACCTGTAGACAAGGTTGCAGCCAACACTCCCAGTATG
TATTCTCAGGAACTGTTCCAGCTCTCCCAGTATCTACAGGAGGCCTTACACAGAGAGCAG
ATGTTGGAGCAGAAGCTAGCCACTCTGCAGCGTCTGTTAGCCACCACTCAGGAGGCCTCA
GAGAGCAGCTGGCAGGCTCTGATTGATGAAGACCGTTTACTCTCCAGACTGGAGGTGATG
GGCAGCCAGCTACAGGCTTATTCTAAGTCTCAGACGGAGGAGGGGATCCGTAAGGAGCTC
TTGGCTCTCCAGGAGGACAAACACAACTATGAGACGACGGCGAAGGAGTCACTGAGGAGA
GTCCTGCAGGAGAAGATCGAGGTGGTCAGGAAGCTGTCAGAGGTGGAGCGCTCGCTCAGT
AACACAGAGGATGAGTGCACCCATCTGAAGGAGATGTCTGAGAGGGGCCAGGATGAGCTG
AGGGAACTCGCCAACAAGTACAACGCTGCCGTCAACGAGATCAAAGAGCTCACTGACAAA
ATTAAGGCGGCGGAGGGCCGGCAGGAGGAGCTGACCCAGCGGGGAGCAACGGAGAAGAGA
GAGTTGGAGCTGCGGATCGAGGAGATGGAGGAGAAGGAGCAGGTTCTCCAGGCTCGCATC
GAAGCTCTGCAGGCCGACAATGACTTCACCAATGAGAGGCTTGCCGCCCTGCAGGTGCGG
TTAGAGCAGCTACAAGAGAAAAGCATTAAAGAAAACAACAGTCTGGATATCGACAATGTC
TCCCACGGACCAGTAGAGGAGCCTGTCGAGGACAAACAGAACCTGCAGACACCTGAGAAC
CAGGAGGATGACGAGGATGAGGAGGATACAGATACCGATGATGGTGCAGTTGGTGAAGAT
GAAGCTACTGATGACAACTGTCATGTTAACAACAGCGGAGGAGACTCGACTAGAATCCCA
CAGTTGATTGAGTGTCCGCCTGTCAAACAGCTGAAGGAAACTGTAAGTTCTTCAATCCAC
AAACTGGCCAACTTTGATGAAGTGATGGATGCTCACCTACAGAACAACCAGACAGCAGAA
GACGACATCCTGGCCAGCCCCGATCGACTCAAAGGGATGGATGCCAAAGAGTCTGACATG
TCAGACACTCTGAGTCCCAGCAAAGACCGCAGCAGTGACGACACGTCAGACGGCAACATG
GACGATCAGGAGCTGAATGAACCACAGAACAGAGTAGCTCTGCTCAAAGCTGAGTTGCAT
CGGGCCGGTCTAGAGCCTGGAGACACGGAGCAGGTCATCCACCATCTCCACAGAGAGCTC
CTGGAGGCCCAGGAATTAGCCAACACCGGCAAGCAGAAATGTCTGGAGCTACAAGCTCTG
CTGGAGGAGGAGAGGAGGAGTAACTCTCAGCAGACTGAAGAGTCGACCAAACAGATCCAG
TACCTGCAGACTCAGCTTGGGAAGCTGCAGGCTGACATGGAGGCACTGAGGGAGCAGAGG
GAGAGCACCATCTGCAGCACCAGAGATGAGCTATACTCTGCGCAGGAGGAGATTCTCGTT
CTGCGGCATGCCATGGAGGCGGCCACGGCGGAGCGGGAGCGCGAGATCGCCGCCCTGCAG
GCTGACCTGGGCGGTGTCCGATCCGAGCTGGAGCACTGGAGGAGCACAGCCGCCAAGTAC
GAGGAGGAGATCAGCCGGCTGCAGGAGGCCTTCACACAGCAGCAACAGCAGCAGCACACC
GCCAACCAGCTGCAGACGGAGTGTACTGCGTTGCAGCAGCGGTGTGTGTGTTTGCAGCAG
GACTGTGACGGCCTGAGAGCTGAAAGGAAAGCTCTTATGGACAAACTGCACCACCTGGAG
TCTGAGCTGAGCAGCACCAGGGAGCAGAGTCAGGTCCTCAGCAGCAGTCTGGAGTCTCTG
GAGAAGAGGAAGGATGTTCTGCAGGACAAACTGGGTTCACTAGAGAACCAGCACCTACAG
GACGAAAGCAGGCTGAAGAGCCAGCTGGACCAGGCCCAGGCCCGCACACACACACTGCAG
AAAGAGTATGAAGACACACAGTCCCAGCTGTTGGACCTCCGTCAGCGCTATGAGAGAACA
GAGCAGGAGAAGCTGAACATCCACCAGGAGCTGGAGCAGTGCAGGAGCAGCCTGAAGTTG
CTGCAGGACAAGACCAGCTCCAGCGGCTGGAGCCCCTGGATGCCGGTCATCGCAGTGATG
GTCGCCGTGACGGCAGCCGTCCTCTACCCCAACCTCTCCAAGAGCAGCTCCACT
>PBT19c-g00116|scaffold|PBTmale19a001_polishCLR002|116|4512892-4532061|1| g00116
ATGGCTCTGCAAGGCCCGGAGGAGCTGGGGGAGCAGGTTGAAGAGCCGGAGGATCTGGAC
GACCAGGACGCTAGTAGCATCTCCCCGGCCGAGGAGATAACGCTACCAGTCGGGCCCGGA
GGCGACGAGGAGCCGGAGGAGGCTCTCCTGCTGCCCTGGGACCGCTTCTCCGCCTGGCTG
CACTGCATCTGCGTGGTCGGCTTCGACCTGGAGCTGGGACAGGCGGTGGAGGTTATTTAT
CCTCATCATTCCAAACTGTCAGAAAAAGAGAAAACAAGCATCTGCTACCTTTCCTTTCCT
GACTCCAACTCAGGTTGCCTTGGCGACACCCAGTTCTGCTTCCGCTTTCGTCAGGGTTCC
AACAGGAAGTCGTCGCTCGGCTGTTTCCTGGAAACCACGGACCGTGACGCACCGCCCTGT
CTGAAGAGGGAACAGGGCCATTACTATGGTTACGTGTATTTCCGTCAGGTGCGAGACAAG
TCTCTGAAGAGAGGATACTTCCAGAAGTCTCTGGTCCTGATCAGTAAGCTGCCCTACGTG
ACCTTCTTCCACTCCCTGCTGAAGATCATGGCTCCAGAATACTTTGAGAAACAGGAACCA
TGTTTGGAAGCCGCTTGTAATGACATTGACCGGTGGCCGACGCCTCATCCTGGAAGAATC
CTGACGCTGCCTATTATGGGCGTGGTCATAAAGGTTCGCATTCCAACCTGTTACGACAAA
CCAGGAACGTCACAGCTGGTCCAGTCTGCCCAGAGTGACAGTCTGGTGTCCATCGTGCTC
CCAACCATCCATGAAGTCGACCTCTTCAGGTGTTTTTACCCAGTCTTCTTCCACATCCAG
ATGCTGTGGGAGTTGGTGTTGCTGGGGGAGGCACTTGTCGTCATGGCGCCGTCGCCAGCG
GAGTCATCAGATACAGTGCTGGCACTGGTCAGCTGTATCGCTCCTCTGCGTTACTGCAGC
GACTTCCGGCCGTACTTCACCATCCACGACAGCGAGTTTAAGGAGTACACCACCAGGACG
CAGGCTCCGCCGTCAGTCATTCTGGGAGTGACCAATCCATTCTTTGCTAAAACACTGCAG
CACTGGCCACACATCATCCGCATCGGAGACATGAAGCAAGCAGGAGAGATGGCCAAACAG
ATGAAAGTCAAGAAACTGAAAAACCTCAAAACTCTGGACTCTAAACCCGGTGTGTACACT
GCATACAAGCCATATCTCAACAAAGATGAAGAAATTATTAAACAGCTTCAGAAGGGTGTT
CAACAGAAGAGACCCTCAGCGGCCCAAAATGCAATTCTTCGACGCTACTTCCTAGAACTG
ACACAGAGCTTCATTATTCCACTGGAGCGGTACGTTGCCAGTCTGATGCCTCTCCAGAAG
TCCATCAGTCCCTGGAAGAGTCCTCCTCAGCTGCGACCGTTCATCCAGCAGGACTTCATG
AAGACGCTGGAGAAGGCTGGACCTCAGCTCACATCCAGACTGAAAGGAGACTGGATAGGA
CTCTACAGGCATTTCCTCAAGTCTCCCAACTTTGACGGCTGGTTCCGCAACAGGAGGAGA
GAGATGACCCAGAAACTGGAGGCTCTGCACCTGGAGGCGTTGTGTGAGGAGGATCTGCAG
CAGAGAATCCAGAAGCACACAGAGGTGGAGTCAGTTGATCTGGTTCTGAAGCTAAAAGAT
AAACTGACCCAGGCGGAGAGGGAGCAGCTCCCTGTGCGTCCAGGGACCCTGGCCAAACTG
AAAGCCCACATCGAGGCCGTCATCCTGGCATTACCAGAGGACTTGCAGGGCATCCTCCAT
AAGCCCTCCACACCC
>PBT19c-g00117|scaffold|PBTmale19a001_polishCLR002|117|4539848-4543304|-1| g00117
ATGCCCAGTTCCGGTTACTACTACTGGTACTTCAAACCCAACATAAAGTTCCAGTCACTC
ATTGAACCGGAAATCTGGACCAGAGTCTGCCTCACTGTGGACACCAACAGTGTGGTCCAG
GTGTTTAGTGGCTCAAACATGAGCATCAGGAAGATCCTGCCTTTTCAGAATGTGTGGTCA
GGTGAGCCTATGATTGAATTTTCAGGTATTGACGGTCAGGTGACAGATGTCCAGATATGG
GATTATGCTCTCAGCCACAAAGAAATCTTCAACTACATGACCCGTGGTGTCTACAGGCCG
TACCAAGGCTCTGTCCTCACCTGGTCCGACGTCAGCTATACTGTTAGTGGAAAAACGCTA
TTTGAGGACAGCTATGAGTTGCTGGGAGGAAAGGTCAGCAGCAGAAAAAGAGGGCATCAA
CCAAAGGTGGAGAGGAAGACCTGGAAGGTTTTCAATAAAAGTGGAAGGAAAGAGGAAAGG
CTT
>PBT19c-g00118|scaffold|PBTmale19a001_polishCLR002|118|4555808-4559337|1| g00118
ATGGGCGTCTTCATCTCACACATCTTCTCCAGGTTCACCGCCAAGAAACCTGTCAGGATT
TTAATGGTGGGTCTGGACGCAGCGGGTAAAACCACTCTGCTGTACAAACTGAAGCTGGCT
GAGGTCGTCACCTCCATCCCAACCATTGGTTTCAATGTAGAGACACTGGAGTATAAGAAC
ATCAGTTTTACAGTTTGGGATGTTGGTGGTCAGACTGTCATCAGACCCCTGTGGAGACAT
TACTACATGAACACAGAGGGTCTGATATTTGTTGTCGACAGCAACGACCCTGAGAGGATT
AAAGAAGCTGCTGACGAGCTGCAAAGGATGTTAGGAGAAGACCAACTGAGGGGCGCGGCC
TTACTGGTATTTGCTAACAAACAGGATTTACCCAGAGCCATGCCAGTCAGTGACATCACA
GAGGCCCTGAGCCTATCAGGAGTCTCACAGCCGTGGTTTGTCCAGTCGTGCTGCGCTGTG
AGCGGCGCGGGTCTGTACGAGGGTCTGGACTGGCTTTCCAACCAGATCCTGGAAAAGAGA
AGAAGT
>PBT19c-g00119|scaffold|PBTmale19a001_polishCLR002|119|4564005-4578050|-1| g00119
ATGCCCGGGATAGAGAAGCTGCCGATAGAGGAGACACTGGAGGACAGCCCACAGACTCGC
TCTCTGCTGGGAGTGTTTGAGGAGGACACTGCAGCCATCTCCAACTACTGTTCACAGCTC
TATCAGGCCATGCAGAGGATTTATGATGCACAGAATGAGCTTAGTGCTGCAACACATCTG
ACCTCCAGACTGCTGAAAGAGTACGACAAACAGCGTTTTCCTCTAGGGGGCGATGATGAG
GTGATGAGCTCCACCCTACAGCAGTTTGCTAAGGTCATTGACGAGTTGAGTTCCTGTCAT
GCTGTCTTGTCCACCCAGCTTGCAGATGCCATGATGTTTCCCATCACTCAGTTTAAAGAG
AGAGACCTGAAGGAGATCCTCACTCTGAAGGAAGTCTTCCAAATAGCCAGTGATGATCAT
GACACGGCCATTAACAGATACAGCCGCCTGTCCAAGAAGAGGGACAACGACAAGATGCGG
GCGGAGGCGGTGGAGGACGTCTACACCTCCCGCAAGAAACAGCACCAGACCATGATGCAC
TACTTCTGCTCACTGAACACACTACAGTACAAGAAGAAGACTGCTCTGCTGGAGCCGCTG
CTGGGCTACATGCAGGCCCAGATCAGTTTTTTCAAGCTGGGATCAGAAAATCTCACCCAG
CAGTGGGAGGACTTCCTGGGAACCATAGGAACCAGCGTCCAGAATGTGCGTCGGGAAATG
GAGGAGGAGGTCGGACAGATGCAGCAGACCATCCAGCAGATGGAGATGTCATGTGACCCG
CTGTACGCACCATGTGACCCTGACCCCGCCCACTCACCTGTCTGCCGCAACCTGACCAGG
AAGCAGGGATACCTGCACATTCGCAATAAGACGGGCCTGGTGTCATCATCCTGGGAACGT
CAGTACTTCTTCACTCAGGGAGGCAACCTGATGCAGCAGGGCCGGGGTGAGGTGGCGGGC
GGGCTGGTCACAGACCTCGACAACTCCTCCGTTATGGCGGTGGACAGTGACGACCGCCGC
TTCTGCTTCCAGGTCACTTCCTTCGACGGCAAGAAAGTTGTGACGCTACAGGCAGAGAGC
AGGAAGGACTGCGAGGAGTGGATCTCCACCATCAACAACATCTCCAAGAGGATCTACCTG
AGTGAGAACGCAGAGGAGCTGGCAGCCAGAGTGAACCAATCAGCTATTGAAGCTGTGACG
CCATCGCCGTCCTTCCAACAGAGACACGAGAGCATGAGACCCAGCAGTAAAGGGCGTGCG
GGCCGAGCGAGCAGTATCAGCTCTGTGGGCTCCGAGCCGTCGCCTGCCCTTTCCGTGCTC
TCATTGGATGCGCTGGTTGCCCCGGATACACCCATCCAGTTTGACATAATCTCCCCCGTC
AGCGAGGAGAACTCAGGACAGAACAAGACGGCAGCACAGTCCGGCAGAAGGAGTAATCCA
TTCGGAGAGTCAGGAGACAGCACATCAGAAGACAACGAAGACTCGATCCTCCACCAGCTC
TTCATCGTTCGCTTCCTGGGCTCCATGGAGGTCAGGACTACCGAGTCAGCGGACGTCATC
TCTGAGACCATGAGGCAGATCCTGGCAGCCAGAGCCATCCACAACATCTTCAGGATGACC
GAGTCTCACCTGCTGGTCACCTGTGACTGCCTCAAGCTCATTGATCCTCAGACACAAGTC
ACTCGACTCAGGTTCCCTCTCTCCAGCGTGGTTCAGTGCTCGTCCCATCAGGACAACAAG
AGGCTGTTTGGTTTTGTTCTGCACTCGGTGAGCGGGCGGTCCGACAGCCGAGCCGTCTGC
TACATCTTTGAGTCCAACAACGATGGAGAGAAGATCTGTGACAGTATCGGACTAGCCAAG
CAGATAGCCTTCCACTCTGAGATGGACCGTAAAGCAGTGGAGAAGAGGAAGGAGCAGGAC
AAGGCCAAAGAGAAACAGCAGGAGGAACTCAGCAAGCAGAAACAGATAGAGAAGGATCTA
GAGGAGCAGAGCCGTTTGATCGCCGCCTCGAGTCGTCCTGCTAACCCTCCAGCCTCTGAC
GGACAGTTCCTAGTGCTCAGTAACAGCCAATCAGAGGACAGCGATGCTGGGGAGGAAGGG
AAGAAGAAGGGCGAGTCTGAAGCC
>PBT19c-g00120|scaffold|PBTmale19a001_polishCLR002|120|4580795-4587654|-1| g00120
ATGAGTGATCAAGGAGAAGCTTCTGTCACATTACATTCTCACAGAAGTGAAATGGAAAAA
AGGATGAGGCACATGACATCTGTAGTCTTAAATGAACTGCGGCTGGAGGACAAACTGTGT
GATGTGGTGATCAAAGTGGGTGACGTTGAATTCAACGCTCACAAGGTCATTCTCTGTAGC
TGCAGCACGTACTTTCGCACTCTCTTCACCGGTTCTTGGGCAACCTCAGAAAGGCAGGTC
TACGTTATCCCTGGAGTGTTGCCTGAGATCATGAACCTCATCATCAGTTACGCATACACC
CACTCTGTTGCTGTGACAAAGGACAATGTGGTGGAGGTTCTGGCAGCTGCAGACCAGTTC
TTGGTCCTGGGGATTGTTCAGGCCTGTTGCTTCTTCCTGGAGGATCAGCTGTGCCTGAAG
AATTGCATCGGTATATGGAGGCTGGTGGACTTCTACCATTGTCCTGACCTGAGGCACAAG
GTCTTCCTCTATATCCTTGACCACTTTCAGGAGATAGTTCATGACTCACAGGAGCTCCTG
GAGCTCTCTGTGCAAGAGCTGGCCACTATCATCGAGAACGATTGTCTCAATGTGAGAAGA
GAAAACACAGTGTTTGAGGCCATCCTCCGCTGGATTAACCACCTGCCTGATCAAAGACGA
GGTTACATCTCTGTACTGCTGCCCAAGGTGCGGCTATGCTTTATGACCACTGACTACCTC
CAAAATGGTGTGATCAACAACACTTTGGTAAAGGACAGCATCGAATGTATACCCATCATC
GATAATGCATTGAGGGCATTTATGGATTTTAGGGCAAATGGACCCTCAAACCTTGACTAC
AGTTCCCCACTGACCCGACCACGCCTGCCTCCTGTTATTTTATTGGCCACTGGAGGTAAA
GATGGCAGCATTCCAGTGACCAGCCTCCAGGCCTATGATGTCCGGGGTGACCGCTGGTGC
AAGCTGAGCACTGAGGAGATTTGTCGTGCTCACCACGGTGCTGCTGTCCTCAACGGCTTC
ATATACCTAATTGGCGGCTGCAGTCGTGAAGCCCACTTGAATACCGTGCAAAGGTTTGAC
CTCATCACCCACACGTGGCACCAGGTGGCACCCATGAACTTCTGCCGCTGCTTTGTCAGT
GTTGCCGTGCTGAATGGCTGCATCTACGCCTTGGGAGGGTTCAATGGACAAGCTTACTAT
AACACTGTTGAGTGCTACAGGCATGAGATTGACCAGTGGACTATGGTGGCACCCATGCGT
ACAAAGAGGTGTGGGGCCAGTGCTACAACTCTAAATGGCAAGATCTACGTTTGCGGGGGT
TTCAACGGGCGTCGCAGCCTCTCTTCGGCTGAATGCTACAGCCCGGACACCAACCAGTGG
ACCGTGATCAGCCATATGAGAACCTCCCGAAGTGGCCTTGGGGTGGTGGCCTACAAAGAC
CACATCTATGCAGTTGGTGGCACCTTCACCGGGGCGTCCCATCTGTGCAGCGCTGAGGCC
TACGACCCCCGAACCAACAGGTGGAACATCATACCGTCTATGTCAACCCCCCGTAGCTAC
TTTGGCATTGAGGTGGTGGAGGACCAGCTCTTTGTGGTTGGAGGACACGACGGCTCCACC
GCCATGTTTTCTGTGGAGCGCTACGATGAGGAGGCCGGCATGTGGTACGGTGCCTCCAAC
ATGGAGATGCCCTGCAGCGGCCTGAGCTGCTGTGTGCTGTATGGACTCTACACTGTGGTG
GAGAAGTTGTTCCCTCGTGATGCTGTGACGCTCACCAATGTGGAGGAAGCTGCAGGTGGA
TCCATC
>PBT19c-g00121|scaffold|PBTmale19a001_polishCLR002|121|4590222-4622444|1| g00121
ATGGCGGCCCCTCGCAGTTTCTTCACCTCTCTCTCCGGTTTATTTCTGATTTTTTATGTT
TCTTGTGGATCTACGACTTCAGGCAACAAAAGAGCAAACCAGGAGCGATGCGGTTTCAAG
GTGCAGTCTGGTACAGATGGAGGTCGCAGGTTGGCCGTCACCTTCAGAGTTGACAATTGT
TCATTAAACTACCCTTTGGGGAAACATGTGATCCATGAAGTGACCAACATCTCCTTCAGC
CATCTGGCCTGTGAGGACCAGGCCGGCGTGGTCGTCCACTGGTCTGCCAGTCCACTGGGG
ATCGAACACATTAAAGGCTTCAGAGTTTATCTGGAAGACAAGAATCCAGAAGGAAAACAA
TGTCAACATCTGATCCTCAAAGACCCGCGACAGCTCAACTTCTCCTACAGGAACACGAAG
CTGAGCAGTCAGCCGTTCAGCGGTTTGACCTTTGACACGGACTACATGGTTCGTGTTGTT
CCTTTCCCGACTCTGATGAACGAGAGCTTCTTCACTCCGTCCTTCCTCAGGACCAACTCC
TGTGAAGTCCTCCTGGGTTCAGACAACCTGGTCTGCAAACCATTCTGGAAACCAAAGACC
TTGAACGTGTCTCAGCTGGGGTCGAACCTCCACGTGGCGTTCGACCAGGCGCCGCCCTCC
TTCGGCTTCCACCTGTACTACCTGTACTACAAACTGCGGCAGGAAGGACCGTTCAAACTG
CAGCGCTGCAAACCAGACGCGAACCAGCTCAGAACTACATGCATCCTCCAGGATGTCACT
CCAGGGACCTACACTATAGAGTTGAGAGACGACAGCAACACTTCCAGAAGGCAGACTCAG
TACCACGTCAGCCAGGTCCACTCCCCCTGGGCGGGGCCTATCCGTGCCATGGCCATCACA
GTGCCTCTGGTCGTCATGTCTGCCTTCGCCACTCTCTTCACTGTCATGTGTCGCAAGAAA
CAGCAAGAAAACATCTACAGCCAGTTGGACGAAGAGAGCAGCGAGTCATCCAATCACAGT
GCAGCGTTGAACACGGAGCGGCCGTGGCCCCGCCCCAAAGTCTTCATCTGTTACTCCAAC
AGAGACTGTCCCAAACACACCAGCGTCATCCAGAGCTTCGCCTACTTCCTGCAGGACTTC
TGCAGCTGTGAGGTTGTGTTGGACCTGTGGGAACACCTGGAGATGTGCAAAGAGGGTCAG
ATGTCATGGCTCAGCAGACAGCTGGACGAAGCCAACTTCATCATCACCGTCTGTTCCAAG
GGCCTACGCTACTTTGTGGAAAAGAAGAGCCGCCGCGGGAAGACGCCGGTCAGTCGCCGT
GGTACCAACAGCAACAACAGCAGCAGCAGCAGCTCTCCGACCGGTGGATCGGGCAGTGAC
CTGTTCATTGTGACCGTGGCCATGATCGCTGAGAAGCTGCGGATGGCGAAGCAGAGTGAG
GGGGGCGGGGCTCAGGAGCTGAACCGCTTCATGACGGTTTACTTCGACTATTCAACAGAG
AGCGACATCCCCACCATGCTGAGTCTGGCTCCCAGATTCAAGCTGATGGACCAGCTGCCT
CAGCTCTTCAGTCGGCTGCACTCCAGTCAGTCCAGTCTGGTTGACCGCGAGTCGCAGCCT
CTCAACGTCTCCCGGAGGAACTACTTCAGGAGTAAGTCTGGACGCTCGCTCTACGTTTCC
ATCTGCAACATGCACCAGCACATCAGCCAGAACCCTGACTGGTTCGAGAAGCCGCTGGCT
CCAGCTCCTGCAGGCGCTTCCTCGGCCTCCTCCTCGTCACCTTCTCCTCCTCTCCCCGCC
GTCCTGGCTCAAAACTCTCCTTCAAAGGCCCCCTGCTCCTCCACCTCATCTCAACCCGAG
GAGAAGTTTGACTCTGGCTTGGTGCTGAATGAGGTGGTGGTGAAGACGCCGTCGCTGGAG
AGTGGGGAGGGAGTGTCAAGGAGGAATGTGCTTCTGCTGGCCCCTGGCTCCAGTCCAAGT
CCCAGTCCCAGTCCTGGTCCCAGTCCAGGTCTCTGTCCCAGTCCAGGCCTGCCACACTGC
TCTCTGTCCATGTTGGGACACACTTCAAGGTCCACTTCTGGAATATCAGGACTGTTACCT
GGAGAATCTTCCTCCTCCTCTTCCTCTTCCTCCTCCTCTGCTCCCTCCATCCTCCAGGAC
GAGGTGTGCTCCCTACCTGTCCAGACAGAAGAAGGCCGTCCTTCCCCTCCAGAGGTCCCG
CCTCCTCGTGATTCGGGCATCTATGATTCGTCTGTCCCCTCCTCAGAGCTTTCCATTCCC
CTAATGGAGGGACTGTCACATGACCAGGCTGACTCCTCCTCCTTGGCCGACAGCGAATCA
TCTTCTTCCGGCCTGGGTGACGAGGAGCCCCCAGCGGTCGCGTTGCTCCGCTGCAGCGCT
GCCACAGTTTGTAAAGCTGAGCTGCACCACCATCATCACCTGGAACACAGCGATGGACTT
GAACCTGTAGTATCA
>PBT19c-g00122|scaffold|PBTmale19a001_polishCLR002|122|4636114-4657860|1| g00122
TGGAAGCTGCAAAAGAAGACTTCCTCCTTCTCTCTTCTCTCCCCTGATGGCTGGTCCTTC
AGAGGGAAGAAGAGGAAGCAAGCCAGCAGAGATGCCGACTCCCTCAGTCTCTGCAGTCTG
GACATCAATTTTTTAAGTATTTCTGCATGCTCTCTTGGTACTGGGAAAGGTCCAGATCCT
GAACCGGGCTTTGGGGTGAGCATTATGGTGGTGGGGCAGAGCCCCCTCTGCCTGCTGGTA
CAGCAGTTTAAGTCTGGATGCTCTGTGGAGTTCAGCAACATGGGGAAGCAGGTGGAGGAG
CCCAGCACCAAACGCAGTAAACCTGTATCCAGGGTGACGTCTCTGGCCAGCCTGCTGCCG
CCCGTCAAGACCGCACCGCTGAAGAGGATTGGTCAGACGCTGCAGCGCACCATCAGTTTC
CGCAACGAGAGTCGGACTGAGAGAGCCGCTCCTCCCCCCCCTTCCTCCTCAACAATGAAG
ACTCGTGTTATCTCGGCGACAGTCTCCAACCCTTCCTCCTCCATGACGGCAACACGGGTT
TCCACAGCAACAGCCCCAGCCGCCAAGCGCCGTGATAGCAAACTTTGGAGCGAGACGTTT
GACGTCCGACTGGGAGCAACGCAAACTCTGAGCCCAAAAGAGATAAAACGACAAGAGGCT
ATATTTGAGTTGGCTCAGGGCGAACAAGACTTGGTGGAGGACCTCAAGCTGGCGAAGAAG
GCCTACCATGACCCAATGCTGAAGCTGTCAATCATGACTGAGCAGGAGCTGAACCAGATC
TTTGGTACTCTGGACTCACTGATACCCCTGCATGAAGACCTCCTGAGTCACCTCCGTGAC
GCCAGAAAACCTGACGGGTCCACAGAACATGTGGGACACATCCTGACTGACTGGCTGCCC
TGTCTCTCCTCCTACACTCCATACTGCAGTAACCAGGTGAAGGCTAAATCCTTGTTGGAC
CAGAAGAAGCAGGATCGTCGGGTTCAGGACTTCTTGCAGCGCTGCCTCCAATCGCCCTTT
AGCAGGAAGTTGGACTTGTGGAACTTCCTGGACATCCCCCGCAGTCGGCTGGTGAAATAC
CCACTACTGCTCAGGGAGATCCTGAAGCACACGCCCAATGACCACCCGGATCGGCAGCAC
CTGGACGAGGCGATGTTGATGGTTCAGAGTGTGGTGGCGGACATCAACAGGCGGACGGGG
GAGTCTGAGTGTCAGTACTACAAGGATCGTCTGTTGTACACGGAGGACGGAATGAAGGAC
GGACTCATTGATCGGTCCAGGACCCTCAGCTGTCACGGAGAACTGAAGAACAACAGAGGA
CTCAAGCTCCACGTGTTCCTGTTCCAGGATGTCCTGGTCATCACCAGGTCCCTCTCACCG
AATGACCAGCCAGTCAGCTACCAGCTCTGCCGCCAGCCAATCCCCATCCGGCAGCTGGAC
TTGGAGGACCTATCAGACGGAGAGATGAGAGTGGGCGGGTCCATCAGAGGAGCCTTCAGC
AACAATGAGCGGACAAAGAACTTCTTTCGGGTTTCGTACCGTACTGGAGGTCAGCTGCAG
ACCCACTGCTTCCAGGCCAGCGACGCCTTCAACAAACAGCAATGGATCAACTGCATCAGA
CAAGCCAAGGAAGCCGCAGCACTGACTGGAGATCAGCCGCCACAGATGGGACAGTGTCTG
GAGACGGGGCTGGGCGGAGAGATAGGGCCGCTTAGTGAAACGGGTCTGAGTTTGAGCGGA
GATTCAGGGATCGAAACTGAAAAAAGTACGTGGGCGGAGATGAAGACAGGGCTTGGTTTT
GAAGAAGAGGTAGGTCTGAGCGGAGAAAAAGATGAAGATTTGGGTAAAGAGGCGGGGGTG
GGTTTGATTCTAGAGACAGTGACTAGTAGGGAGGTGGAGACAGGTGTTGATGATGGGACG
GGGCCGGAGTTAGATGGAGAAACAGGGATGAACGGTGATACAAGGCTGGCGATCAGTGAG
ACAGAGACGGGTGTGGAAATGGAGGCAGGGCAGGATGTCGACGGTGAGACGGGGGCAGAC
CTGAGGATGAAGATGGATGGAGGAGAAGGAGGAGAAGGAGATGAAGAGACTCTCAGCGGA
GGTGCTAATGATGTTCCCGCCTCCCTTCCTTCTTCTGCTTCTCCCTGCCAAAAGGAGGAG
GAGGAAGTGATGGAGGAGGAGCGGAGCGGTGCACAGGAGGAAGAAGACGTCGTCATGGAC
ACCGGCGAGGTTGACTCACTGCAGGGCGAGGAGGTGACCCTCAGATGC
>PBT19c-g00123|scaffold|PBTmale19a001_polishCLR002|123|4663440-4703713|1| g00123
ATGGACGACAGCCTGACGCGGAGGGACGTAGCTCGCCCGAGGAGGGTGTCTGCTGCCGCG
GAGATTGGAGCTAATGTTAGCCTGCAAGATGGCGAGGTGATCCAGGTGCTCCCCGCCAGA
GAAACTCACCCTGATCCGGACAGACCGAGCGCTGCTGGCGGGAGGACGGAGAGGAGGAAC
TCCGCACAGGCAGCGGTCCACCAGAGACATATGCCGATGGAGCCGCTCAAGTTCCACATA
CCGAAGAAAACCAAGGAACAGAGAGCTCTGTTCCAGTATGTCTCCACTGAGTCAAGGGAG
TATGAAGACATGATGACCATCCTGACCTCCAGCTACGTCGACACCAACTCTACCGGCTGC
TTCACCTACTGCAAGCCTCGCCTCGTCCACAGTGAGCTGCAGGAGAAAGAGTTTGTAGAG
AAGAGGAAGGAGATGAAGGCCGACGGGAGGACTGAAAAGGAGCTGGAGGAGAGCTACTGT
TTCCTGCTGTCTGATGGTATTAGGCTGCCTTTACTCTGTGAGAAAGGGCTGTTTGTGGCT
CAGAGCTGGATCACAGTGCTGGGAAACCCCAATAAAGGAGTGTATCTATCCAGATACTCA
GACCTGCTCCAGGTTAATTCCTTCACTCCAGGAGCCACAGGGGAGATCGTCATCTTCAAA
GTGATGAAGGGAAAAGTGAAGAGCATCTATGAAAACATGAAGAACCTTATAGATCCAACG
CCTCGCTTCGACAGCCACCTCTCCAAGAACGCCAGCAAGGTCACCTCGCTTACCTCCTAC
CGCGCCTTCGAGCTCACACAGCAATACTTCTACGAGTATTCATTCGATGAACTGCGGCAG
CGGCCTCGTCAGGTTTGTCCGTACGCTGTTGTCTCCTTCCAGTTTAAAGGAAAAGACTCT
CCACTTCCCAGCAAACCTCTGGTCCCCATCAGGTTGAACAGTCAATCAGCAGAGCAGAGT
AAAGAGCAAGCTCAGTTCACAGTGTGGACTGGAGATTTGGTAAAAGGTGACCAGGTTCTC
TTCCAGATCGCCCTTCGCTCCTTCTCTCCTCCCTTCCTGCCTCACAGACTACCAGAGAAG
TTAGAGATCGGTTGGTTGATGAGGCTCGACAAGGTGACGGAGCTCCTCCCCTCCGATCTG
TTCTCCTACAACCTCTACACCAGCAGCCAGGAAGTTGTGAAGAACGGCCATCACTGCAGT
CTTCTGGAGGTGATTGACAGAAGTCGGTCAACGACCAGTGTGACAAGACTACTGCAGGAA
CTGGAGCTCAATAGAGTGGTTCTGGTGACTCAGCTGACAGAGAGAGGCTTCCTCTTCCTG
CTGTCTAGTGTTCAGATGGCAACACCCAACGAGAGAGGAGAGAACTGGAAGAGGTGTCTT
CAGGCCTTGTTTGTCTTCCCAGAAACCAGAGATGTGGCCAACTCCACATCAAGGTGTGCC
TCCTCTTCCTCCTATGATGCAACAGAGTCATTGATGTCTGGTGTCACAGTGATGCCGCGT
CTGAACCAGTTCATCCCAGCGTTGCATCACGCCTTGGTGAAGGCCCGTGCCAACCCCCCT
CCTGAGCTGTCTGCCGGTGTGGAGCGCCAGGCACGGGAGTACCTCATCGGCCAGACCGAT
GGCAAGGTTCGACAGTACCCCATGGGCGAGTACGACTCTAAACTGGACGAGGACGGAAAG
CTGTTTCCTGCTCCCAAACATCACCGGCTGAACATGGACGGCTACCTGCGCTCCTACCTG
TACAGCCCCGCCCTCTACCTGCTGTCAGTGGCCCGGGCCAAGCAGATGGTGGAGGCGCAC
TGTGGCCCCAAGGAGCCACAGGAGGCGAGGGCCAGGAAGAGCTGTGGAGGCCAGAGAGAG
ACGATGGGGAAGGAAACTATCAGCAACGTCAGAGACAGACAGACCAACAATGAGAAGATG
CAGCAGCTGATAGACCTGGTTTTAACCTGTAAGAGGAATGCAGAGAATGAAGTGAAGAGA
GAGGAAGGAAGAGAAGGAGGGCTGAAGGCACCAGGGAGGAAAAGGAAGCTGGAACAGGAG
ACGGCAGAGAGGGCACTTAAATTCCTGAAGGCGTCGCAGGAACCAAGAGGATGTGACCAG
ATCCCGGTTGAAGGAGGAGGCCACATCCCCGCCCCTTTTGGCTCTCTTGCGTCTGTGATT
GGCTCAGTGGGTTTGAAGGACACTGATCTGCGTGATGGATCTGAGCTTGCTACCACGCTT
CTCAACCTGCTGACAGGCCTCAACCAGGCTGCCAGAGGAACAGCCAATCAGAGCCCTTCT
GAGGTGCAAGAGGAAGGCCAGAGGGATTCCTGTCCATTTGATAGGTTGGCCACCAAGCTG
GGCCTGCCCACCAACTGTGACATTGACCTGAGGAAGCAGGAGGAGCTGGAGGAGCAGACG
GCAGGCAGCGTCAGTAGTTTGGAGGGATTCAGTCCCAGCTCCCACAGCGGGGAGATGAAT
CACCACGGAGCATCAGGTAGAGGAGGAGGAGGAGGAGTAGGAGGAGGAGGAGGGCTGGGG
AGGAGAACAGGAGGATTTGAAGAGGAGGAGGAGCAGCAAGAGGGGGAGATCCCGTGGGTC
CTCATCCCCATTACAGGTCTGTGTTCAGAGAGGTATACCCAGAGAGACAGAAACATCCCC
CAGGACCCCCGCTTTCAGCACCTGGCTACGGCAACAGGCACCACCACAACAACCAAACCC
CCCAGGAAGAGCCCCACCCCGTCTCCCGTGCCCAGCCCTCCTCCCTCCCCCTCTCTGTGC
CCATCACCCGACCCCAGCCCTCCCCCTTCACCCTCCCAGTGCCCATCCCCAGAGCCCAGC
CCTCCCCCGTCCCCATCTCAATGTCCATCCCCAGAGCCCAGCCCTCCCCCCTCTCCCTCC
CAGTGCCCGTCTCCACAGCCCAGCCCTCCCTTCTCTCCCTCCCAGTGCCCATCTCCACAG
CCCAGCCCTCCTCTGTCTCCCTCCCAATGCCCATCTCCACAGCCCAGCCCTCCCCCCTCT
CCCTCCCAATGCCCATCTCCACAGCCCAGCCCTCACCCTTCTCCTTCCCAGTTCCCCTCA
GTTCAGCTCAGCCCTCCCCCCTCCCCCTCCCGGTGCCAGTCCCCGGAGTCTAATGAGCTC
AGCACACTTAACAAGGACTACAGTTGTGCTAACGAGGAGCAGATAGCTCCCACAGCCTCC
AGGGAGTTTGCAGGAATATCAAAGGACAGAGAAGAGAAACCTCAGGGGAAAGAAAAGATA
AATGAAGAACTATCCATTTATGCATCCAACCAGCCATCTATCCCTCTTGTTTCAGAAGGG
AGGACAAATCACTCACCATCACTCACCGAGCGAGGGGAGGAGGATACACACAGGGAAAAA
AGGATGGTGAAGGAGGCACAGGTAGAACTTTTCGGGGAGCGAAAAGAAACACAGCTTGTC
GAAAAAGTCTGTAAACGAGGGGAAGATGAGGCCAAAGAGGTTAAGCAAGATGAAGCGGTG
GACATGACACACGAGGTAGCTAGTGATAAGGAACAAAAGGGAGAATCAAAGGAACTGGTA
GGTGGCTCTTTGTTTTCTCCCTCCATCTCCTCACCTCCTGCTCGTCCTCTCAGAAATATT
GACAACATTGTGGACAAACATCTGGGGGACTTCTCCTCTGAGATACAGCTTCTCCTGCAG
GAAGAGAGTGTGTACTACAGTTTCCCACAGTCCCCGCACTCCACTTCAAACACAGAGATC
ACTGCACCTAAGCACACATCCCCAAACACCTCGATATCTCCATTTTCACAGTATGTGTCA
TTCTACCACCCCTGCCCCCCGGTCCAGGACTATGTGAGCTCACTACAGGACAGCATTAAC
TCCATGATTACAGAGTTTGATGACAGCTGGCAGAGCCACAAGCCCAACACCAGCCGGACT
GAGACCGATGCTGTGTTGGCCAACAAAGTAAGTGCTTTTGTGGCCAGCATCCGAGCAGGT
AACGCTAAAACAGGAAGCGATGAAGAGGTTTCTGCTCCCTGTGGTGAACTGACAGCTGCT
GGTGTCGGTGCTTCAGTTAGTTTAATCCCTGCACTCGAGAGAGGAAGTGAAGTGTGGTGG
CCAGATAGACTCAACAAACAGCTTTCTGACGCTACAAACAACAGGAATCCCCCAACTTCT
AACGTCACTTTATCTGTTCCTACCTCTGCGTCTAGTTCTAGCCACGAACCTGCAAACACT
GCCGTCCTCTACCCTCCCCCTAACAAGTCCCCAAAGTCTCACTGGAAACCACAGCAAAGC
CACAACTCTTTAGAGTTCAACAGGACAGTCCCTCATAACGTTAGACAAACACCAGATAAC
AGCATGACCAGGGTTGTACATTGTACCAGCGGTGTAGAAACTGGAAGTAGCCTTGTAGGT
GCAACATGCGAGGTGACTCTACCAGGGTTCTGTGGTGTTTCCAAGTCCTCCGCAGAACCT
TCACACCCCTCTGAACGCGTCTCCAGTCCGGCTTCTGGACCCATCCCCAGGCCCGGCACA
AGCCCCGCTCCCCCGCCCACAGCCCTCAGCTCCCTGATCAGCCAGCTGCAGCCAGAGGTG
TTCAACAGCCTGGAAGAGATCATCAAAGACGTCAAGAGAAACTCGCTACAGTTCTACCTC
CACAGCACAGAGCTGGAGGACCGGGTCTATGAAAACGTCAAGGAATACCTGCTGAAGCAG
GGAAACGTGGAGCAGAGTCCCGTGGCCTTTATGAACCAAGAACACTCTGACAACAGGCTG
CTGGTCATCGTTAAGAACAAAGACATAGCTGGACACATACACAAGATCCCAGGTCTGATG
TCTCTGAAGCGACACCCGTCAGTGGTGTTTGTGGGGATCGATACTCTGGACGACATCAGG
AACAACAGTTACAACGAGCTGTTTGTTTCTGGAGGCTGCATCGTCTCAGACGAGTTGCTC
CTCAATCCAGACTTCATCACTCATGATCGACTGGCTTCACTGCTGATGTTCCTGGAAAAT
CACAGTTCTCAAGAGAGTGTTTGGAGGTGGAAAGTTCACTGCAAAACCCACAAGAAATTA
AAAGAACAAGCCAGGTTCAGGAGAGATGCAGCCAACCTACTGGACATACTGTCAGTCTAT
CAGAAGCGGCTGATTGTTGAGTTCCTGCCATATCATCACTGCGACATGATGAACCATCAG
TCACCTGACCTGACCTGTCTTATCGAGCTCCAGGCCAGATACACACAGTACCGACACACA
ATCTTCCTGACTGAGCATCATTTTGAGAAGTTCCCTGCCTACTCCAGTAGTGGCATCATC
GTGGCCAGTATAGAAGAAATTCTGCACAACTTCACTAAACTGGTCGGTTACCATGACATC
AAGGACAAGCAGCCAATCATAGACAACTTGCTAGCACCCAAAGAACACATCCACGCCCTC
TCCTCAGGTGACCAGGCACAACATCTCCAGCAGCCCGGCTCCGGACACCCACCTCTCCCC
CATCTCTCTGACCAGCTAGTCCCAGAAGCCTCCTGTAAGGAGGGAATGCCGCACCATTCA
GATACAGACCTTGAAATGCTGCAACTGGCCATCTCGCAGTTGCGGGCTGAACGTCAGGCG
CAGCAACAACAGCTGCAGCAGCGGTTAGACGCCCAGGCAGAGTTCAGCATCAACCCCTGC
AAAAGCTTCCTTTCCAATCCTCGTCACACAGGTAGTGGTCACATCACCCCTTCTTCAGCT
CAGGGAGTTCTTGCTGAGTCAGTCCACCTCACTCCTGGCAGGAAAGCAGTGGCAGCCACT
CTGGAGTTAATTCACTCCACCCTGCAGCCGGAGCTGGGGGAGGAGCAGAGGAGGGAGCAC
AGAGATGGAGCAGAGCCACTTACAGAGAGACAGAGGAGGGGAGCAAGTCCTGGAGGAGAG
GCTGGAGATAAGAGAAGTGGTACTCCAGTGAGAGTGGTGGGGCTGTCGGGAGGAAAGCAG
GGTCCCATTAATACTGACACATCCAGCTCTATATGTCCATCCACCCCTTCATCCGACCAA
TACACAACTGCACGACCAAGTGACCAGACAGACTGGACCAATGACGAGAGAGGGAAAGCA
GATCAGCAAGGGGAACCTGCATTACCCAGAGCAGCTAAACATGGTGCTGTGTCCTCCAGT
ACCACTTCCTGTCCTGTAAAGAGTGACAGATCGAGAGACACACAGTCGGGCAAGGAACAG
CCAATAAGAGGAGAAGGATTGGCACCTGGTTACGGTGTCATGATAGCTTCCAGGAGCGCC
CGTGTAACAGGAAATATCACCATGGTAACAGACCAGAAGGACAACCCAAATCCTGCTCAT
CCCCGACTACAACAGATCCAACAGCCTCAACAACATCTGCAGCAAGTGAACCAACATCAG
CAACTAAATGAGCAGATCCGACAGAGTCCATCACATCCACTACCACCACTTTACGGCCAG
CAGTGGTTGGGCGACGGCCTGCTGCACCGACCCCACCTGCCTTTCTCCCCCAGCCCCATA
CCACAGACCCTGACTGCCCTGGGTGGTGCAAGGGGCATCTTGGGGACACCACCTGTCTGG
TCAGGGGGCCTGGGCCCGGCGGGTGCTTCCCTGGTTTGGGGATTTCAACGGACTGGTAGG
GACTTCAATGGTTCTGGACTACTAGGAGGGTACCACAACCCTGCAGGTCAGAGCAGCAAC
AGGCACAGAGGGGGGGCAAGAGGAGGAGGCTATAACGGGATG
>PBT19c-g00124|scaffold|PBTmale19a001_polishCLR002|124|4709318-4721667|-1| g00124
GATGGCTTGCTGTTTGAACTTGAAAATGGAAAACCCAAGTTGATTGTACTCAGTCATGGT
GTTGAGAAGAATCCAGTAAAGCAGCTGTCCTTCAGGCCCAGAGCGGCTAACATCCTGAGC
TCCAGGCAGCCATCGTGTGTGGAGGAGGTGCAGGTGGAGCGTCCAGCCAGGCAGCAGCAG
GCAGGGAGGCACAGAGACCGCAGGGTCAAGGCAGGAGGAGCAGCATCCTCCTTCACCTCC
AGCACCACTGCTGACGGGGGAAAAAGCACCACTCTGACAACATCCAAAACACGGGAGCAT
CACACAGCAGGAGGTGGTGCTAAAGCTGAACCCAAGGTGAAGTCAGACAGACACCAACAG
AGCTCCACCGTTGGATCCCGGAGAGCCAATGGGAAAAAAGGAGCGCTTCAGAATCGAGGT
GGTGGAAAGGCGGGACTAAAGGACACGCTGCCCACTGGGGACACAGGACTGAAGGATAAC
GTTGTGTGTCTGACCAGTGAGCAGCTGCAGCACATCCTCAACACCGTCCAGACCTCCAGC
AATGGCCAACACCCACCAGAGGACCACAGGACCAACGGTACTGAGAGAAATGAAACGGAC
TCAAAATCTGGCTCTTCAGCGAATGATAGAGGAGGAGGAGAGATGAAGGAGGAAGATGGA
GGAGGAGGAGGAGGGGAAGAAATTAAGAAGGGAGGAGTAACTGATACAACTGGAGCCTCA
CAGGATAAAGATAACAGGTCGTCTGGGTGTCTGTTCAGCTGGCTAGAGGAGCGACAGTCA
GAGAGCAGAGCTGCCATGGACGCCAAGAAGGCTCAGTGGAGGAGAGAACTAAATGAGCAG
GTGGCACTGAAACAGCAGCAGCAGCAGCAGCAGTGTTCAGCACCTGGCAGACTGCAGGCT
GAGGAGGACACAGAAAGTGTGTTATCAGTTCGGAGCTCGTTGAGCCACAGAGAGCAGCCT
GCTGCCATCAGATCGAGCCTCAGACTCGGGGAGGTCACTCCAGTGGAGGAGGTGCTGAGT
GTGGAGAGGAGAGAGGAGCAGAGGAGACGCTGGCTGGAGGAGCTGAACCAACAGAGAGAC
GAGGCCACTGAACGCAGGAGACGAGAGAAAGTCCTGCAGAGCCAGACGGAGGACCACGAG
CTCTGGGCCGCACACTTCGACTCTCTGCAGAGGAGACTTCCTGTCCAGACCGCAGCTCCG
TCGGCTCCATCAGCTCCACCTCCGGCCCTGCACGGTGGCTCCGAGCGAGGGGAGTGGGAC
CCGTCCTCCAGCCTGTCCCTGGTCTGGGACGCCACAAGCAGCTGTGGAGCAGAGAGCGTA
GGGGGAGCCAGCATGGACATGACCAGCGGATACCCGACCAGAACCAGCTACCTGAGGACC
ATGACCGCCCTGCTGGACCCCATCCAGATAGAGGAGAGAGAGAGGAGGAGGCTCAAACAG
CTGGAGCAGCAGCGAGCAATCGAGGCCCAGGTGGAGGAGCGGCGGCGGCAGAGGGAGCGA
GAGGAGGCGAGGAGGAGAGAGGAAGAGGAGGAGGAAGAGAGGAGAGTGGAGCTGGAGAGG
GAGATGCTGCAGAGACAATATGAGCTGGACACACTGAGGGAGAAGCAGAAGGCAGAGGAG
CCAGACAAAGACCAAGATGATGGAAAACAAGAGGAGACTCAGGAGTCCAGAGAAGCTTCC
AGACAGGGTGAGCGTTTGGAGGAGGAGGTCAGCGGTCCAGTTTTCCCGTTAAAAGACACT
GCTGTACAGACAGAAGCAGCTCCGTCTCTCCTGCACAGAGCAGACAGAGTTCAGACTCCT
GAAGTCTCTGCACAGTACCAGCCGCCTGCTTCTCTGTCTGCTGCTCCTCCAAACAGCAAG
AACAGAGCTGTGAGAACAGGCAAGGAGAACATCTGTCTGCCAGCGGGAGGAGGAGGAGGA
GGAGGAGGAGGAGGAGGAGGAGGAGGAGGAGGAAGAGGAGGAGACCCGTATGACGCGTTT
GCCAGGACAGACAGAAGCAGGAGAGAGAAGAGGAGGCCTGAGTGGAACACACAGAGGCCC
AGCCGGCGCTTTGTTCCGGCCTCGGAGCGTTACCCGGCTGCTCTGCAGAGGAACAGACAG
GAGAGTCGACTGAAGAGGCAGGCTGAGCTCCTCGCCCTGCAGGAGAGGACCCGTCTGCCC
AGGACCGACCCTCCTCCTCCTCCTCCTCCTCAGAACCAGGAACCTCGTCTCTGCTCCAAC
CCCACACAAACCAGAACCAGCCCCGCCAGGAGGGTGGAGAGTGTTTCCAGAGGACAGAGC
GTCTCTGCAGCTGTGTACATTGAAAGGGGGCGCTCTCCTCCCGTCCCTGCTGTCAGACAC
AGTGTGCAGAGCCAGCAGGCCTCCACCTCTCCTCCTCCTCCCCTCGAGTTCATCCCTTAC
GTCCGAACCGACGAAGTCTTCAACCTGGACCCACTGGAGCCTGCAGACACACCTCCTCCT
CACTCCCCCACAGAAGCTCCTCAGAGCTCAGCGTCTCCTCCTGCTCCATCACATCGAGAC
CCCCTCCTCCACCCGGAGCTGCTTCGTAACTCACACACACACCGACAGCAGGAGATCCTG
AGAGGCCTGGCCCAGCTACGACAGGGTTTACTACAGAAGCAGAGGGAGCTGGAGACAGAT
CTGAACCCTCGACTGAAGCGCCATGACAACCAGCTCCGGTCGCCCTCGACAACGCACCAC
ATG
>PBT19c-g00125|scaffold|PBTmale19a001_polishCLR002|125|4746609-4758023|1| g00125
ATGTGCCTCCCTCACACCAACAACATGGACAGCAAGCTACAGGGGACGGGGCCGGGGGGA
GGGGCTTCACTTCGAGCACGAGGAGGAGGCGTTCCACTGGAGCCCTTCATACACCAGGTG
GGGGGTCACACCAGTATGATGCGTTATGATGACCACACGGTGTGTAAGCCTCTAATCAGC
AGAGAGCAGCGCTTCTACGAGTCACTTCCTCCGGAGATGAAGGAGTTCACGCCGGAGTAT
AAAGGTGTGGTGCTGGTGTGTTTCGAAGGCGACTCTGACGGTTACATCAACTTGGTGGCC
TACCCTTACGGGGAGAGTAACATGGAGGGAGGGGCTGGAGAGCACGAGGAGCGTGACCCC
CCTGAGAGGGAGCAGCCGAGGAGGAAACACTCCCGCCGCAGCCTCCATCGATCCTCCTCC
TCCTCTGACCACAAGGAGGAGCGGCCCGACAGGAGGGAGGCGCACGACGCAGACACCTCT
GATAATCTTGCAGAGCTGAAGAGTCCCAGACTCGACCCAAAGATCCACTCAGACGTTCCC
TTTCAGATGTTGGACTGGAATAGTGGTTTGAGTTCAGAGAAGATCAGCCACAACCCCTGG
AGCCTCCGCTGCCACAAACAGCAGCTTAGCCGCATGAGGTCCGAATCAAAGGACCGCAAA
CTCTTCACGTGTCTACCAGAGTTCCTATTGTTGGAGAACGTGGTCCACCACTTCTCTTAC
CCCTGCATCTTGGACCTGAAGATGGGCACCAGGCAGCACGGAGACGACGCCTCGGAGGAG
AAGGCGGCCAGGCAGATGAAGAAATGTGAACAGAGCACTTCAGCGACGCTGGGAGTCAGA
GTGTGTGGCATGCAGGTGTACCAGCTGAACACCGGTCACTACCTCTGCAGGAACAAGTAC
TACGGCCGCGGCCTGTCGATCGAGGGTTTTCGCCAGGCCCTCTACCAGTACATGCACAAC
GGCAAAGGCCTGAGGCGGGACCTCTTTGAGCCAATCCTGAATAAGCTTCGCAGCCTGAAG
GCGGTGCTGGAGAGGCAGGCGTCCTATCGCTTCTACTCGTCTTCACTGCTCATCATCTAT
GAGGGAAAGGAACCTGAGGGCCCTTCAGTCCTCAGCTCTGGGCAGCACGCATCCTGGCAG
AAGACTCCTGCGGCCCCTGCAGAGCCTCGCTGTGGCCCCGGGCCCCACGCACCTCCGTTC
CCCGACACTCCCTGTGAAACGGACATGACCCAGAACCCGGGATCACTGCCCTCTCAGGGA
CCTGGACTGATGGCTCCGCCCACCCCCTCCCCTCATCCTCCCCCACAGGCCCCGCCCACC
AAGTCAGACTGCCACTCCTTCCTGCCCCCTCCCCCCTCGCCTCACCCCCATCCAGACTCC
TCTGCCCCCTCTCCCATTTTAAACCCCTTCCCGCCTCCTCCGGCCCCGCCGCCCCAGCAG
CCCCCCCTGGTGGACGTTCGTATGATCGACTTCGCCCACTCCACCTTTAAGGGTTTCCGT
GGCGACACGGCGGTGCACGATGGGCCGGACCGAGGTTACGTGTTCGGACTGGAGAGCCTG
GTCCAGATCCTGGAGAGCCTGCGGGATGACAGCCTGCCGCAGCTC
>PBT19c-g00126|scaffold|PBTmale19a001_polishCLR002|126|4765970-4766448|-1| g00126
CTCACCCTCTCCTGGCTGAAGCACCTCTCAGGTCACATAGTTCTCACCTTGTTGGACTAC
GTGAATCATGTGACCTTGTGCTCCAAGCTGAAGGCGGCTCTGATGGAGCAGCGACAGTGG
CCCGACATCTGCAAGCTGCAAGAGAACGCCCGCTGTCTGCAGCATCTCTGTCGTCTGCGG
ATCCGTCGTTGTCTCGGTCGTCTTCGTCTCAGATCATCTGTCTTCATGAGCTTCCTGCCG
TTGCCGGGACGACTGAAGGACTACGTCCAGTACCGGGAGTACGACCTGTACGGCCTGCAG
AGCAACACACGCAGACTATCAATATCAAGA
>PBT19c-g00127|scaffold|PBTmale19a001_polishCLR002|127|4767442-4775052|-1| g00127
GAGGATGAGGATGATGAAGACGATGCAGCTACTCAGTACATGATCGAACAGAGTAATGAG
AAGCTCCTGAAGGAGTTATGTGTTGGACAGAAAGATAAGTTTTTAGAGACAGACAGCAGA
GGTTGGACTCCTCTCCATGAAGCAGCAGCTCAGAAAAACTACAACATCCTGGAGCTCACA
TTCAAAGCTGCAGGCTCACGCTCTGTGGAGCTTCAGACCCTCCGTGGTCAGACTCCTCTC
TTCCTGGCTGTAGAACAGGGTCTGATAGAAAACGCCTCCTTCCTCCTTAAAAATGGAGCT
CGGCCGGACATCCAGGACCACGAGGAGGACACACCACTGTTTGTAGACCGCGCCGACCTG
GTGAAGATGCTGCTCCTGCAGGGCTCCAGGGTGAACCAGCTTGGTCACCACGGCCGCTGC
CCCCTCCATGAGGCCGCTCAGCTGGGCAAAGCACCGATGGTGAATATGCTGCTGCAGGCC
GGAGCACAACCAGACCCTCGCAGCCACTACGGACTCACGCCGCTGGCACTCGCCTCTCAA
GCAGGACACCTGGACGTGGTGGAGACTCTACTGAGGAGAGGAGCGGATGTCCTATCCCAG
GCACAGGATGAGGCGTCTATCTTGTACGAGGCGTCTGCGTCTGGAGATCCAGCTATCATC
AGTCTGCTGCTGGAATACGGAGCGGACGCTGACGTTCCCAAACTCACGGGACACATGCCG
ATCCACCGAGTCGCTCACAGAGGACACCTGCAAGCTCTGAAGTTGCTGATTCCAGTAACG
ACTATGGCAGAAGTAAAGGACAGCGGGATGAGTCCTCTACACTCTGCTGCTGCAGGAGGA
CACACTCACTGTATCAAGGTCTTGCTGGATGCAGGTTATGACCCCAACTACATGCTCCAT
CCCTGGATTCGCCGTAGCTACGATGACGAGAGGAAGTCGGCCCTCTTCTTTGCTGTTTCC
AATAACGACCTGTCATCAGCCGAAGTGCTTCTGGAGGCTGGAGCCATGACCAACCAAGAC
CCTGTTAAATGTCTGCAGGTTGCGCTGCGTTTGGGCAATTATGACTTGATCAACCTATTG
CTGAAGTTTGGAGCCAACTCCAACTATTACGCCAGAATAAACACGACAACACTTCCCCTC
AGCCCGCAGTACGCCCTCAAAGACGAGGTAATTCTCAGGATGCTGTGCAAACTATGGTTA
CGATGTGGAGCGCTGCTTGACTGTCGCTATGGCAATGGCTCA
>PBT19c-g00128|scaffold|PBTmale19a001_polishCLR002|128|4777941-4779811|-1| g00128
GGAAAGTGTCGCGGTCTGCGTACAGCCAGGAAGCTCCGTAACCACCGCCGTGAGCAGAAA
TGGCACGATAAACAGTACAAGAAGGCCCATCTGGGCACAGCCCTGAAGGCCAACCCCTTC
GGAGGAGCCTCACACGCCAAGGGCATCGTCCTTGAGAAAGTTGGTGTGGAGGCTAAGCAG
CCCAACTCTGCCATCAGGAAATGTGTGAGAGTTCAGCTCATCAAGAACGGCAAGAAGATC
ACCGCCTTCGTCCCCAATGACGGTTGCCTCAACTTCATCGAGGAGAACGATGAGGTTCTG
GTGGCAGGATTTGGACGTAAAGGTCACGCCGTGGGTGACATTCCTGGAGTTCGTTTCAAG
GTGGTCAAGGTGGCCAATGTGTCCCTGCTGGCTCTCTACAAAGGCAAGAAGGAGAGACCT
AGGTCA
>PBT19c-g00129|scaffold|PBTmale19a001_polishCLR002|129|4788980-4792304|1| g00129
ATGCCAGGATCTGCAGTTCCCTTTCCTCCCCTCAAGGTGTTGTCCAATGGGGAGCCGTGC
CTCATGTTCCAGGCCAGGAGACTGTATCTCCGCTATGAGAGGCAGAAGCAGCTGGACCTG
ACGGAGGAAGCCTTCTCTCCTCAAAAACCCATCGACACCAGCCAGTCTGTTTGCAGCAAG
GACAAGGCTACGCTGGTCATGAGGTTTGGTGATGTGGAGGATATAAGAGACCTGTTCATC
AGATTGCAGCTGTCCAACACTTTCTACGAGTCTTCAGGTCAGTGGTGGTTCTCGGTGGAC
AGCATCTCTCTGATCTACAACACCTCTGAGGAAGCTGTGTTCAATGCCAGTGAGGTGTAC
GCTCCAGCCTCCTCCTCCTACCACTGTCTCCATGTCAGCAGCCTGCAGCGGTATAGCGCC
CTGCTGCTGCCCAGCACTGACAACGCCCACCGCTGGACCGTCACCTTCACCGATTTCCAG
ATTCAGGCATTCAACGTCACCTCCGGTAAGTTTTCTCCCGCGAGCGACTGTGCCACCTTC
CTGACGCCGGCCATCTTGATGGGCCTCGTCACTTCCCTCATCCTGCTACTGGTCCTGGCC
TACGCCCTGCACATGGTCATCCACCTGAAACACATCGAGCATGACAACGAACACAAGGCC
GACATCTACTATCCCGAAAACCCTGAACACCCTGAACACTGTGTGGAAAACATCACTGAG
AAAAACATTTTG
>PBT19c-g00130|scaffold|PBTmale19a001_polishCLR002|130|4795309-4799309|1| g00130
ATGTTTAACCACCTCTCCGCAGCTCTCGTACTGTTGACCCGCCGCCTGCTCTCTTCCTCA
CCGAGGACATTGACCAGCGCCCGCCGCCGACTCGGCAGGATGGAGCTGGCCGTGGTGAGG
TGCCTCCCCGGGGAGCCCAAACTCACCATCTCCTTCTGTCTGGACGGCAGTCAAAAGCAC
ATGCTGCGGGACCAGGGCGAGACTCTGGGGAAGGTCTTGGCCCGGATCTCCAACGGCATC
ATCAAGGGCCAAGGGAAGGCGAAGAAGTCGAAGAAGAACAAGGGGCAGCAGCCATGTGAA
GCCCCGGAGCACACCCTGGTGAAGCTGTACTACGGCGGGGACGAGGTGCCCGACACGGCG
CTGAACTCGGAGGCGTGGCAGGACGGAGCCGTGCTGCAGGTCGGGGACGTTAAATACTCG
GTACAGAGGAACGCTCCCACTTTCACCACCGCGGAGCTCCCGGTGTCCCTGCTGGCCGGG
TTCCCCGTCTGCCCCAAACTAGAGGTTGAGTTTGGTAACCTCCAAGACTGCGAGTTCACC
TGGTACAAAGAAAATGTCCCAAACACAAGTCCTGATGCTGATGGGGCGGTTCCAGGTCAG
GCCAGCGATTGGACGGAGGTAGGATCTGAGAGAGTCCACGTCCCCTCCAATCAGGACATC
GGCTGCAGGCTCAAACTGCGCTGCACACCCAAAGATGGAACACGCAGTGGCCCGGCCAAG
GAGCTGGTCTCTGTTGGAGCCGTGGAGGCCGGACCGGGTGTGTGCACGTTCGACAACCGG
CACGCGTACACTGTTAGAGAGGCGGAGTGGCCGGCTATGAGGGTGGTGTCGTACAACATA
CTCGCCGATGTCTACGCCCAGACAGAACTGTCCAAGACAGTACTTTACCCGTACTGTGCC
CCCTACGCCCTGCAGCTGGACTACAGACAGAACCTTATCAAGAAGGAGCTGGCGGGATAT
AACGCTGACATCATCTGTCTGCAGGAGGTCGACAAAGGAGTGTTCACGGACAGTCTGACT
CCAGCGCTCGATGCCTTCGGTCTGGATGGTGTTTTCAGGATCAAAGAGAAGCAGCATGAA
GGACTGGCTACTTCTACCGCAGGGTCAAAGTTTAAGCTGCTGAGCCGTCATGACATCATG
CTGAGTGAGGCGTTGACCTCTGACCCCATCCATTCTGAGCTGCTGGAGAAGCTTTCTACT
AACAGCACTCTGAAGGACAAGATACTGCAGAGGTCGACCACCCTGCAGGTCACCGTGCTT
GAGGACCTGAATAAACCAGACAGAAAGGTGTGTGTGGCCAACACCCACCTGTACTGGCAC
CCTAAAGGGGGGAATGTCCGCTTGTTCCAGATGGGCACCGCCCTGCAGCACCTGAGTCAT
GTGATCAGCGAGGTCGCACCTGGAGCCCCTCTGGTCTTTTGTGGCGACTTCAACTCCACC
CCAAACTCAGGTGTGTTCCAGCTGGTCAGTGAGGCTGCGGTTCCTCAGCAGCATCCAGAC
TGGAGCAGCTCAGGTCCAGAAGAGTCCTGCAGCATGGAGCTGCTCTCTACCTTCCCCTCA
CTGCTGAGCGCCTGCAACCAGCCGGCCTACACCAACTATGTGGGAGGATTTCATGGCTGC
CTGGACTATATATTCATACAGCCAGAAAACATGCAGGTGGAGCAGGTGATTCCTCTTCCC
AGCCACCAAGAGGTCACCACATACGAGGCTCTGCCCAGCGTGGCACACCCCTCCGACCAC
ATCGCCCTGGTCTGTGACCTGCGCTGGAACCCC
>PBT19c-g00131|scaffold|PBTmale19a001_polishCLR002|131|4802923-4810690|1| g00131
ATGAAGGCTTTGATTTTGGTGGGCGGGTACGGGACCCGGCTGCGACCGCTCACCCTGAGC
GTCCCGAAACCGCTGGTGGACTTCTGCAACAAACCCATCCTGCTGCACCAGGTGGAGGCG
CTGGTCAAGGCCGGTGTGGACCATGTGGTTCTGGCGGTGAGCTACATGTCTGAGCTGCTG
GAGAGAGAGATGAGAGTTCAGGAGCAGAGACTCGGGATTCGTATTTCTCTGTCTCATGAG
AAGGAGCCTCTTGGAACTGCGGGCCCCCTGGCGTTGGCTCGAGAGCTGCTGAACGTCGAC
AACGAGCCGTTCTTCGTCCTCAACTCGGACGTCATCTGTGATTTTCCCTTCAAAGATCTG
CTGCAGTTCCACCGGAACCACGGCAAGGAGGGAACCATCGTGGTGACGCGGGTGGAGGAG
CCCTCTAAGTACGGCGTGGTGGTGTTTGAGACGGAGAGCGGCAGGATCCACCGCTTCGTC
GAGAAACCGCAGGTCTTTGTCTCCAACAAGATCAACGCCGGCATGTACATCTTCAATCCC
AGCATGCTGAGCAGGATCCAGCTGAGACCAACATCCATAGAGAAAGAGATATTTCCTGTC
ATGGCGGAGGAGGGACATCTGTACGCGATGGAGCTACAGGGTTTCTGGATGGACATCGGT
CAGCCTAAAGACTTCCTGACAGGGATGTGTATGTACCTTCAGTCACTACGGCAACACGCT
CCTGAGAGGCTACGCACAGGACCCGGTTTCCTAGGCAACGTTCTGGTGGACCCGACGGCT
CAGATCGGTGAGAACTGCACCATCGGCCCGAACGTGACCATCGGCGCCGGCGTGGTCGTG
GAGGACGGGGTGAGGATAAAACGCTGCACGGTGCTGAAGGGAGCGCGGGTTCGGTCGCAC
TCCTGGCTGGAGAGCTGCATCGTGGGCTGGAGCTCCTCCGTCGGCCAGTGGGTTCGTATG
GAGAATGTGACGGTGTTGGGAGAGGATGTGATCGTGAACGACGAGCTTTATCTGAACGGC
GCCAACGTCCTGCCTCACAAATCCATCAACGAGTCGGTCCCGGAGCCACGAATCATCATG
>PBT19c-g00132|scaffold|PBTmale19a001_polishCLR002|132|4815406-4816848|-1| g00132
ATGTTTTCTCAATCAGAAAACGATCTCTCCTGTCCCATCTGTCAGGACATCTTTAATGAT
CCAGTTGTCCTGACATGCAGCCACAGCTTCTGTAAAGAATGTGTGAGGAGCTGGTGGAGA
GGAAAACAAACTCAGGAGTGTCCAGTTTGTAGGGAAAGACATTTATTCATTGATCCTCCT
CGTAACTTGGCGTTAAAGAACCTGTGTGAGGCCTTCTTACTGGAGAGAGATCAGAGAGCT
TCAGCAGGGTCTGAGGATCTCTGCAGTCTGCACTCTGAGAAACTCAAACTGTTCTGTCTG
GACCATCAGCAGCCGGTGTGTCTCGTCTGCAGAGATTCAAAAACACACAACAACCACAGA
TTCAAACCCATCGATGAAGCTGCACATGATCACAAAAAGGAGCTCCAGAAATCCCTGAAG
ATCTTAAAGGAGAAACTGAAGCTTTTTAAAGAAGTTAAAGGAAACTGTGATCAAACAGCA
GAACACATTAAGGTCCAGGCAAGAGACACAGAGAGACAGATTAAGGAGCAGTTTAAGAAG
CTTCGACAGTTTCTACAAGAGGAAGAGGAGGCCAGGATCGCTGTTCTGAGGGAGGAAGAG
GAGCAGAAGAATCAGATGATGAAGGAGAAGATAAAGGCTCTGAGCAGAGAGATAGCAGCT
CTGTCAGACACAATCAGAGCCACAGAGGAGGAGCTGAGAGCTGAAGACGTCTCATTCCTG
CAGAACTACAAGGCTGCAGTGAAAAGAGTCCAGCAGCGCCCCCTGCTGGATGATCCAGAG
CTGGTCTCAGGAGCTCTGATAGATGTGGCCAAACACCTGGGCAACCTGACCTTCAACATC
TGGAACAAGATGAAGGAGATGGTCTCCTACACTCCTGTGATTCTGGATCCAAACACTGCT
CAGCCAAACCTTATCCTGTCTGAAGATCTGACCAGTGTGAGACGTGGAGAGAAACAGAAG
CTTCCTGAAAACCCAGAGAGGTTTGACCATCACCCCTGTGTCCTGAGCTCTCAGGGCTTT
AACTCTGGGACTCACAGCTGGGACGTTGAGGTTAGACATGATAAATTCTGGGGTGTGGGT
GTGGTAAATGAATCTGTTGGAATCAAGGGACAAATAGCAGCTGGATACTGGGAAATAAGT
CTCCTTAATGGAAAATACACAGCAATCTCTCCGCCACTCTCTAATAAAGTTCTCTCAGTG
AAGAAGAAGCTACAGAGGATCAGAGTTCATCTGGACTGGAACAGAGGAAAACTGTCATTC
TCTGATCCTGATACTAACACACACATACACACCTTCACACACACCTTCACTGAGAGGCTG
TTTCCTTACATCGGCACCATGAATGAACTCCCACTGAAGATATTACCAGTTACAGTCTCT
GTAACAATGGAACAGCACACAGTCCCTTCATTTACAAGCTTGTGGCCTGGTCCCTTCAGG
TCC
>PBT19c-g00133|scaffold|PBTmale19a001_polishCLR002|133|4821309-4822418|-1| g00133
ATGTTTTCTCAATCAGAAAACGATCTCTCCTGTCCTATCTGTCAGGACATCTTTAAAGAT
CCAGTTGTCCTGACATGCAGCCACAGCTTCTGTAAAGAATGTGTGAAGAACTGTTGGAGA
GAGAAACAAACTCGGGAATGTCCAGTTTGTAGGGAAAGACATTTATTCATTGATCCTCCT
CGTAACTTGGTATTAAAGAACCTGTGTGAGGCCTTCTTACTGGAGAGAGATCGAAGAGCT
TCAGCAGGGTCTGAGGATCTCTGCAGTCTGCACTCTGAGAAACTCAAACTCTTCTGTCTG
GACCATCAGCAGCCAGTGTGTGTTGTCTGCAGAGATTCAAAAGCACACAATAACCACAGA
TTCAGACCCATCGATGAAGCTGCAAATGATGACAAAGAGGAGCTCCAGAAATTCCTGAAG
CCCTTACAGGACAAACTGAAGCTCTTTAACGAAGTTAAAGGAAACTGTGATCAAACAGCA
GAACACATTAAAGTCCAGGCCAGAGACACAGAGAGGCAGATTAAGGAGCAGTTTAAGAAG
CTTCACCAGTTTCTACAAGAGGAAGAGGAGGCCAGGATCACTGCTCTGTGTGAGGAAGAG
AATCAGAAGAGTAAGATGATGAAGGAGAAGATTGAGACTCTGAGTAGAGAGATAGCAGCT
CTGTCAGACACAATCAGAGCCACAGAGGAGGAGCTGAGAGCTGAAGACGTCTCATTCCTG
CAGAACTACAAGGCTGCAGTGGAAAGAGTCCAGCAGCGCCCCCTGCTGGATGATCCAGAG
CTGGTCTTAGGAGCTCTGATAGATGTGGCCAAACACCTGGGCAACTTGACCTTCAACATC
TGGAACAAGATGGAGGAGGTGGTCTCCTACACTCCTGTGATTCTGGATCCAAACACTGCT
CAGCCAAACCTTATCCTGTCTGAAGATCTGACCAGTGTGAGATGTGGAGAGAAACAGAAG
CTTCCTAAAAACCCAGAGAGGATTATTAATTACTCCTGTGTCCTGGGCTCTCAGGGCTTT
AACTCTGGGACTCACAGCTGGGACGTTGAGGTTAGACATGATAAACTCTGGAGTGTGGGT
GTGATAAATGAATCTGTTGGAAAGCAAGGG
>PBT19c-g00134|scaffold|PBTmale19a001_polishCLR002|134|4827436-4828482|-1| g00134
TCTCAATCAGAAAACGATCTCTCCTGTCCTGTCTGTCATGACATCTTTAATGATCCAGTT
GTCCTGACATGCAGCCACAGCTTCTGTAAAGACTGTGTGAGGAGCTGGTGGAGAGAGAAA
CAAACTCAGGAGTGTCCAGTTTGTAGGGAGAGACATTTATTCATTGATCCTCCTCGTAAC
TTGGCATTAAAGAACCTGTGTGAGGCCTTCTTACTGGAGAGAGATCAGAGAGCTTCAGCA
GGGTCTGAGGCCCTCTGCAGTCTGCACTCTGAGAAACTCAAACTCTTCTGTCTGGACCAT
CAGCAGCCAGTGTGTCTCATCTGCAGAGATTCAAAATCGCACAACAACCACAGATTCAGA
CCCATCGATGAAGCTGCACATGATCACAAAGAGGAGCTCCAGAAATCCCTGAAGATCTTA
AAGGAGAAACTGAAGGTCTTTAACAAAGTTAAAGGAAACTGTGATCAAACAGCAGAACAT
ATTAAGGTCCAGGCCAGAGACACAGAGAGACAGATTAAGGAGCAGTTTAAGAAGCTTCGA
CAGTTTCTACAAGAGGAAGAGGAGGCCAGGATCGCTGTTCTGTGTGAGGAAGAGGATCAG
AAGAGTAAGATGATGAATGAGAAGATAAAGGCTCTGAGCAGAGAGATAACAGCTCTGTCA
GACACAATCAGAGCCACAGAGGAGGAGCTGAGAGCTGAAGACGTCTCATTCCTGCAGAAC
TACAAGGCTGCAGTGAAAAGAGTCCAGCAGCGCCCCCTGCTGGATGATCCAGAGCTGGTC
TCAGGAGCTCTGATAGATGTGGCCAAACACCTGGGCAACCTGACCTTCAACATCTGGAAC
AAGATGAAGGAGATGGTCTCCTACACTCCTGTGATTCTGGATCCAAACACTGCTCAGCCA
AACCTTATCCTGTCTGAAGATCTGACCAGTGTGAGACGTGGAGAGAAACAGAAGCTTCCT
GAAAACCCAGAGAGGTTTGACCATCACCCCTGTGTCCTGAGCTCTGAGGGCTTTAACTCT
GGGACTCACAGCTGGGACGTTGAGGTT
>PBT19c-g00135|scaffold|PBTmale19a001_polishCLR002|135|4833566-4835008|-1| g00135
ATGTTTTCTCAATCAGAAAACGATCTCTCCTGTCCTATCTGTCAGGACATCTTTAATGAT
CCAGTTGTCCTGACATGCAGCCACAGCTTCTGTAAAGACTGTGTGAGGAGCTGGTGGAGA
GGAAAACAAACTCAGGAGTGTCCAGTTTGTAGGGAAAGACATTTATTCATTGATCCTCCT
CGTAACTTGGCGTTAAAGAACCTGTGTGAGGCCTTCTTACTGGAGAGAGATCAGAGAGCT
TCAGCAGGGTCTGAGGATCTCTGCAGTCTGCACTCTGAGAAACTCAAACTCTTCTGTCTG
GACCATCAGCAGCCAGTGTGTGTTGTCTGCAGAGATTCAAAAACACACAACAACCACAGA
TTCAAACCCATCGATGAAGCTGCACATGATCACAAAAAGGAGCTCCAGAAATCCCTGAAG
ATCTTAAAGGAGAAACTGAAGCTTTTTAACAAAGTTAAAGGAAACTGTGATGAAACAGCA
GCACACATTGAGGTCCAGGCAAGAGACACAGAGAGACAGATTAAGGAGCAGTTTAAGAAG
CTTCACCTGTTTCTACAAGAGGAAGAGGAGGCCAGGATCGCTGTTCTGAGGGAGGAAGAG
GAGCAGAAGAATCAGATGATGAAGGAGAAGATAAAGGCTCTGAGCAGAGAGATAGCAGCT
CTGTCAGACACAATCAGAGCCACAGAGGAGGAGCTGAGAGCTGAAGACGTCTCATTCCTG
CAGAACTACAAGGCTGCAGTGGAAAGAGTCCAGCAGCGCCCCCTGCTGGATGATCCAGAG
CTGGTCTCAGGAGCTCTGATAGATGTGGCCAAACACCTGGGCAACCTGACCTTCAACATC
TGGAACAAGATGAAGGAGATGGTCTCCTACACTCCTGTGATTCTGGATCCAAACACTGCT
CAGCCAAACATTATCCTGTCTGAAGATCTGACCAGTGTGAGACGTGGAGAGAAACAGAAG
CTTCCTGAAAACCCAGAGAGGTTTGACCATCACCCCTGTGTCCTGAGCTCTCAGGGCTTT
AACTCTGGGACTCACAGCTGGGACGTTGAGGTTAGACATGATAAATTCTGGGGTGTGGGT
GTGGTAAATGAATCTGTTGGAATCAAGGGACAAATAGCAGCTGGATACTGGGAAATAAGT
CTCCTTGATGGAAAATACACAGCAATCTCTCCGCCACTCTCTAATAAAGTTCTCTCAGTG
AAGAAGAAGCTGCAGAGGATCAGAGTTCATCTGGACTGGAACAGAGGAAAACTCTCATTC
TCTGATCCTGATACTAACACACACATACACACCTTCACACACACCTTCACTGAGAGGCTG
TTTCCTTACATCGGCACCATGAATGAACTCCCACTGAAGATATTACCAGTAACAGTCTCT
GTAACAATGGAACAGCACACAGTCCCTTCATTTACAAGCTTGTGGCCTGGTCCCTTCAGG
TCC
>PBT19c-g00136|scaffold|PBTmale19a001_polishCLR002|136|4840177-4841619|-1| g00136
ATGTTTTCTCAATCAGAAAACGATCTCTCCTGTCCCATCTGTCAGGACATCTTTAATGAT
CCAGTTGTCCTGACATGCAGCCACAGCTTCTGTAAAGACTGTGTGAGGAGCTGGTGGAGA
GGAAAACAAACTCAGGAGTGTCCAGTTTGTAGGGAAAGACATTTATTCATTGATCCTCCT
CGTAACTTGGCATTAAAGAACCTGTGTGAGACCTTCTTACTGGAGAGAGATCAGAGAGCT
TCAGCAGGGTCTGAGGATCTCTGCAGTCTGCACTCTGAGAAACTCAAACTCTTCTGTCTG
GACCATCAGCAGCCAGTGTGTCTCGTCTGCAGAGATTCAAAAACACACAACAATCACAGA
TTCAAACCCATTGATGAAGCTGCACATGATCACAAAGAGGAGCTCCAGAAATCCCTGAAG
CTCTTAAAGGAGAAACTGAAGCTTTTTAACAAAGTTAAAGGAAACTGTGATCAAACAGCA
GAACACATTAAGGTCCAGGCCAGAGACACAGAGAGACAGATTAAGGAGCAGTTTAAGAAG
CTTCACCAGTTTCTACAAGAGGAAGAGGAGGCCAGGATCACTGCTCTGTGTGAGGAAGAG
GATCAGAAGAGTAAGATGATGAAGGAGAAGATAAAGGCTCTGAGCAGAGAGATAGCAGCT
CTGTCAGACACAATCAGAACCACAGAGGAGGAGCTGAGAGCTGAAGACGTCTCATTCCTG
CAGAACTACAAGGCTGCAGTGAAAAGAGTCCAGCAGCGCCCCCTGCTGGATGATCCAGAG
CTGGTCTCAGGAGCTCTGATAGATGTGGCCAAACACCTGGGTAACCTGACCTTCAACATC
TGGACTAAGATGAAGGAGATGGTCTCCTACACTCCTGTGATTCTGGATCCAAACACTGCT
CAGCCAAACCTTATCCTGTCTGAAGATCTGACCAGTGTGAGACGTGGAGAGAAACAGAAG
CTTCCTGAAAACCCAGAGAGGTTTGACCATCACCCCTGTGTCCTGAGCTCTCAGGGCTTT
AACTCTGGGACTCACAGCTGGGACGTTGAGGTTAGACATGATAAATTCTGGGGTGTGGGT
GTGGTAAATGAATCTGTTGGAATCAAGGGACAAATAGCGGCTGGATACTGGGAAATAAGT
CTCCTTAATGGAAAATACACAGCAATCTCTCCGCCACTCTCTAATAAAGTTCTCTCAGTG
AAGAAGAAGCTGCAGAGGATCAGAGTTCATCTGGACTGGAACAGAGGAAAACTGTCATTC
TCTGATCCTGATACTAACACACACATACACACCTTCACACACACCTTCACTGAGAGGCTG
TTTCCTTACATCGGCACCATGAATGAACTCCCACTGAAGATATTACCAGTTACAGTCTTT
GTAACAATGGAACAGCACACAGTCCCTTCATTTACAGGATTGTGGCCTGGTCCCTTCAGG
TCC
>PBT19c-g00137|scaffold|PBTmale19a001_polishCLR002|137|4846656-4848098|-1| g00137
ATGTTTTCTCAATCAGAAAACGATCTCTCCTGTCCTGTCTGTCAAGACATCTTTAATGAT
CCAGTTGTCCTGACATGCAGCCACAGCTTCTGTAAAGAATGTGTGAAGAACTGGTGGAGA
GAGAAACAAACTCAGGAGTGTCCAGTTTGTAAGGAAAGAAATTTATTGATTGATCCTCCT
CGTAACTTGGCATTAAAGAACCTGTGTGAGGCCTTCTTACTGGAGAGAGATCAGAGAGCT
TCAGCAGGGTCTGAGGCTCTCTGCAGTCGTCACTCTGAGAAACTCAAACTCTTCTGTCTG
GACCATCAGCAGCCAGTGTGTGTTGTCTGCAGAGATTCAAAAACACACAACAATCACAGA
TTCAAACCCATTGATGAAGCTGCACAGGATCACAAAGAGGAGCTCCAGAAATCCCTGAAG
ATCTTAAAGGAGAAACTGAAGCTTTTTAACAAAGTTAAAGGAAACTGTGATCAAACAGCA
GAACATATTAAGGTCCAGGCCAGAGACACAGAGAGACAGATTAAGGAGCAGTTTAAGAAG
CTTCAACAGTTTCTACAAGAGGAAGAGGAGGCCAGGATCGCTGCTCTGTGTGAGGAAGAG
GATCAGAAGAGTCAGATGATGAAGGAGAAGATTGAGACTCTGAGCAGAGAGATAGCAGCT
CTGTCAGACATAATCAGAGCCACAGAGGAGGAGCTGAGAGCTGAAGATGTCTCATTCCTG
CAGAACTACAAGGCTGCAGTGGAAAGAGTCCAGCAGTGCCCCCTGCTGGATGATCCAGAG
CTGGTCTCAGGAGCTCTGATAGATGTGGCCAAACACCTGGGCAACCTGACCTTCAACATC
TGGAACAAGATGAAGGAGATGGTCTCCTACACTCCTGTGATTCTGGATCCAAATACTGCT
CAGCCAAACCTTATCCTGTCTGAAGATCTGACCAGTGTGAGACGTGGAGAGAAACAGAAG
CTTCCTGAAAACCCAGAGAGGTTCGACTACTATCCCATTGTCCTGAGCTCTCAGGGCTTT
AACTCTGGGACTCACAGCTGGGACGTTGAGTTTAGACATGATAAATTCTGGGGTGTGGGT
GTGGTAAATGAATCTGTTGGAAGCAAGGGACAAATAGCAGCTGGATACTGGGAAATAAGT
CTCCTTAATGGAAAATACACAGCAGTCTCTCCGCCACTCTCTAATAAAGTTCTCTCAGTG
AAGAAGAAGCTGCAGAGGATCAGAGTTCATCTGGACTGGAACAGAGGAAAACTGTCATTC
TCTGATCCTGATACTAACACACACATACACACCTTCACACACACCTTCACTGAGAGGCTG
TTTCCTTACATCGGCACCATGAATGAACTCCCACTGAAGATATTACCAGTAACAGTCTCT
GTAACAATGGAACAGCACACAGTCCCTTCATTTACAGGATTGTGGCCTGGTCCCTTCAGG
TCC
>PBT19c-g00138|scaffold|PBTmale19a001_polishCLR002|138|4849382-4850824|-1| g00138
ATGTTTTCTCAATCAGAAAACGATCTCTCCTGTCCCATCTGTCAGGACATATTTACAGAT
CCAGTTGTCCTGACATGCAGCCACAGCTTCTGTAAAGCATGTGTGCAGAACTGGTGGAGA
GAGAAACAAACTCTGGAGTGTCCAGTTTGTAGGGAGAGACATTTATTGATTGATCCTCCT
CATAATTTGGCATTAAAGAACTTGTGTGAGACCTTCTTACTGGAGAGGGATCGAAGAGCT
TCAGGAGCGCCGGAGACTCGCTGCAGTCTGCACTCTGAGAAATTCAAACTCTTCTGTCTG
GACCATCAGCAGCCAGTGTGTCTCATCTGTAGAGATTCAAAAACACACAGCAACCACAGA
TTCAGACCCATCAATGAAGCCGTACAGGGTCACAGAGAGGAGCTCCAGAAAACCCTGAAG
ATCTTACAGGAGAAACTGAAGCTCGTTAGAAAAGTTAAAAGAAACTGCCATCAAATAGCA
GAACACATTAAGATCCAGGCCAGAGACACAGATAGGCAGATTAAGGAGCAGTTTAAGAAG
CTTCAACAGTTTCTTCGAGAGGAAGAGGAGGCCAGGATCGCTGCTCTGTGTGAAGAAGAG
GATCAGAAGAGTCAGATGATGAAGGAGAAAATTGAGACTCTGAGTAAAGAGATAGCAGCT
CTTTCGGACATAATCACAGCTACAGAGGAGGAACTGAGAGCTGAAGACGTCTCATTACTG
CAGAATTACAAGGTTGCAGTGGAAAGAGTCCAGCAGCGCCCCCTGCTGGATGATCCAGAG
CTGGTCTCAGGAGCTCTGATAGATGTAGCTGAACACCTGGGCAACCTGACCTTCAACATC
TGGAACAAGATGAAGGAGATGGTTTCCTACACTCCTGTGATTCTGAATCCAAACACCGCC
GACCCAGAACTCATACTGTCTGAAGATCTGACCAGTGTGAGATGTGGAGAGAAACAGAAG
CTTCCTGAAAACCCAGAGAGGTTTGACTATCACCCCTGTGTCCTGAGCTCTCAGGGCTTT
AACTCAGGGACTCACAGCTGGGACGTTGAGGTTAGACATGATAAATTCTGGGGTGTGGGT
GTGATAAATGAATCTGTTGGAAGCAAGGGACAAATAGCGGCTGGATACTGGGAAATAAGT
CTCCTTAATGGAAAATACACAGCAGTCTCTCCGCCACTCTCTAATAAAGTTCTCTCAGTG
GAGAAGAAGCTGCAGAGGATCAGAGTTCATCTGGACTGGAACAGAGGAAAACTGTCATTC
TCTGATCCTGATACTAACACACACATACACACCTTCACACACACCTTCACTGAGAGGCTG
TTTCCTTACATCGGCACCATGAATGAACTCCCACTGAAGATATTACCAGTAACAGTCTCT
GTAACAATGGAACAGCACACAGTCCCTTCATTTACAGGCTTGTGGCCTGGTCCCTTCAGG
TCC
>PBT19c-g00139|scaffold|PBTmale19a001_polishCLR002|139|4857290-4873602|1| g00139
ATGGACGTGAGCTCAGCCATGGAAAAGATGACTGTGAAGCAGAGTGCAGGAGGTGCAGGA
GGAGGAGGAGGAGGAGGTTCAGCGGTGTGTCTCGTATGTAAAGAGAGCTGCTCTGGATTT
CAGCCACATTCTTGGAGGAAAGCCTGCATGGCGTGTGGCTGCAGCACGGTCGACCACGCT
CCTGGGACTGATGTGGAAGACGACCAGCGAATGGGACGCCTGCTCGCAGACTCGCCCTGC
TCCCATTTGACAGCGAAGGTTAAAGGAGGTGGCGGCCTTCGCATGTACAAGAGGAACCGT
ATGATCGTGACCAATCCGGTGGTGTCACGCAAAGACCCGACCTTCAATACCACGACATAC
GACTGGGCGCCGGCCGGCCTCAACCAGAAACTGGCCATGCAGTACATGGAGCTCATCCCA
GAGAGTCAATGTCCGGTCTCGGGGACAGATGGAGCGTTGGAGCGACGCAGGCAGCTCCTC
AGTCAGCTCCCCGCCTACGATCAGGACCCCATGAAGTGCCAGAGTCTGGCCAGTGAGGAG
GAGATTTCCTCCATGCTGCTGTTTGTGAAGCAGTACAAGCAGGAGGTGCTGGGAGTCGGG
GAGGTGGCTTTACCTGGTGAGGACGGAGCTCTGAAGGAAGCAGCCATTCAGAGGACAGCG
AAGGAGGCCAAGGACCGCAGCAACAGTGACAAGAAGGACGCTCTGGAGCACCGAGACCAC
AGCTCAGCCAATAACAACGCTGCCTCCACTGCCGGTTCCACTAATGGAACAAATGACAGC
ACAAAGACTGAATATCGATGTACTGGTTGCCACAGTGAGGTTGCCAAGGAGAGTCCAGCT
GTTTACACTGAGCGCGCAGGTTACCATAGCGCCCTGTGGCATCCTACCTGCTTCGTATGT
TCAGATTGTGGCCAGGGATTGGTGGACTTGGTCTACTTCTGGTCCAATCAGAGGCTGTTC
TGCGGACGACACTACTGTCAGACGGTCTGGCCGCGATGCTCAGGCTGTGACGAGTTGATC
TTCTGCCAGTCGTTTCACACAGGAAAAGATGGACGGACATGGCATCATCACCATTACTGC
TGCTGGAAATGCGGACAAAACCTGGATACACCCTGTCAGCAC
>PBT19c-g00140|scaffold|PBTmale19a001_polishCLR002|140|4864084-4864324|1| g00140
GGTGTGGAAGAACTTGACTGGCCTGCACAGCGTCCTGACCTCAGCCCCATCCAACACCTT
TGGGATGAACTGGAACGCCTAATGCGAGCCAAACCTTGTCATCCAGCATCAGTGTTGGAC
CTCACTGATGCTCTTGTGGCTGAATGGGAGCAAATCCCTGCAGCCAGTTTCCAAAATCTG
ATGGAGAGCCTGACCAGAATAGTGGAGGCTGTTATAGCAACAGATACACCCCCAACC
>PBT19c-g00141|scaffold|PBTmale19a001_polishCLR002|141|4882655-4892101|1| g00141
ATGGAGCAGGGTGTGGCTAAACCGATAATGCTGGCAGGAAGTATCCTGGTGGTCCCTGTC
CTCGCCTTCATCACCTCCTTCCTGTTCTGGCCTGGAGTGCTTCTTAAAGCCTACAACTGG
TACTGGCGTCGCAGGCTGGGGCTGGTGGTCCGCTACTCTCACAGTGGAAATTACCGCTTC
TGTTATTCCAGCCGCGGGACACCAGAGGGCGCCACACCATCAATTCTGCTTCTTCACGGT
TTCTCCGCCACTAAGGACATGTGGCTGCCTGTTGTCAAGTACCTCCCCAAGAACCAGCAT
TTGGTATGTGTGGACATGCCGGGACACGAGGGGACGAGTCGCACCGGCGCCAAGGACTAC
AGCATTCAGGGTCAGGTCGACCGAATCCACCAGTTTGTGCAGAGTATCGGTCTGGATAAA
AGACCTTTCCACCTGGTTGGGACGTCGATGGGTGGGAACGTTGCTGGTGTTTACGCCGCC
TGTTATCCTACTTACCTGTCCAGCGTCACCTTGATGTGTCCGGCAGGTCTGGTTTACCCC
ACAGATAGTGAGTTCATCAGTCATCTGAGGGAGTTGGAGAAGAATCCGCAGCAGGAGTCG
ATTCCTCTGATTCCCTCCACTCATCAGGAAATGGAGAACATGCTCAGACTCTGCTGCTAC
ACCCCCCTTAACCTCCCCCGACAGCTCATGCGTGGTCTCCTTGACAACAGGATGCCCAAC
AACACTTTCTACAGAGAAGTTTTCATGGAGATCGTCGGGGAGGAGTCTCGTCACTCACTG
CAGGAAAAGCTGCATTTGATCACATCACCGCTGCAGGTCATCTGGGGGAAAGAAGACCAG
GTTCTGGATGTTTCGGGTGCATCAGTGCTGCAGACGGCGCTGCCAAACTGCCAGGTGGCC
ATCTTGGACGAATGCGGTCACTCGGTGGCGTTGGAGCGTCCCAGGAAAGCCGCCAAGCTC
ATCATGGACTTCCTGTCTGTGCAGGAAGTCAACAGCGAAGTCACTAAGAAACTTTCC
>PBT19c-g00142|scaffold|PBTmale19a001_polishCLR002|142|4896005-4897187|1| g00142
GTTGGAGCAGCGTTGCCCTTCGACCTGTTGAAATACAATGAAGACACCTTCACTGCTCTT
TTACGCGTTTACAGCAAGGGTTTAGTGAAGCTGTGGAGCTCCCTGACTCTGCTGGGCTCC
TACCAGAACCAGGCCTGTGCCTTCAGAGTGCTGCAGGTGTCTCCGTTCCTGCTCGCGCTG
ACAGGAGACACAGCTCCTCTCTGCCGGCTGCTCCACGTCGGCCAGCATGCCTCCCTCACC
AAAGCGTTCTCCTCCCGCGACGTGGAGCTGTTCGCCGAGCTGACGGGCGACACCAACCCC
CTCCACCTGGACCCGACCTACGCCAGCACCACCTCCTTCGAGACGCCCATCGTCCACGGC
GTCCTCATCAACGGCCTGATCTCGGCCGTGCTCGGCACCAAGATGCCCGGCCGCGGCTGC
GTCTTCCTCTACCAGGAGATCCGCTTCCCGGCGCCGCTCTACATCGGCGAGGAGGTGCTG
GCTGAAGCCGAGGTCCGTAAGATCAAGATGTCGTTCGCCATCATCGCCGTCACGTGCTCG
GTCAAGGACAAGGTGGTGATGGAGGGGGAGGTGATGGTGATGATGCCCGAGGAGCAGCAG
CAGCAGGGGAAG
>PBT19c-g00143|scaffold|PBTmale19a001_polishCLR002|143|4899351-4922904|1| g00143
ATGTCCTTCCTGGAGAAGCCGACCCCCGGCAGGCTGCTGCTGGACGACACCGTCCCCCTG
ACGGCGGTGATCGAAGCCAGCCAGAACCTGCAGTCCCACACGGAGTACATCATCAGAGTC
CAGAGGGGCGTGTCTTCAGAGAACAACTGGCAGGTGATTCGGCGTTACAGTGACTTCGAC
GTTCTCAACAGCAGCCTGATGGTGTGCGGCATCGGCCTCCCTCTTCCTCCTAAGAAGTTG
ATCGGAAACATGGACAGGGAGTTCATAGCAGAGAGGCAGAGAGGACTACAGGCTTATCTG
GACTCCATTACCCAGCATCCCATGCTTTGCAGCTCCCTGCATGTCAAGAAGTTCCTCGAC
CCCAACAACTATTCTGCCAACTACACAGAGATCGCCCTGCAGCAGGTCTCCATGTTCTTC
AGGTCGGACCCGAAGTGGGAGGTCCTGGAACCTCTCAGAGACATGGGCTGGAGGATCAGG
AAGAGATATTTCTTAATCAAAAACAAAGAGCAGCCCAAAGAGAGGTATCTGCTGAGCTGG
GTGGACCTGGGTCCTGATAAGTTCCTGTCAGACAAAGACCTGCAGTCAGCCATGAAGCTG
CTAACCAGCCTCTCTAGTCCATACCTCTGTCCGTTGGTGTTCTCCAGCACCAGCGAGTCT
TCAGCTCTGCTCATCCGGCCGTTCAGTGAGAGAGGCTCTCTGAGAGACCACATCTGTAAG
GTGAAGCCCAGAGAGAGTTACCTGAAGAAGTACTGTAACCCAAAGAAGAGTCAGGGTCTT
GAACTGCCGCACATCAAACTCTACGGTCGTCAGATACTGGAGGGCCTCAAACTCCTCCAT
GATGGTGGTTTATTTTTCGGTCACCTACACGCGTCCAATATCATCGTGGACGACGGCGTG
TGTCGACTAATGGATGTGGAGAACGGCATGCTGGGAGTTCCATCAGCGTTGCGACCGGCC
TTCACCCAGCTCAGAAAGATCAACACAACAGAGAGCATCGACGTCTTCTGCTTCGGACAC
TTACTGTACGAGATGACGTACGGCCGACCACCAGACAGCGTCCCCGTCGATCAATACCCC
ACTGTCCCCTACACCGCTGTGGTGTCAGTGCTGCAGTCCATTCTGTCCACAGAGGCCTGT
AAGAGCGGGATGCCAACAGTGTCGCAGCTCATTCAGACACCGCTGTTCAGTGACGTTCAG
CTACAACACTCAGAAAAACTCCAGATCAAGGTTCCCAGCAGGCTAAAGGAGGCGCTGAAG
ACGGCCAAGGAGAGTCTGGAGAAGAGGCTTCAGGAGGAGCAGAGAGTGCTCCACCAGCAC
AGGAGGCTGACCAGAGCTCAGTCTCACCACGGCTCAGAGGAGGAGAAGAAGAGGAGGAAG
ATTTTGGCGAGGAAGAAGTCCAGACAGTCTGCTTATGAAAATGAAGAAGACGTCTCTGTT
AGAAATAACAATAACTCTGGTTCTGGAGCCAGTTCCCCTCCCACATGCCCCTCCTCCCCC
ACCCCCCCATCCACCACAGGAGCCCAAACTGCTCCTCCTCCTCCTCCTCCTCCCCCTCCT
ACGCTGGACGTCCCCCCTTGTCCTCCTCCTCCTCCTCTGTCCTCCTCTGATGGAGCCGGG
GGAGGTCGCACCGCCCTGCTGAGCTCCATCCAGACCTTCAGTAAGGGCAAACTGAAGAAG
GCCAAGACCGTCGACCGCAGCAAACCCATCATC
>PBT19c-g00144|scaffold|PBTmale19a001_polishCLR002|144|4933246-4946785|-1| g00144
ATGCTCCGCTTACTGCTTTACCTGACCGCAGCCGTCCATTTTAGTACCTGTGGTGCCATG
GACTTGTGCCAAGGAGACAACCAGTGCGTCCTGTGCACTGTGACAGGCCCCACTGTCATC
GATATCCACGGCCATCTTAACTCTGTCCAGGACCGGTGTGCGTACACTCTGATGGAGACC
AAATCAATCCCAGATTTAAAAGTACACGCGACCTTCAAGGAACGACGCCGTACAGATGTT
AGTTTTTTGGACAGTGTGATCCTGCAACTGGATGGGCCAGGTGTCAATATTAATCTGGAA
CAAGGTGGGAGAGTTCTGGTGGACAACGTAAAGATGACGCTCAATGCCACGGCTCAGCTG
GTTCATGGTGTGGAGCTCTCAAAGGACCAGGACGGAGTGACCGCAAAGATGTCCCACTTG
AAATACTTGATGACTGTCTTCTTTGATGGCTCCACTGCACAGATACACATTAAAGGACCA
CGTGGACAAGTTCCCCCTGTGGAGGGTTTGTGTGGAAACTCCAACAGGTCGTTCAGTGAA
GAGAAGGCTTCTGACTACAGTCCCACAGACTGTGAGGTGCAACACGCAGATCCCTCTAAT
AGTACGATCAGATGCCAAATAATGACTGGACGCTGTAATCTCCTGAAGGAGGCGCCCTTC
ACTGCCTGCCACAGCCACGTAGACCCACAGCCCTACACAACTGCCTGTTCCAACACTTTA
TGCAAATATCCTGCAGTGGACGGTCTAGACTGTCAGTTTCTGGAGGCCTACGTCAGAGCC
TGCAGCCTGTACAGCAGTAATACACCAACGGGCTGGAGGACAAAAGCTATATGCTCTGAG
TCCCTTTGTCAAGATCATTTCTGCAGTGCTCATGAGTTCTGCGGTCAGGACATCCACACC
AGTGAAACCCGTTGCCACTGTCGGGCCATATTTGCCTCCACATACAGATCTCAAAACACT
TTAGGTGAGGCGGTCTGCAATGAGACCTCTCGGTCGATTAATCTGGTTGGTTGTCTCCTG
GGGGACAAAGGCATCCAATACTCTGACTTACACCTCTATGACAAGACCTGCAGAGCTGAG
ATAGACAATGTGACCCACATGGTGACCATAGGTTTCGACAGCAAAACCAACCCCTGTGGG
ACGATGGTCAGGCTGGATGAAAACGGCAACATTGTCAACAAGAATGGCATAATCGTGGAG
ACCACCAAACAGGAACTGATGGATTTCACTTGCCCCTTTGTTATACCAGAGATAAAAATC
GATTTCTCAGTGGGCATCAAAGTCAATAGTGCCAACAGCAGCACTGTGATCCAGTATGTT
ACATCTGGAGTTTGGAATTACACTCTGACCATGAAGGCGTACACCGACGCCAGCCGTACA
CAGCTTGTGGATTCGAACACCGAGCTCCACCTGGACCAGAAGGTCTGGTTTGCGCTGGAG
ACGGACGGGCTGGATAGTGAAATCATTTCTTTGGTGACGCAATCCTGCTATGCAACCAGC
GAACCATCACCCGATGCGAGTCTGAGATATGATCTCATCATTGATGGCTGTGCGAACGCT
GCTGACAAAACTGTGCAAGTGGAGCGCAACGGAGACGGAACATCCAGTTACTTCTCCTTT
AACATGTTCGAGTTCTATGGGCAAAATGGACAAGTCTACCTGCACTGCAAGCTGAACCTG
TGTGTCAAAGAAGGCAACACCTGTGCTCCGAGCTGCAACCCGACTTCTAGGACACGCCGA
TCCACCAGGTATAAATATGCAGATGAAAAACCAGCCATCCTCATCATGGCCTGGAATACT
>PBT19c-g00145|scaffold|PBTmale19a001_polishCLR002|145|4955445-4965399|1| g00145
ATGGCTGCGTCCCTGAGGTGCGTTCTCCGCTCAGGAAAGAATGCCGTATCGGCTCTGCGG
CGGCGGGAGTTTCACAGGAGCGCCCCGGCCGCTGTGCAGATGACGGTCCGTGATGCCTTG
ACCCAGGCGATGGACGAGGAGCTGGAGAGGGATGAGCGGGTGTTCCTGCTGGGTGAGGAA
GTGGCCCAGTACGACGGAGCCTACAAGGTCAGCAGGGGTCTGTGGAAGAAGTACGGAGAC
AAACGCATCATCGACACTCCAATCTCAGAGATGGGCTTCACCGGCATCGCAGTGGGAGCC
GCCATGGCCGGCCTGAGACCCATCTGTGAGTTCATGACCTTCAACTTCTCCATGCAAGCC
ATCGACCAGGTCATCAACTCAGCGGCAAAGACCTACTACATGTCAGCTGGTCTGCAGTCA
GTGCCCATCGTCTTCAGAGGACCCAACGGAGCGTCAGCGGGCGTCGCCGCCCAGCACTCG
CAGTGCTTCGCTGCATGGTACGCTCACTGTCCAGGTCTGAAGGTTGTGAGTCCCTGGAAC
TCAGAAGACGCCAAAGGTCTCCTGAAATCAGCCATCAGAGACGACAACCCTGTGGTGTTC
CTGGAGAATGAGCTGATGTACGGCGTTCCCTTCGAGATGTCGGAGGAGTCACAGTCCAAA
GACTTCATCATTCCCATCGGCAAGGCCAAGGTCGAGAGACAAGGGACTAACGTCACCGTG
GTTGCTCACTCACGGTACGTAGGTCATTGCCTGGACGCTGCCGCTGTCCTCGCCAAGGAG
GGAATCGAATGTGAGGTGATCAACCTGCGGACCATCCGTCCTTTGGATGTGGAGAGCATT
GAGGCCAGTGTGATGAAGACCAACCACCTGGTGACGGTGGAGGGGGGCTGGCCTCAGTTT
GGAGTCGGAGCTGAGATCTGCGCCAGGGTCATGGAAGGTCCCGCCTTTAACTACCTGGAT
GCTCCGGTCACCAGGGTGACAGGTGTCGACATCCCCATGCCGTACGCTAAGATCCTGGAG
GACCACAGCATACCGCAGATTAAAGACATCATCTTCTCTATCAAAAAGACCCTCAACGTC
>PBT19c-g00146|scaffold|PBTmale19a001_polishCLR002|146|4971075-4977012|-1| g00146
ATGGCGAGTGAAAACACCGCGACCAACGCGGGGAACGATGAGGAAACTGGCCCTCCTTCC
GAGCCAAACGAGCACGACTATGCCCACACAGCTGCGACTAACTTTGCGTGCACGGAGGCG
TCTTTCTGCTCCGGTCCACCGACCGGTGACAGCGGCGTCACCGCGCAGGAAAGCTTTACT
ACACCGGCTGAACCCGCGCAGAGTGCGCAGGTGGAACCCACCGCCTGCCCGTCGGTAGAG
CTTCCCGAGCCGGCCGTTGGTGCGGAGGTCGACTGCCCCGGTGGAAATGATGTGGAAGCG
GCCTCTTCGCCGCCGCGGACGGAAGAAGACCCTACAAAGACCGCAGACCCTGAACTCACG
GGGCGGGGCGGCCGTCGGCGTCCCAAACGGCTGGAGGACGGGAACTGTTGCTGCTGTAAG
TCCGAGTTCGAGCGGCAGGGCCGGAGCTTCAACCGGAGGGCGGTGTACACCTTCACCACC
CCGGACACTGTGCAGTGGGCTTTCCCGGACGCAGTTGCACATGACAAGTCCTTCTTGTGC
GAGACCTGCGCGCAGGTCATCAGGAGCAAATGCAAGCGTAAACAGACCGGGAAGCGGTCT
CTGTGGCTGAAACCGCCTGTTACCAAACAGTCAGATGTGAGAGACAAGAAGAAGAAAGGC
CGCAGGATGGGGAAGAAGAGCAAAGCGGCGCTGCTAGTGAGCAAGTCCTGCTACAAGGCT
GCTTTCAAAATGCTCTGGTCTGCAAAGGGCGCCAGGAAGCCCATGATGGAGTTCTGGAGC
AAACAGCTGAAAGAGGAGATGAAGATGCTGTCGCGGCAGGCAGACAGTCCCTTCCATCAG
AAGGTGTCGAGCAGGAAGCCGCTGTCGTCCTTCCCCTGGGGGCGCTGTCTGAACTGGGCC
CAGGAGAAAGCTCCACTCGTCACCACCTGCCTCCGCTCGCTGTTCCCCGACATCAACGCC
CTCGCCAAGAGCAGCCACCAGCTGTCGGAGGAACAGGCCCAGATGCTGCTGGAGCGCCGG
ACCGTGGTGACGCTCTCCGTCCCACTCTTCACCAGAAACATCTGGAAGAACAACTTCCTC
CAGGCCGCTCTGGGGGCGGAGCTCCGGCTTCAAGGCTGCGCTGGCTCGTCCCTCGACGCC
CTCAACACCATGGGACTGTGTCAGAACAAAGACACTGTCAGGTTACTGCTGCACAGGCTC
CGAAGCAGCAAGAAGACTAAGAAGAGGCGGGTGGTGGTGGTGAGGCTCGGCTTGCTGAAG
GGACACTCAGAGGTCGGACGATCTGACCTATCAGCTCCC
>PBT19c-g00147|scaffold|PBTmale19a001_polishCLR002|147|4974519-4993500|1| g00147
CAAAGTCCTGACCATAATCCTGTAGAAATGCTGTGGAAAGACCTGGAAAACCGACTACGA
GCCAGGCCTTATCACCCAACATCATTGGCCAACCTCTTTAATGCTCATGTGGCTGAATGG
GAGCAAATCCCTGCAGCCAGGTTCCTACATGTGGTGGAAAGCCTAAAACCAGGAGTGGAG
GCTGTTATAGTAGCA
>PBT19c-g00148|scaffold|PBTmale19a001_polishCLR002|148|4985620-4992644|1| g00148
ATGGAGAATGGAGACCTGGGACACATGATGGGGGAGCCAGTGACTCTGAATGTGGGAGGC
TGTGTTTACAGCACGTCTCTGTCCACGCTGCAGCGCTACCCAGACTCCATGCTGGGAGCC
ATGGTCAGAGGGGACCTCCCCACCGTCAGGGACACACACGGAAACTACTTCATCGACCGT
GACGGCCCACTGTTTCGTTTCTGCTGTTTCAGCTACATCCTCAACTTCCTGCGCACGTCA
GAGCTGACGCTGCCGTGCGACTTCAAGGAGACCGAGCTGCTCAGGAAGGAGGCTGACTTC
TATCAAATCGAGCCCCTGATTCAGTGCCTGGGAGACCCCAAACCCCATCTGCCCTACCCC
ACCGAAACCTATGAGGAGGTGGTCGAGCTTTCCAGCACCAGGAAGCTGTCCAAGTACTCC
AACCCTGTCGCAGTCATCATCACCCAGCTCACCATCACCACCAAGGTCCATGCTGTGTTG
CAGTCCATCTCCAGCAGTTTCACAAAGTGGAACAAACACATGATGGACACCAGAGACTAC
CAGGTGTCCTTCACCTTCGGACCATGTGACCACCAACAGGAAGTCAGCCTGCGTGTCCAC
TTGCTCGACTTTATCTCCAAAGCTGGTTTCGGGATACGGAACACACGTGTTCACCACATG
AGCGAACGAGCCAATGAAAACACAGTTGAACACCACTGGACGTTCTGCCGACAAGCACGC
AAAGTCGATGAC
>PBT19c-g00149|scaffold|PBTmale19a001_polishCLR002|149|5014253-5027013|1| g00149
ATGCAGCGCAGCAGAGGAGAGACAGACAGCGATGGACAGTTGACGACAACTAAACACGTT
ATGTTACTGACTAGAAACATGGCTGACACGGTGCGAGGTCCCATGGTCGGCCGGCCATTG
GTATTTGCCAATGAGGAGCAGAGGGCGGTTCACTCTTGGTCGAGGATCTCCTCAGCGGGG
CACAACGTCCTCCTGGATGCTGTGAAGATCCTCAGCCCAATGTCCCGCGACCTGTCGAGC
ACTGAGGAGCTGGTCACCTTCCTGCAGGAGCTGAGTGAGGAGGGCCACCAGCCCACCGTG
CTACGCAGCAAGGACGTGTACCGCTACCGCTCCTCCACAAACCAACCCCTGACTGAGGAC
ATGCTGAAGCCACCCAGCAGGAACATCAGACCCACCGCCAAGAGGAGGGGAAGGAGGCCC
GTGCCCAAGAAGAGAGAAGTTCACCCGTCCTGGAACACCTCTGAAAGGAGCAACCCCAGG
ATTCAAGGCGTTCGTCCTCCAGAGCTGCTGGTGGACCATCACGCAATCGTCTGCAGCAGG
ACACCCAGCAGGAATGTAGAGATGCCGCAAGAGCTGCAGGTGCAGCCGTGCCTCAGACTG
ACCAATATCGAAGGCCTGTCTGGCTGCCACACGGCAAGACTCCAGATACACACTACCTGG
GACTTGTCTTGTGAGGCGCCCTCTGCTGTCTTTTCACAGAAACAGCACCCTCCAACACTT
TCAGGAATACCTTTGCAGCCTTCCCAGAATGGTGGCGGGGCGCCCACCAAAGCTGTGGCC
TTGTTCAGCCAGAAGAGCCTGTCATGCCCCGTCCGATTGGACGGCGCCCTCATCGGAGAT
TCTGCACCGGTTTTCTACGCTAATGGCCGGGCGTTCCCTCAGACTCACACAGAGCTGACC
AGCAACGGCTGGAGGAGCAACGGCCTCCATCGGGATGGTCCGAGCCCCAAGGAACTGAAC
AATCCAACCTGGCAGAGAAACGGCTGGAAGGACAAGAACAGTTTTAGATGGAAAGTGGTA
AAGGTGGATGACTCTCGCTCAGTGGATGAGGCCTGCAGGAAAGCGCAGAAGATCCTACAG
GTCAACCTGTCCCCAGTGATCCAGATCCAACCTCTCAATCACGTGCTGAGAGACTTCAGA
TACCAGAATAAG
>PBT19c-g00150|scaffold|PBTmale19a001_polishCLR002|150|5053467-5146071|-1| g00150
ATGCTGCTGCTGCTGCTGCTGCTGCTCTGTCTGCAAACTTCAATGCAAGAACAGACTCCT
CCTCCTGGTCGCTGTGATATCTTGCAGAGGGTGGATGTGCACACCTCCTGCACTTCCTGT
GCTGCCATCACCACCAGCAGCTGTCCCCATGGCTTCAGCAGCGCTCGGACTACCAACTGC
AGTTACGTGGTGCAGATCGGTGGCAGGGAGATGGAGCTGATTGGATGTCAGCACGTCTGT
GTGAAGAGCTTCCTGCAGCCACAATGCTGCCCACAGCACTGGGGACCACTCTGTCTCGCC
TGTCCTAGCTGGTCAGGAAAGACTTGTAACTTTCATGGAAGCTGCATGGATGGAGACGTT
GGCAACGGGACCTGTGTCTGTGATGAGGGCTTCACTGGCTTTGCCTGTCAGGAGTGTAAA
AATCAGAACGCTTTTGGAGAAAACTGCGATAAAGAGTGTGACTGTGTGCATGGAGTGTGT
AATAAAGGTCCAGAGGGTGACGGACAGTGTTTGTGTCAGCCACCGTACACTGGAAAGCGC
TGTGACCAAGTGAGCACCGGTTGCAGTAACTGCAGCCCGTACTCGTACTGTAAAGGAGAA
GGAGCCGCCGCCGTGTGTGAATGTTTGCCTGGACACAGGAAGACGTCGCAGAACAAATGC
GCAAGTATTTGTTCGGCGAGAGACTGTGACACCAACGCCCAGTGCTCCTCACAGGGGCCG
AAGATCAGCTGCGCCTGTAACCCTGACTACCATGGTGACGGCAAGATCTGCATACCCAAA
AACCCTTGCTCCGTGAACAACGGAGGGTGTCCCATCAACTCCACCGTCTGTGTCTTCAAA
GGACCCAACAAGTCCAGCTGCGAGTGTATGTTTGGCATGTCCCCTATAGGTGGAAACCCT
GAGTTTGGCTGTCAGCTGGTCTCTGCCTGCTCAGCGGACTCCTGCGACACCACAGCTGTC
TGTGAAACTGGACTGGATGGACACCCCAGGTGTGTATGTGAGGCGGGTCAGATCGGTGAT
GGGCGGCGTTGCTATGGTAACCTTATGGAGCAGATTATAGAGCTGGACAGAAGTGGAAGC
CAGAGAGAAAATCTGACTGGAGCCGTTGATCTGTTCGAGAAAGGCTGCTCACTGCTGCTG
AGTCACAACGGACCCTTCACAGCTTTCATCCCCCTGCTGAGAACACCTCTGACTGGTATC
AATGAGGAGCAGGTGTGTAAAAACCACCTGATCCTGGGTCAGCACCTCTACAAGGATTTG
GAAGGACGAGACCTCAACCTGTACGGAGGAGCCAAGTTGAGGAGCAAAAACAACAAGAAG
TTCATCCTGATGGACAACCCCAGCAGACTGTACACCATCATCAAGGAAGACCTGCCAGCA
GCCAATGGGATCATCCACATCATTGACCAGCCAATCACAAACACACTCCCTGATAAGCCC
GCTCGTGACGAAAAGTATGCTGATAAGACGATTGGGGAGATTCTGACTAAGGATGAAAAA
TACAACCGCTTCCTGTCTCTGGCTGATAACTGTGGGACGCGCCTCCCTCTGCGGGGTCCG
GGACCCCTGACCGTGTTCATTCCCACCAACCAGGCTGTGGATCGAGCCAGAGACGGCAGC
ATCCTCTACATGCTGCACGATGCCAAACATAAACTTCAGGAACTTCTCAAACATCACATG
TTCTCCCAGGCTGTGCTGACAGTCGACGAGTTGGCTGCTCTTCCTCAGATTCAGACGATG
GCCAATCAGATCGTCACCATCACTGCGTCCAATGATGGTGAGATCCTGCTGGGTGAGAAG
GGCGTCCGTCTGGCGAGCACCAACATTGTGGCGTCCAACGGGATCATCCATATGATTGAC
GGGCTGCTGTACCCGCCCACCATTCTTCCCATCATGCCTCACCGCTGTGATGTCATCGAG
AGCAAGATCACCGTGGGTCCATGTGTCCACTGCAGTTACCTCTATGAGACTCAGTGTCCA
GATGGCAGCACTGAAATGGACAATCATCTGACTGGCTGCGATTATGTCACGTCTCCACTC
AAGCCAACACTCAGTAAAGGCTGCGCCAAATACTGCAACACCACCAGACAGACAGCAGAG
TGTTGTAAAGGTTTCTTCGGTCCGGACTGTAAACCCTGTATTGGAGGATTCCAGCATCCC
TGTTACGACAAAGGAACGTGCTTTGACGGTATCCATGGCAACGGCTCATGCAGTTGTCAG
TCAGGCTTCAAGGGTATCGCCTGCCACATCTGTTCAGATCCATTCAAGCACGGAGACAAC
TGTGACGAAGAGTGTCGCTGTGTCCACGGTGACTGTGATAACCGCCCAGGCAGTGGAGGT
GCGTGTCGGAGAGGATCCTGTTTGGAGGGATACTCTGGAGAAAACTGCGACAAGACGGCC
ACGCCTTGCAACTCTGACGGGCTGCTGGAACACTGTCACATTCACGCATACTGTACACAA
ACTGGGCTGCACACTATGTGTGTGTGTAAGGATGGATACGAGGGTGACGGTCACTCCTGT
TCTCCCTTCAACCCCTGCCTGAGGAGCAACAGAGGAGACTGCGACGCTAACGCACAGTGT
GTGTATGTGGGTCCGGGTAACGTGTCGTGTGTGTGTGCTGAGGGTTGGACAGGTGACGGC
AAAGTGTGCGTGGAGATCAACAACTGTCAGCTGGAGAGTCGAGGAGGCTGCAGCAGCAAC
GCCGACTGTACCCACATCGGACCCGGACAGAGCGAGTGTGTCTGTAAAACAGGTTACATG
GGGAACGGGATCAAGTGTGACCTCATAAACCCCTGCCTCAAGAGGAACGGAGACTGCCAT
GAGCTGGCGAAATGTGAGCTGAAGGAGGCTGGGACTCACACCTGTACGTGTCCTGACGGC
TACGCTGGAGATGGAACCATCTGCTACGGGACATTAATGGATGAGCTGGACATGAACCCA
ACGCTGTACGGTTTCTCCCGACTGATCCAGAAGTACAGTCACGCCTCTGAGGACCTGAGT
GGGAACCTCACAGTGTTCATTCCCTCCAGAGAAGCTCTGAAGAACATGACCTCAGCTGAG
ACCGCGTTCTGGACCAGCCGACACCACCTACCTCACTTCCTGCGGGCTCACTTCCTGCAG
GAGATGTACACTCTAGAAGATATGGACAGACTGGTTGGCAGCAGGTTGCCCTCTCTGAAC
CCTTCCACTCAATGGGAGATCAGCAACAGCAGCGGGTTGATCCGTATTGGAAACGCCTCC
ATCATCACCCACAACCTGCCTGCAATCAATGGCTACATCCACATTATAGACCAGATTCTG
GCACCACCCAACTCACACCTCCCGCCCGAGCCTCCCACCCTGATGGCCTTCCTGAACGCC
TCCTCCAACTTCACTCTGTTCAGACAGTACGCTCTGATGTACAACCTGTCAGAGGATCTG
ACGTCTGAATTCACCATCCTGCTGCCGACAGACGAGGCCATAAGGCAACACCTCAGCAAG
ACTAACTCCTCCCTCCTGAGCTCTGATGTGTTAAAGTACCACGTGATTCCTAATGAGCTG
CTCTTCCCTGACCACCTGTTTGACGGCACGTTGAAAGCCACTCTACTGAGCAAGGACCAC
GAGGTCCAGTTCCACTTACACAACAACAAGACAGCTGTGAACGATGTTCCTCTTGACGGC
AGTTTCATCGAGACGCAGTACGGCGTCATCATCGTCATCCCTCAGGTCCTCCAAGTCCGC
CGCAACAGATGCAACAGACCGATCACCCTGCGAGTCAACGGAAGGTGTACAGACTGTGAA
GGACGTCCTCGATGCCTCTACAGTTACAAACCAATCAGAAGCCAGTTTCCGGCCAACATG
AGGCCCAACTGTAAATTCAGGAAGCGGGTTGGATCCAAGAGGAGGCCAGTGCCAGGCTGT
GCCATCCAATGTCTTCGGGTCACCACGGATCACTCCTGTTGCCCTGGTTACTACGGTCAT
GAGTGCTTCAAATGCCCTGGAGACATTGGCAGCTGGTGCTCCAATCATGGGGAGTGTCAA
GACGGTACCCAAGGCAACGGGGAGTGCCGTTGCTATGAGGGTTTCCATGGCACCGCGTGT
GAGGACTGTGAGCCGGGACGATACGGAGTCAACTGCTCCTCCAAGTGTACGTGTGACCAT
GGGAAGTGTGAGGACGGTCTGGCGGGAAGTGGCAAATGTGTGTGTTATAAAGGTTGGAAA
GGAGCTTCATGCTCTATAGAGGCTAAGGATGACGCCTGTGGAAATGTGTGCGATGACTAC
GCCAACTGCATTACAGGGCCGAAAGGAACGGCTGCTGCCTGCGTGTGTGCGGCTGGATAT
GAAGGCAATGGAACGTACTGCAAAGAGGTGGATTTATGCCGCAGGTCTAACGGTGGATGT
TCAGAGGTTGCTGTATGTACGAAGGTCTCAGCAGGAGAGAGGACCTGTACCTGTAAAGAG
GGGTACACTGGAGATGGGGTTGTCTGCCTGGAGATCGACGGCTGTCTGGTCAACAACGGA
GGCTGCCACAAGTCAGCGGAGTGCATCAGAACAGGCCCCAACACTACGGCCTGCCAGTGT
ATGATGGGCTTCCAAGGATCGGGGAGGTTCTGTTACCCGGTCAACCCATGCAGAACTAAC
AACGGCGGCTGCAGTAAATATGCTCGCTGTGAGTACATGGGTCAGGGTCAGAGGAACTGC
ACCTGTCTCAGAGGCCACGTGGGAGACGGCTTCGAATGCCGCGGAAACACCAACGCTGAG
GTGTTCCGAAATCCAGAGAACAACTTCTTCCGTCGAATGATATATCTATCAGGACATCGA
AGTCTTAATGATGGCGCGAACACTGTCTTCGTCCCTGCTGAGGAAACCAACGAATTCTCC
ACTGTTGAAGAATGGAAGCAGCACGGTCGTGTTGATCATTTGGTTCGTTACCACATCATT
TCATGTGAGACTTTGACCTTGAGTGACCTCAAATCCACTGAGCGTGCTGTCTCAACATCT
GGACACACACTGCACTTCAGCCTGCAGCAGGGTTCAGTCTTGGTGAACAACAGGTCAAAG
ATCATTAAGAGTGATTACACCACTACTAACGGCATCATTCACTACATCGACACTATGCTG
ACGCCCTACAAGCTGCAGGACAAACCGCGTATCCAGTCTGACACGATGAACTTCACCTCA
GCAACCACTTTTTATGGCTACAGCCGTTTCTACAAACTCGTGGAGGACGCAGGATTACTC
CCTATGATCCAGATGTCCATCCACCAGCCGTTCACCATGTTCTGGCCCACAAACAAGGCT
CTCGACTCCCTGCCAGCTGAAAGACAGCGCTGGCTCTACAGCCCCGACCACCAAGACGAG
CTGGCTGCAACTGTGAAGGCTCACATCATACGCAACGGCAAGCTGACAGGTATCAGTCAC
CCAAGTGTATTCTCGACGTACCGCACCATGTACGGATCCACCATCAAGTTCAACTGTGAC
AAGACCCTGGTGGGGGATATATTAATGAATGAGAACGCAGCCAAGCTTGTGGAGCGCTAC
CTGACCTTCACTGAGGGCATTGCTTATGGCATCGACCAGCTACTGGAGCCACCTGGACTG
GGAGCGTACTGCGACGGTCTCGAGATGAGAACCACTTATGGAGGCTGTGGACGCTGTCTC
TTCCCTCCATCCTGCCCCATCAGACATGAAGACACGGGAAAAAGGGAGCGATGTTTTAAC
TTTCGCTCCAGGTATGGATACCCAAATTGGTATTCTGACCTAAACGATCATTTCAACCGG
ATGGGCTGTAAGAGAGTTTGTCAGACTCCCTCCTGGGTCCATAAGTGCTGCAAAAACCAC
TACGGCCGAGACTGTCAAGTTTGTCCAGGTGGTGTGGAGGCTCCTTGTGGTAACCACGGT
GACTGTGATGATAATGTGCGTGGTTCAGGAAGGTGTAAATGCCACGATGGCTTCAGAGGA
AAAGCCTGCGAAATGTGTGAGATCGGTCACTACGGCCCCAACTGCACAGTCTGTAGCTGT
GGTCAGAGGGGAAAGTGTGATGAGGGCATTGAAGGTTCTGGACAGTGCGTGTGTGAGCTG
GGCTGGCAGGGCGATCGCTGCCAGAGTAAACAAGGCGAGATCCCAGAGGAGTGCCGGCAG
TGCCACGCTCAGGCCGACTGTATGCCAGGTGTTGGTTGTCAGTGTAAATCTGGGTTTCAG
GGGAACGGCACCTTCTGCACTTCAGAACCTCCAGATCTCTGCTCTGAGTATAACGGCGGC
TGTCACCAGAGAGCAGACTGTAACCAGACGGGACTGCTCGTCAACTGCACCTGTCAGAGC
AATTACCAAGGAGACGGCTACTCCTGCGAGCCCATCAACAGATGTGTTGAAGAGGAAAAT
GGTGGCTGCAGTGACTTTGCCACCTGCAAGTTCACCGGTCCGAATGAGCGTGAGTGTGAA
TGTTTGCCGGGATACGTGGGTAATGGAGTCCAGTGTTTGGAGAAGGTGGTGCCTCCTGTT
GACCGCTGCCTGGAAAACAATGGAGACTGTGACCCTGTGGCCACCTGCAAGGACCTGCAT
TACCATGCCAACACAGCTGGAGTGTTCCACCTGCGCTCTCCAGAGGGGAAGTACAAGATG
AACGTCAGTCAGGCAGACGCCGCCTGCCAGGCCGAGGGCGCCACGCTGGCCAACCTCAAA
CAGATGGGAGATGCGCAGCAGCTGGGGATGCATCTGTGCGTGGCCGGCTGGCTTGAAGGG
GGAAAGGTGGGGTACCCAACCCGCTTCCCCTCCGTCAAGTGTGGAGACAACCACGTGGGG
CTGGTCCTCTACAAAGACCCTGTGGACCCGACCAGCAAGTATGACGCCTACTGCTACAGG
GTCAAAGATGTGTCGTGTGTGTGTCCTACTGGTTACGTCGGAAACGGAGACTTTTGTAAC
GGCGTCCTGACCAACGTCCTTGCAACGTACAGTAACATTTCCATCTTTTACAAGTCCTTG
CTGGACTATAGTGGTTCGTCCTCGGAGGGAAAACAGCTTGTTGAATTTTTATCTCACAGA
AAGTCTGAGGTCACGCTGTTTGTTCCTCATGATGCCGGCTTCGCCCAAAACCAGACTCTG
TCTGGTAGAGATCTTGAGTATCACATCACAGCCAATCACAGTAGACGACCATACAAGGAT
CTGAAACACCAGGAAGTCATCACATCCAGACTTGGGTTCAACCTGGTTGTTACCCACGGC
AACAATGAGAGCCGTAAACTGGTGAACCAGCAGCTGTTGTTGGAATGGGACATTCCTGCT
ATAAACGGGATCATCCATATCATCGAGGCCCCGCTGACAGCACCTCTCCCACCGATCTCC
CATCATGCTTCCCGTGGCCACACCCACTCAAGCGGCACGGCGTCGGCCATCTTGGTGTCA
GTGTTAGTGGCATGTGTGTTGGCTGGACTCGGCTACTACGTCTTCAAAAACAAAACCGAC
GCCTTCCGCTTCCACTACTTCAGAAATGAGGATGAGGACGGCACAGCGGGCGGCAAGACC
AAACCCACGCTAGTCTCCATCCCCAACCCTCTGTACAGCGGCTCCAGGGCCTTCGCTGAG
CCGTTTGGGGACACCAATCCAGTAGCAGAGTCAGCAGCACCTGAAGAACCTCCAAAGATT
CTTGACCTGGACCAA
>PBT19c-g00151|scaffold|PBTmale19a001_polishCLR002|151|5125655-5127063|1| g00151
ATGTCTTCGAGACCAGAGGAGGATCTCTGCTGTCCGGTCTGTCAGGACATCTTTAAAGAT
CCAGTTGTCTTGTCATGTAGCCACAGCTTCTGTAAAGATTGTCTGATGAAGTGGTGGAGA
GGGAAACAAATACGTGAGTGTCCGTGCTGTAAGAGAAAATCCTCGAGGAGTGATCCACCT
CGAAACCTGGCGTTAAAGAACCTGTGTGAGGCCTTCTCACTGGAGAGAGATCGGAGAGTT
TCAGCAGGGTCTGAGGCTCTCTGCAGTCTGCACTCTGAGAAACTCAAACTGTTTTGTCTG
GACCATCAGCAGCCAGTGTGTGTTGTCTGTCGAGATTCAAAAATACACAACAACCACAGA
TTCAGACCCGTCGATGAAGCTGCACAGGATCACAAAGAGGAGCTCCAGAAATCCCTGAAG
CCCTTACAGGACAAACTGAAGCTCTTTAAAGAAGTTAAAGGAAACTGTGATCAAACAGCA
GAACACATTAAAGTCCAGGCCAGAGACACAGAGAGGCAGATTAAGGAGCAGTTTAAGAAG
CTTCACCAGTTTCTACAAAAGGAAGAGGAGGCCAGGATCTCTTCTCTGAGGGACGAAGAG
GAGCAGAAGAGTCAGATGATGAAGGAAAAGATTGAGAACCTGAGCAGAAAGATAGCAGCT
CTGTCAGACACAGTTAGAGCTGCAGAGGAGGAACTGAGAGCTGAAGACGTCTCATTCCTG
CAGAACTACAAGGCTGCAGTGAAAAGAGTCCAGCAGCGCCCCCTGCTGGATGATCCAGAG
CTGGTCTCAGGAGCTCTGATAGATGTGGCCAAACACCTGGGCAACCTGACCTTTAATATC
TGGAACAAGATGAAGAAGATGGTCTCCTACACTCCTGTGATTCTGGATCCAAACACCGCG
GACCCAGAACTCATCCTGTCTGAAGATCTGACCAGTGTGAAATGTGGAGAGAAACAGAAG
CTTCCAAAAAACCCAGAGAGGACCAAATTCTCCTGTTCTGTCCTGGGCTCTGAGGGGTTT
AACTCGGGAACTCACAGCTGGGACATTGAGGTCGGGAGCAACAAGGACTGGGAACTGGGC
ATGTTGGGAGAGTATGTCCAGATGAATGGACGCTTACAGTCTGGACTGTGGAGAATATTG
TTCTGTGATGGTAAATTCACAGCGTTCTCCACTTTGGATTCAGACAAAGATCTGTCAGTG
AAGAAGAAGCTCCAGAGGATCAGAGTTCATCTGGACTTTGACGGAGGAAAACTGTCATTC
TCTGATCCTGATACTAACACACACATATACACCTTCACACACACCTTCACACACACCCTG
TTTCCATACATTTACACTGAGAATCACCTCCCGCTGAAGTTACCAGTGAAGGTCTCGGTG
ACAGTGGCAGCGCAGCGCAGTCAGAAA
>PBT19c-g00152|scaffold|PBTmale19a001_polishCLR002|152|5160291-5186257|-1| g00152
ATGGAGTCCTCCCCTTTTCCAGAGGAGGTTTCGGAGAGGAAAGTGTGTGTTGTCGGCTCG
GAGCTGGTGGAAAACTACACTGTCTACATCATCGAGGTGACGGATGGAGAGCACAGATGG
ACGGTGAAGCACCGATACAGTGACTTCCACGACCTCCACGAGAAGCTGACAGCAGAGAAG
AAGGTTGACCGACGGCTGCTCCCTCCGAAGAAGATGTTGGGGAAGAACTCAAAGAGTCTG
GTGGAGCGGCGGCAGAAGGAGCTGGAGCTTTACCTGCAGACGCTGCTACTGCAGTTCCCA
CAGGCCACACCCTCTCCGCTCGCCTGCTTCCTGCACTTTCACCTATATGAGATCAACGGC
ATCACAGCAGCACTGGCTGAGGAGTTGTTTCATAAAGGTGAACAGTTGCTGCAGGCCGGC
GAGGTCTTTTCTCTCCATCCTCTGCAGCTTTACTCCGTCTCCCAGCAGCTCCGTCTGGCC
AAACCCACCTGCTGTAACGGAGACGCCAAGACCGACCTGGGACACATCCTCGACTTCACC
TGCAGGCTGCGATACCTGAAGATCTCTGGTACCACAGGTCCAGTAGGAACCAGCAACATC
CAGGAGAGCAGTCTCCCCTTCGACCTGTCTGTTTTCAAATCGCTGCTGCAGATTGAGATC
AGTGAGTGCAGCTCTCAGCAGATTCAAGGTCTGTCGTCTCTGAGGTCGAGTCTGGCAACT
CTGAGTATCCACCACTCCACAGAAACTATGATGTCGATCCTGGTCCCAGAGGCGAGCGAG
TTCTCTCAGTGGGAGGTTGAGGGGGCGGAGTCTGGCTGTGCCGTCACCGCCGTCATCCCC
GTGTGGAGAAACCTGACCACGCTGGACATGAGTCGCAACTGCATCAGTACCATCGACAGC
TCAGTGAAACTGATTCCTAAGGTGGAGTTTCTGGATCTGAGTCACAACCAGCTGTCCTCA
GTGGAAAACCTCCAGCACCTGTACAATCTGGTCCACGTGGATCTGTCCTACAACAGCCTG
CGGGTCCTGGAAGCTGCTCACACCCGTTTAGGCAACATCAAAACCCTCAGCCTGGCCGGC
AACCAGCTGGACCAACTGACCGGCCTCACCAAGCTCTACTCGCTGGTCAATCTGGACCTC
AGCCACAACCAGCTGGCTCAGTTGGAGGAGATCAGGAACATCGGCTCTCTGCCCTGTTTG
GAGAAACTCAACCTGTCCAATAACCCCATGTGCATCATCCCTGACTACAGAACCAAAGTC
CTGGCCCAGTTTGGAGACCGTGCAGCAGAGGTTTGTCTGGACGGTAAAGTGACGACAGAG
AAGGAGCTGGACACAGTGGAAGTGTTGAAAGCCATTCAGAAAGCCAAAGAAGTCAAAGAT
AGGATGAGCAGCGGTGACAAGAAGATCAGTGAGGAGACCAGGCTGTCTGCTGCTGCACCT
CCTCCCCTCTCCTCTTCCTCTCCCCCCTCCTCTTCCTCCACCACCTCCTCCTCATGCTGC
TCCTCTGCTGTCGCTCCTCCTGCTGTCTCCTCTTCCTCTTCTTCCTCTTCCTCTTCCTCC
TCTTCCTGTCCGGCCCAGCAGGCTGCCTGCCCCAGCCAAGAAGTGACGAGCAGAGAAGAA
GCCGCAGTTCCCCCCAGCGTTCTCCCTCCTGTGGACGCTGCACCTCCCCCCGCAAGCTTT
AACACCAACACACACCTCCTGTCTGCTGACACCACCCAGGTACAACAACCTGCTGTCAGT
CTGTCTGAACACACATACTGTGGAGCTCCTACAAGCATTACTACGACTGTAACTACTACT
ACTGTCTGTTGTGTCTGCTCTTCTTCCTCCTCCACACAAATTGAAACCAGTTGCTCCACC
TGCAGCGCCACTTGGTGTCCTCTTCTTCCCACTCGCCTGCTCTCCCTCTCCTCCTCCTCC
TCCGACAAAGACTTCATTATCCAGCTCTCCCAGCGTCTCGGCTCTACCTGGAAGGAGCAG
AAGAAGATGGATGAGGACGAGGAAGAGGAGGTGGAGGAGGAGGAAGAGGAGGTGGAGAGA
AAAGAGAGGAGGTCTGAATCCAGAGAGGTTCAGTCCCATGTGGAGGGCACAGAAGTGGGA
AGTCCCAGTCCAGGTTCCAGGGACGGCTACTTCGAGATGGGTCTGGATGATTCGGTCGAG
GAGTCGGTCTGCTCCTCCTCCACGTCGCTCGCTGCTCCTCCTCCAGGGCCCAGCGACCAG
GGGGAGCTGCGTGAAGAGGAAGAGGAGGAGGTGCAGGTCCGCAGGGTTCTCTGGTGCTAC
TGTCTTCAGGTGAAGGAGGAGGTGGAGCAGAAGGAGGCGTGTCTGGTGCTGACGGACCGG
CTGTTGGGCCTCTTGTACCTATCAGAGGATTTCACATGGACCAATCAGGACGCAGACCAG
CAGCAGAGTCCGACCACAGAGGAGGTGCTGTCCGGCCTGCAGGTGAACCTCCTGCTGCCC
TACTCCCAGCTCCTGCTCTCCTCTCGAGACGAGCTCCCTGACTCTTGTCTCGCCTTTGGG
CTCCGGGACGGTCCGACCCGCTGGTACATCTTTTCCGAGGCCGAGGAGCTGCGGCAGACC
AGGACTGAGCTGACAGCGCTGATCCAGGCAGGAGAGTTTCAGACCGATCCGGAGCCTCTC
AACACTCCTCAGCTCCTCCCCCGCTTGCTCCTAAACTCGTGGGAGCTGGAGGAGAGTCAG
GCAGCCCGGGGAGGCTACCCTGCCCACCTCCTCCCCTCTTCTTACTCCTCCTCTTCCTCC
TCCTCCTCCTCCTCTGCCTCAGACACCCACTCCCTCCTGTCAGACATCTTACCCAAGAAT
GAAGAGCCCACACTCCCTTCTCTCCTCTTCCTCACCCACCGACACCTCTGGGTGCTGAAG
ATGGACTTCAGAGAGCTGGCAGAAAGAGAGAGGAGCAGCACTGACCTTCATCACCCCTCC
TCCTCCTCCTCCTCCTCATCCTGGTGCAGGCTGGTCCGTGTGCCCCTCGGCTCTGTGGTG
CTTCACCCCAGAGAGAGAGCTCATCATGTCGGGGATAAAACCAGCAACACGTCCTGCCCC
GACCCAAAACACCACCACAGGAGGAGTCACACTGTGGAGCTGCTGCTGGGAGGTCAGAGG
CTGCTGCTGCTCTTCCCTCTGGCCCGGGACAGAAACTCTTTCCTGGGGGAGCTGAGCCAG
CAGAGAGCCTCTCTGGAGGGGCTGAAGATGGTGGCTCTGCCCCGACCCTGCAGACCCTGT
CCACATCAGGGACAACACACACAAGGCCGTCACAGATCCAGAGACCAGTGCTGCTGCACC
AATACCAAGAAATCACACGGCTCCAGCAGCTGGGACTCCTCCTGTCTCCAGGTGGAGGAG
AACCAGCCTTCCCCCCATCTCACCCCGGGTCTCTCCCCAGGATTGAAGCTCCTGGCTGGG
CTTGGAGGACAACAGCTGCTGCCTTACTTCCACAGATATATAGCACTGTCTGAGGCGGAG
GAGGTGAGACAGGTCTTGTGGCTGTCTGTGGTTCTCTACAAGTCTCCAGAGACTGAGCTC
ACCTGCTATCTGCTGCTCTCCACCGATACGATCTACTTCCTGTTGGAAGACGCCGCCTCC
ACACTTGGTCATCACTCAGTGTTGGATATAACGGACTCTGGAGATCCAGACGTCTGTCTG
TGCTGCTGTCTGTCCATCAGACTCTCTGAGCTGCTGTCTGTCAATGTGGGACTGTTCGAC
CAGTACTTCAGAGTTGTAGGTCGTTCGGCCGATCACATCGTCTGCTGTCTCAGCAGGGAC
AGTTACGGGACGGGCGTCTTCCTGCAGGAGCTGATGTCAGCTCTCAGTCTGCAGCAGCAA
CTTCCTCCTCCAGAGCCATCAGATCAGGACTTCTACTCCCAGTTCACCAACACAAACACA
GGTAAGATGCAGAACTACGAGCTGGTCCACAGCAGCAGGGTGAAGTTTATTTATCCCAGT
GAGGAGGAGATGGGAGACCTGACCTTCATCGTGGCAGAGAGGAAGACTCCAGCCAGTGCA
GCGTCTTCATCCTCACGCTCCTTCAACGTCCTGCTGTACCTGCTGGTCTTCCAGGTCCAG
ATCCCCAGCACTCTGTCCAGCCAAGGCTCCACCCTCTCAGGCTCCTCCTCCTTTACTGGC
CCCGCCCCCTCACCTGTACTCCAGCCCAGGACTCTGATCCTGACTAGCACAGATGTGTTC
CTATTGGACGAGGACTACGTTAACTATCCGCTGCCGGACTTTGCCAAAGAACCTCCCTCC
AGGGAGCGGTACCAGCTGCGTGAGGCTCGGAGGATCCGGGACCTAGACCGGGTCCTGCTG
GGCTACCAGACGTACCCTCAGGCTCTGACCCTGGTGTTTGACGACCTTCCCGGCCCCGAC
CTGCTCTGCCACCTCACCATGGACCATTTCGCCGCCGGAGGGGAGGAGTCCTCGCTCAGG
GCGGGTGGAGCCAGCGGGGGCGCTGAGGGCGAAGTCCAGTGGTGCGTCTTCGTCCCGGGA
GCCGACAGCAGAGAGAGACTGATTTCACTCCTCGCTCGCCAGTGGGAGGCGCTGTGCAGC
CGGGAGCTTCCTGTTGAGCTCACCGGC
>PBT19c-g00153|scaffold|PBTmale19a001_polishCLR002|153|5190054-5190697|1| g00153
ACGAAGAGCTGCCAGCAGCAGCAGCAGGCTGGTAAAGCGGCACCACAGAAGGACGCTGCC
AGCCGCAGGAAGCAAGGCTGGTCCAAGAGCTGCAGGGGGCGCCTGCAGGGGCGGAGGACA
GGAGGGGGAGGGTGGCCAGGGCGCAACCATCATCATCACCACCACCACCAACACCCTCAA
CGTCATCATCCTCATAATCATCCCCGACACCTTCGGAGGCCGGCGATGTCCCTCCGTCCC
ATCAATGTTAAGGGAAACAGAGCGAGGGGGATGCGGGCCCCCAAGAACACTAACCAGTTT
CTGATGCACGAGAAGTACCAGATGCTGCACATGCGCTCCGACTCAGTGGGGAGTGACAGT
GGTAGTTGTTCAGACAGTGACGTGGAGCTCACTGACATGGACTCATACCTGGGTGTCCTG
GAGAATGCCAGAGGAGCCCTCCTGGACAGTCCTAACCCACACGGCTCAACAACGCCACCA
GGACAAGTCCTGGTACTGCACGAAGACCGTCTGCGTCTGCAGGAGGACAGTCTGCGCCTG
CAGGAGGACAGCATGCAGTATTTCCCCTCAGAGGACGACCTCATGCAGAGTCAAAATTTC
ATGCAGAGGGACTTTGTTGAGTTCTGTGACATCCTGACGTCC
>PBT19c-g00154|scaffold|PBTmale19a001_polishCLR002|154|5208784-5214816|-1| g00154
ATGCTGAGTGATTCTGAGGCTGCAGAGCTGCTCTCCTTCCTGACCCCCAGTACACGACCT
GATGTCAAAGGTCATGCCACCGAATACCTCCTGGGACTGTCTGGACACAGAGATGGCTGC
CGCTTCCTCCACTCTAAACCCGACTTACTTGCTGCCCTGTTTGCGCTGACCTCTGACCCG
TCTGTTGCCATAGTGAAGGACTGTTACCACATCTTCATCAACCTGTCAGCTGACGAGACT
CTGCACAAGGTGCTGGTGACAGATGTCCAAGTTCTTCCAGTGTTGCTGAAGAACCTTATG
GATCCAGATTACCTGTTCTCTGATCAGATCTGCACCATCCTGTCCAACCTGACCCGCCAT
GAGAAGACCTGCAAGACTGTGTTCAAGGTCCTCCAGGAGGATGTCGGTCTGGCTCAGCTG
GTGGAGATCTTCTGCACTGAAGGTTACAACAAGAAGGCGAAGCTCCACTACCTGGGTCCT
CTGCTGTCCAACCTGACGCAGCTGCCCGATGCCAGAAACTACATGCTGGACAAGGACAGG
TGTGTAGTCCAGAGGTTGTTGCCCTACACTCAGTACCAGGCATCAGCGGTGAGGAGGGGC
GGAGTCATAGGCACCCTGCGCAACTGTTGCTTTGACCACGCCCATCATGACTGGTTGCTA
AGCGACGCTGTGGACATCCTGCCCTTCCTGTTACTGCCGCTGGCAGGTCCAGAGGAGCTG
AGTGAGGAAGAGAATGATGGTCTGCCTGTGGACCTGCAGTACCTCCCAGAGGACAAGGAG
AGAGAAGAAGACCCCGACATCAGGAAGATGCTGCTGGAAACGCTCTTTCTGCTGACGGCG
ACCAAAAGTGGGCGACGGACGCTAAAAGATAAGAACGCTTATCCGATCTTGAGAGAGTTC
CACCGCTGGGAGAAGGACGTCCACGTTGGAGCGGCCTGTGAGAAACTGGTCCAGGTGCTG
ATAGGAGACGAGCCGGAGCAGGGGATGGAGAACCTGATGGAGGTGGAGATACCCAACGAC
GTGGAAGAGAAACTGAAGGACGCCGACGCCAAAGAACAAGAGGAGCTGGATAAAGAGCAG
AAGAGGATACAGGAGGAAGAGGAGGAGGAGGAGAGGAAGAAGAAGAACGGTGCTCCAGAG
GGGACAGACAGAGGACAACAGGAAGGACTGATACGA
>PBT19c-g00155|scaffold|PBTmale19a001_polishCLR002|155|5219454-5221880|-1| g00155
GTTTTCCAGAATGTGAACAGCGTTAACGTGGAGCCCCAGCCTGGGACCAGCGTGGCCTCG
GACGAAGCCGAACCCGCCTACAGTCAGCCTGCAGAGGACTCTGGTAAGGACCATGTGGCG
CCCGCCCCTGGCATGATGTGGCGGGTGACCGGCGGCCTCTTCAACGTCACCAAGGGCGTC
GTGGGTGCAGCCGTGGGCGGGGTGGCTTGGGTGGGTGGCAAGAGCCTGGAGATCACCAAG
TCGGCTGTGACCACGGTGCCCTCAGTGGGGGTGGGGCTGGTGAAGGGCGGGGTGTCGGCC
GTGGCCGGCGGCGTCTCCACGGTGGGTTCGACGGTAGCCAGCAAAGTCCCCTTCACAGCC
AAGAGGAAAGACAAGGCTGAG
>PBT19c-g00156|scaffold|PBTmale19a001_polishCLR002|156|5230992-5242867|1| g00156
TTTTCTCTCCTAGAATCGTTCGGGCAGAACTATCCAGAGGAGGCAGATGGCACTCTGGAC
TGTATCAGCATGGCCCTTACCTGCACCTTCAACCGCTGGGGCACCCTGCTGGCTGTGGGC
TGCAACGATGGTCGAATCGTCATCTGGGACTTCCTCACACGGGGCATCGCCAAAATCATC
AGTGCACACATCCACCCAGTCTGCTCTTTATGTTGGAGTCGAGACGGCCACAAGCTGGTG
AGTGCCTCCACAGACAACATTGTCTCACAGTGGGACGTCCTGACTGGAGACTGTGACCAG
AGGTTTCGCTTCCCCTCACCCATCCTGAAACTGCAGTGCCACCCCAGAGACATGGACAAG
GTGCTGGTGTGTCCCATGAAGTCAGCCCCGGTCCTGTTGACTCTGTCAGACTCCAAACAC
GTCGTCCTGCCTGTGGACGATGATTCAGACCTGAATGTGGTGGCGGCCTTTGACAGACGG
GGCGAATACATCTACACTGGAAACGCCAAAGGAAAGATCCTCGTCTTGAACACAAACACT
CAGGAGCTGGTGGCTTCCTTCAGAGTGACCACTGGCACCAGCAACACCACAGCCATCAAA
TCCATCGAATTTGCACGCAAGGGCAGTTGCTTCCTTATAAACACAGCCGACCGGATCATC
AGGGTGTACGACGGCAGGGAGATCCTGACCTGTGGCAGAGACGGTGAGCCGGAACCCATG
CAGAAACTACAGGACCTGGTCAACAGAACTCCGTGGAAGCGCTGCTGTTTCTCCGGGGAC
GGCGAGTATATCGTGGCTGGTTCAGCCAGGCAGCACGCCCTCTACATCTGGGAGAAGAGC
ATTGGAAACCTGGTGAAGATCCTGCATGGAACCAGAGGAGAGCTGCTGCTGGATGTCGCT
TGGCATCCTGTGCGTCCAATTATCGCCTCCATCTCCAGTGGAGTGGTGTCCATCTGGGCT
CAGAACCAAGTGGAAAACTGGAGCGCTTTTGCTCCAGACTTCAAAGAACTGGATGAGAAC
GTGGAGTACGAGGAGAGAGAGTCTGAATTTGACATCGAGGACGAAGACAAGAGTGAACCT
GAGCAGACAGGTGCAGACGCTGCCGAGGATGAAGAGGTGGATGTCACCACTGTTGATCCC
ATAGTCGCTTTTTGCAGCAGTGATGAGGAGCTGGAGGACTACAAAGCCCTGCTGTACCTG
CCCATCGCCCCAGAGGTCGAGGACCCAGAGGAAAACCCCTTCGGCCCCCCGCCTGACGCC
TCGGTTCAGACCGCCACTCCAGAGGAAGCGTTGGCTGGCGGCGACAAGAAGCAGCGGCAG
CCTTCATCTGAAGGAGGCCCGGCCAAGAAAAAGGCCCGCACCACCACCATCGAGCTGCAG
GGGGTGCCCAGTGACGAGGTGCACCCCCTACTGGGTGTGAAGGGGGATGGCAAGTCCAAG
AAGAAGACAGCAGGCCGCCCCAAAGGCTCCAAAGGTAAAGACAAAGACTTCCCCTTCAGG
CCCAAGCCCTACAGGGGCGAACGGCCCTCCTTCCCCGTGGAGGCCCTGGGCAGCTCTGGC
CTGGGAGGAGGAGGAGGAGGAGGAGGGATGAAGGGCAGGGCAGAGGGGGGCCTGGCCACA
GGGAGTCTGGTGTCACAGTCGTACAAACAGCATGACATCGGAGGGATGGAC
>PBT19c-g00157|scaffold|PBTmale19a001_polishCLR002|157|5247561-5266725|1| g00157
ATGGAACTGGACAAAATGGACGAGAACGACTGGAAGTATCACGGAGAGGGAAACAAGAGC
CTGGTGGTGTCACACGTACAGCTTTCCAGAGTTTTACGTCTGCTCAAATATCCGGCAGAG
GACTCTGAAAACCCACCGCAGACTGCAGAACAGGCCTTCAGGCAGATCCAGAACATTGTT
GACTTCAGCTCCAACGTGATGAGCAGCCTGCTGGGAGAGAAGTTCATCCACAGCGGGGAA
GTGGTCAAACTGCCGCTGGAGTTTGTGCGACAGCTGTCAATAAAAGTTCAACATCAAAGA
CCTGCCTGGCGCTGTGATAAAGTGATGGACATCTACAGCGGCTGTGCTCTCTGTCTGCCC
AACCTGACATCTCCAGTCCTCCACCAGCCAACACACACTCCTCCACTTTGCATCGAGATT
AAGCCTAAATGTGGCTTCCTGCCGTCCTCGAAACACGTCAGCAAAGACATCAAGACCAAA
GTGTGCCGCTTCTGCATGCACCAACACTACAAGGTGGCCAATGGAAAGTGGAAGAGACGC
AGTTTGTATTGTCCTCTAGATCTGTTCTCAGGGAACAGACAGAGAATGCACTTTGCCGTC
AGACACCTGATAGAAGAACCTCAGAACAACTTCAAAATCTTCAAGGGCGGTCAGTGTATA
TACAGCAGTAAGGAGGGCAGCGACGACTCGTTGGACCTGAACTCTCTGCTGCATCATCTC
AGACCGTACTTCATGTACGGAAACAACCGAATCAACAGTCACATGACCAGCAAAGCTGTC
CTGAACGACTTCATCCAGGTCCTGGTAAACGCCCTGCTGAGTGGCGGCGGTGGCGGAGGC
GGCGTGACGGACAGACGAGGAGAAGGGCGGAGCTTCTGTGAAGCGAGTCTATTCAACAAA
GAGAGGATTCGCCACGGCTCTCAGGGTTTACCCAGCGACAGTGTTTTATTCAGGATCCTT
CAGACTCAAATGTTGGACACTTTGGACATCGAAGGACTTCATCCTCTGTACCGCAGAGTG
GAGCAACACCTGCAGGACTTCCCCAAGGAGAGAACTCGTCTTCAGATAGAGGGCCCGTAC
AACGAGGCCTTCCTGGAGAAGCTGCAGAAATGTCCGACGGAGGATGACGGCTCCGTGGAG
TACGCTGTCAGCAAGGTCCATCAGTACCGCGTCGCCATGACAGCCAAGGACTGCTCCATC
ATGGTCGCCCTGGTGCCCAGCAGTGAGGAAGAGGAGGATGATGAAGATCAGAGGCGGTTC
AGGGACTTCCTCTCCTCCAGACCTCCCGCTTTCTCCTACTCCGTCTCCATCTTGGATCTG
GACCCAAAGCCGTTCGACAGCATCCCTCGCCAGCTGCGCCTGGACCAGAAGATCGTCTCC
TGCTACCTGAGGACTGGTGGTGCCTTGCCAAAAGGCTCTCTGCCGCCGCTCCCGGGCATC
TTCGCAGCTGCAGAGAGAGAGGACTGCACCCTGCTCTTCCACCCCGTG
>PBT19c-g00158|scaffold|PBTmale19a001_polishCLR002|158|5281596-5302110|1| g00158
ATGAGGTGGTGGCTGGTGGTGGCCAGCCTGTGGCTCCTAGTGGTCCTGACTGTCTCGGAT
GCTCAGATCAGGAGCAGACCTCGCAACCAGGATGAAGAGACCCCCCGAGGGAAAAGGAAG
AGGGATGGAACGGGTCATGTGCGGGCCAGATCAGGACGCTCTAGACCTCTGAAGATCAGA
CTGATTCCTGGTCCCAGCGTCCCAGTGAAGCCTGGACAAAACCAAGGAAACACTTTGATC
CTGAAGTCCTACAAAAACCTACAAGAACAGCACTCGACCTACAACGTTATCCCAGGTAAG
CAGGGCCAGTGTGTGTACCAGGGTCTGACCATGTTCGACCAGGCCGTTTGGTCTCCAAAG
CCCTGTGTGACCTGTCTGTGTACCGGAGGGCGGGTGGTTTGTGACGAGATCTCCTGTCCC
ATAGTGCACTGCCACTTTCCCTTCACTCCCAATGGGCAGTGCTGCCCCGTCTGCATGGAG
CCAGACCCCAACCTCAGCCTTGACCTTTCTGGTGACTCCCCAGTTCCCAATAACCCCGAC
GAGGCTGTGACCCCACTGACCCAGGAGGAGATTCAGCGCATCCTGTGGCGGGAGGAAGAG
GAGCACCGTGAGGAAGAGGAGCGTCTGAGGAGGAAGGATGAGGCCAGGAAGAAGAAGAGG
AAGCAGAGGAAGGAGCAGGCGGAGAAACAGAGGAAGATAGTGGAGGAAAGGAGGAGGGAG
GAGGAGGATGCACTGAGGCGACAGGTGGAGAAAGAGGAGGAGGAGTGGAGGAGGCAGGAG
GAGGAGAGAAGGAGACAGGAGGAGGAGAGAAGGAGACAGGAGGAGGAAGACAGGAGGCGA
AAGGAGTTAGAGAGAGCAGCAAGGGAAAAGGAAAGGAAGCTTGAGGAGGAAAGGAGGTGG
CAGGAGGAGAGGTTGAGGGAAGAGCTACTGGCTCTAGAGGAAGAGGAAGAAGAGGAGCAG
GAGAATGTAGAAAAGGAGGAGGTTTGGCTAAGAGGAGATGTGTTTCAGATGCTCCCAAAA
GAACCTGAAGAACCCGAGGAACCAGATCTCCTCCCTGTTCCAATTCCAAGACCTCCTGCT
CCAACGGAGGATGAGCTGGAGGAGGTGGAGGCAGAGGAGGTGGAGGAGGAAGGGGAGGAG
AGGGAGGTAGTGGTACAGAACAGGGGAAGCCTCCCTCCGGGCTGTGATATCTCTGATGTC
ACTGTGACATGTGAAAACGCCAAACTGACCTACTTCCCTCCTCTGTCCATCCCTGAGCTC
AAATTTCTCAGTCTGGAGGGCAACAACATCAGCAACATCCCAGCAGAAGCCTTCAATGGC
ATCCCCAACCTGGAATGGATCAACCTGAAGAAAAACAAACTCACCTCTTCCGGCATTGAT
AGTAAAGCCTTCAAAGGTCTGAAGATGCTGACACGTCTGTACCTGGATGGGAACCTTCTA
GAAGCTGTACCCTCTGACCTCCCACCCACCTTGCAGGAGCTGAAGATCAGTGAGAACATC
CTGAAACGGATCCACGACAAAAGCCTCCAAGGTCTGAGCAGCCTTGTGACTCTGGAGTTG
GAGGGAAATCTGCTGAGTGAGGGGAACGTAGATCCTCTGGCCTTCACTCCCCTCATCCAG
CTCTCCTACCTCAGATTGGGTAGAAACCACTTCCGCACTATACCACAGGGCCTTCCCAGT
TCACTGCTGGAACTATACTTGGAGAACAACCTGATTGAGGAAATCTCAGAGACTGTTTTC
AATCAGACCAACAATCTGAATGTGGTTTCCTTAAGACACAACAGGCTGGATGAGACCAGG
ATCGCCCCTTTGGCCTGGATCAACCACAGAAATCTGGAGTCCATTGACCTTTCACATAAT
GACCTTTACCTGGTTCCATCCTACCTACCCAAATCTCTGGTCCACCTAGTGCTGGTGGGA
AATAACATAGAGAGGATACCTGGTTACGTCTTTGCCCACATGGAACCTGGTATAGAGTAC
GTCTACCTCTCCTACAACAAACTGGATGGTGAAGGAATCGAATCAGAGTCATTCTTCGGC
TCGTACCACTCCATGGTGGAACTGTGTATGGATCACAACCAGCTGGTTACTGTGCCGTCT
GGCATCAACGAGATGACCAACTTACACTTCCTCAGACTAAACAATAACAAGATCAGGAGT
ATCCCTGATGAAGGCATCTGTGACGCAAACCACAGCGGAGACTCCACTCTGGTGGCCCTG
AGGCTGGAGAACAACTACATTGACCCTCAAAAGGTCTCACCGACAGCCTTCTCCTGTGTA
CGCTCCTCCTCCAGTGTGGTCTTAAAACCCCAGCGAACCAAG
>PBT19c-g00159|scaffold|PBTmale19a001_polishCLR002|159|5316390-5322152|1| g00159
ATGAGGGTCTTCCTCCTGCTTTGCCTGCTGGCGCTAGGCAACGCCAAACCCTACCAGCCA
ATCAACATCATGGACTTCGTGAAAAACTATGACATAATGATGGCTGATTCAGGTGATGAC
GACGATGACGACGACGACGATGATGATGACGATTATGATGATGATGAGAACTGTCCGGCT
AATTGCCATTGCTCACCCAGAGTGGTGCAGTGCTCCGACCAGGGTCTGATCTCTGTTCCT
GAGAAGATTCCTGAAGACACTGTGATAATCGACCTCCAAAACAATGATATCACTGAGATC
AAGGAGGACGACTTTAAAGGCCTCCACAAGCTTCATGGCCTGTTTCTGATCAACAACAAG
ATCTCTAAGATCCACCCCAAGGCCTTCAGGAACATGGATCATCTCAGACTGCTGTACCTG
TCCTACAACCTGCTGACCGAGATCCCTGCAAACCTGCCTCCCAATGTCATTGAGCTCCGC
TTCCATGAAAACAAGATCAACAGAATCCAGAAGGATGCGTTTAGAGGCCTGAGGAAGCTC
CATGTGCTGGAGCTGAGTGCCAACCCTCTGGCTAACAGTGGGATTGAGCTGGGGGCTTTT
AATGGCTTGTCGACGCTGTATGTTGGTATAGCAGAGGCCAAACTAACTGCTGTGCCCAAA
GACCTCCCGCCCTCCATCACAGAGCTGAGCCTGGACTACAACAAGATCTCTAAAGTGGAA
GTAGAAGACTTCATCAGATATAAAAACCTGCAGAGGTTAGGACTAGGTTTTAACCAGATC
AAGTTTGTAGAAAATGGCAGTCTTGCCAGCATCCCAAACGTCCGTGACATCCACCTGGAC
AACAACCGTCTGAGAAAGGTCCCACCAGGCCTCAGCTCCCTGCGCTACCTCCAGGTGATT
TTCCTCCATGCCAACAAAATCAACAGTGTGGGAGTCAACGACTTCTGTCCTGTCTCGACC
AATGTCAAGAAGAACCTGTACACAGGCATCAGTCTGTTTGCCAACCCTGTTAAATACTGG
GAGATCCAACCGGCCACCTTTCGCTGTGTGACCGGAAGGAGGGGCGTTCAGCTCGGAAAC
TTCAGAAAG
>PBT19c-g00160|scaffold|PBTmale19a001_polishCLR002|160|5361034-5368098|1| g00160
ATGAAGGCTCTGTTATTCACCTGTATGCTGGTGCCGTGGCTGGTGGCTGCCTCGGCCAGG
AGGTTTGACCAGGACTCACAGCTGATACCGGGATCTCTACCTGGCAGGGAGCTGAACAGA
TACTTCAGTGAGCATTTGAAATCAAGGAGGGCTAGGAGGGCGCTGCCTCCTGCTGATGAA
CCTGATGACGGTCCAATCTCGGAGGGAGGAGATGTCTCTGACTTGCCCACCTGCCTGCTG
TGTGTATGCCTGACTGGCTCAGTGTACTGTGAGGAGGTCAGTCCAGACATGACCTCTGTT
CCCACCCTGCCAAAAGAGACGGCCTATCTGTATGCCCGCTTCAACAAGATCAAAAAGATC
AGCGCCAAAGACTTTGCTGACATTGTGACTCTGAAAAGGATTGACCTGACGGGGAACCTC
ATCTCAGAGATTGAGGACGGGGCATTCTCTAAGCTACCCCTGCTTGAGGAATTGTCTCTG
GCTGAGAACAAACTGGTCAAACTTCCTATGCTCCCTCCCAAACTCACAACCTTCAATGCT
AACAACAATCTCCTCAAAACCAAGGGTGTCAAAGCTAATGCTTTCAAGAAATTGACCAAG
CTGATCAACCTGTACCTGGCCGAGAACCAGCTGGAAGCTGTTCCACACATCCCAGAGAGC
GTTAGGATCTTACATCTACAGAACAACAACATCACTGAGGTCAACACAGACACCTTCTGT
AGGTCCAATGACACCTACTACCTACGACCAAGCCTCAGTGAGGTCCGTATGGATGGCAAC
CCCGTGGTATTGTCTAAATATCCTGACAGCTTCACTTGTATGAAGGTACTGCCTGTCGGA
CGGTACCGC
>PBT19c-g00161|scaffold|PBTmale19a001_polishCLR002|161|5385655-5386128|-1| g00161
ATGGAGGAGAACATGAGCGTGGAGAACACTGAAGAAGTGAAGGTGCTGGAGGCTCAGATC
AAGCGTCTCCAGGCTGAAGTTGCAGTATTGCAGCACCAACAGCAGGAAAACCACAAAGAC
ATGACGATACAGTTCAGGGACAAATGCAAGGATGCGCTGTCGTATATATGCGGAAAGAGA
CAAAAAGGATTGAAGGAGGAGGTGCTGTCCAAGCTGAAAGAGGAGGTGGAGGAACTGGAG
GAGGATCTGCAGCGACAG
>PBT19c-g00162|scaffold|PBTmale19a001_polishCLR002|162|5388579-5400976|1| g00162
ATGCGGCGACTGTACGTCGGCGGGTTGAGCCACTCGATCACCCAGAAGGATCTGAAGGAT
CGATTTGGAAAGTTTGGAGTTGTGGAAGATGTGGAGCTCCGGACCAGGAAGGACGATGAA
GGGGTTCCTTATAAAACATTCGGCTACATTAACATCAACATTTCAGACGCAGACCTGAAG
AAATGTATGACGGTGCTGAACAAGTCGAAATGGAAAGGAGGAACTCTGCAGATTGAAACA
GCCAAGGAGAGTTTCCTGCACAGACTTGCTGAGGAGCGGCAGGAGGCGGAAGAACAGCGC
CTCCAGCAGCCCGCAGCTGAGGACAAGAGACAGAAGATGCTGGACTCCCTGAGCAAAGCT
GGTGTACACGACTTCACCATGAAGGCTGCGGTGCCAGGAACGGAAATACCAGGACATAAG
GACTGGGTGGTCAGTAAATTCGGACGAGTACTCCCCGTCCTGCAGCTCAATTGTCGGAAA
GGCAGCAAAGCTCGAACTCTGAAGTACGACCCGTCCAAGTACAGCCACAACATCCGCAGG
CTGAATCCGCCCACCGAGGACGAGCCCACACCTGTCACCCAGCTCACCTGGGAGGTAGCG
GGAGGAGATGATGACATCAGCAAGAAGAGGCGGGGCGAGTTCCCTCCATTTCAGCCACCG
AGACCCAAGAAGAGTCGGACAGACGTGGTCATCTCCCGTAATGCTGTCGGCAGAATCGGA
TTCGAGAAGATTGAATCTGTCAACAACACTGAGGCTCATCGGGTCACCAACGGATTTGAA
CTACCAACCTACCACAGACTGGCTCAGAGGAGAGGGGCACTCGTAGCTGACAGTGACGAC
GATTCAGACGAGGAAATCCGCAGGCTGGTGGCGGTTCAGCAGAGCTCCCATGGTGCACTG
TGGCAGGAAGCGGAGGAGGATAACCTGGAAGTGGTCGGACATGACTACTTGGTGAAGTCT
GGACTCTCCGGTCAGCAGCAGAAAGGTAGGCCAGGTGATAAAGACGAGGAAGACTACGAT
TCCGCCGATACGGATGAATTATTCGCTTCCAGGAAACCTCCACCGCAGGAGAAACTTACT
CAACTCGCTGCAGAAGACGTCTCGGGAAACAACACAGACAGGAAGAGAAAGACGAAGAAG
AAAAGTAACGCTAGTGAGCAAGAGGAAGAGGAGGAAAAGTATGATTCATCAGATGCTGAA
GAACACCTCCCCTCCAGAAAACCTTCCTCCTCACAGCACAGAGAGCATTCTGGGAAACAG
AGTACTGAGAAACAAGGCAGCAGCTCTGAGAACCAAAGTAAGAAGATGACAGTCCTCCCT
GTTGTAAAACCCCCTTCCTCAGAATCAGATAGTGATGATGAGGATGATGATGAATCAGAT
GATGATGAAGATGATGAGGAGTTAGAATCAGCGGATTCAGATTCAGATTTAGATTATGAT
GCCATGTTTTCTAATGTGACCCGTCTGGAGATCTCCCTGGCTGATCTACAGAAGCTTGCT
GAAGCTTCCCAGGAAACCTCTGACACTACATCTCCCAGCATGCTCAGCGAACAAGAAACT
AACCTCACATCCGACCCCGCTGAACGACCTGCTCCCAAGAAAGGCACCATGCCGGAAGAA
ATCCTCGCTGCCATCATGGAGGAGGACAGCAGCGAAGACGAACGGAAGAAGAAAAAGAAG
AAAAGAAAAGACGTCACGGCGACGCTGCTGCCGGCCTTCCAGGGGACGAGAGCGCTGAAT
GAGGGATCAGAAACAGACGAGTGTCAGAAGAGACAGAAAGAGGAGGAAGAGGAGGGAAGT
GTGGTTAAAAAACAGAAGCTGGACTCTGAAGCTTCTCAGCTGAATCACAAAGCAACAGAC
AGCAAGACCAGCAGGACTCTGAGCGGACAGAAACACACAGAAACGGATAAGATCATGTCA
GAGAGCGAGGAGGAGGAGGAGGAGGAAGAGGAGAAAAGGGAGGAGCTGGTGAAGAGCGTG
GGTACTCCAAAAGTTCTAAAAAAGGCTCCAACTAAAGTTCCAGTAAATGCTGAGAAAGCT
GAAACTGGCTCCTCTTCTAGCAGTGATGATGAGGAGGAGGAGGATGATGAGGATGAAGAT
GATGAGGAAGAGGAGGAGAAGATAAAAGCCGCTCAGAGCGTTCTTACAGCTAAAGCTGCA
GCAAAGGCTTCACCTTCATCCTCCAGCTCCTCCAGTGAGGAAGACGAGGACGAGCAAGAG
ATTCCCTCTGCTAAAGATGCTGTGAAAGCGGCACGTCCCCCTGCTGCTGACAGCGAGTCC
TCTTCCAGCGAGGAGGAGGAGGAGGAGGAGGATGAAGAGGAGAAAGTGCCTGCTCCTCCC
AGGGTGGTGTTAGGGGCTAAGGAGGAAGAAGAGCGGCAGAGGAAGGCCAACATGAGGAGG
CTCGCTGCCGTCCAGCAGAGACAGAAAGAAGCTGAAGAACACAAGAAGCTCATCCAGGGA
GCTCTGGCCAACCTGGACACTCCAGCGGCAGGAGCAGGGAAACACATCGTCTTTGGCTCT
GATGATGATGATGATGATGATGATGATGATGATGAAGATAAGCAGCAGACACCCTCAGAG
GTCACAACGTCAAAGAAGACCCTGTTCCAGGACAGCCAATCAGAGGACGAGTCCACAGAT
GATGAGGCAGCAGCCAATGAGAACGGCCCAACAAAAGAGAAGGTGCGTCTGAAGCCGTCG
GGCCCTCAGCTGTTCGGCAACAGTGAGGATGAGGAGGATGGCGATGAAGAGGAGGATGAC
AGCAGGTTTGACATCAGGCCTCAGTTTGAAGGTCGAGCAGGACAGAAGCTGATGGAGCTG
CAGTCTCGCTTCGGGACAGACGACCGTTTCCGGATGGACTCTCGATTCCTGGAGGAGGAT
GAGGACAAAGAGGAGGAGTCAGAGAGGAAGACGAGCGTGACCGAGGAGGACGAGGCTCTT
GAGGAGGAGAGGAAGAAGAACCTGTCCATCCTGCAGAGCGTCCTCGGCAGCAGCCAACAA
ACCTGCAGCAGCAAGACAGCCGTCAAAGCCAAGACCTTCAGAGACGTCTCAGCGCTCCAT
TACGACCCCAGCAGAGAGGAACACGCTGCGTTTGAGACCAAAACAGACGAAACCAAGAAG
GAGAGCAAGTCGGCCAGGAGGAAGAAGAGGGAAGAGGCTCAGAAGCTTCCTGATGTTTCT
AAGGAGATTTTCTACGACGTGTCCGGAGACCTGAAGGCCCTGTTCGGTCAGACGAAGGAT
GACGTCGCTGGAGGAGAAGAGAAGACGAGCTGGGACCAAGAGGAGGAAGAGGAAGAAGTG
GACCAAGGAGGGAAGGAAGAGGAGCAGATCCCTCTGTCATCTCTCCTCTCAGCAGATACC
AGCGCAAAGACAGAGGAGTCGTCCGGATTTAAATTCTCCTTCTTTGGAGACGACACAGAG
ACAGGAAGTACAGAGACGGCAGCAGCAGCAGAGTACAAGGTGGAGAGCATCCAGGCTCCA
AAGGTGTCATGGCAACAAGACCCACGTTTACAAGACAGCAGCTCGGAGGAGGAAGAGGAG
GAGGAGGAGGAGGAACATGAGGAGAAAACCAGCACTGTCGCTAAAACCACAGAAGAGGAG
ACTCCCTCGAAGAAAGAGCTCTTCTTCTTCTACCCTGAAGACAGCAGATTGACAGAGGGT
CCGAGGTTGTTCTGTCGTTCCTCTCAGCTGGAGGAGCAGAGGGAGCAGTGGGAGGAAATG
AGGAGCGCGCTCAGACAGGAGTACCGCAAGAAACACAAAGATGCCCGCAGGAAGCTGAAA
TCCTCCCACAGGAGC
>PBT19c-g00163|scaffold|PBTmale19a001_polishCLR002|163|5402313-5408534|1| g00163
ATGAGCCCGGTTCTGTGTCTTCTGCTCCTCTTTCTCCGGACTACGGAGCTCCGTCATGTC
CACCCGGCTCACACAGCCCGGGAGTTTCAGCCGGGGTCCGAGCTGGAGACGCAGCGGGCG
GAGGATGCTGGCACGCCGGCTGTGGGGACAGAGGAGTCCCCGCCGGGAAGGACTCTGCAC
CGGGTTGAAAGTTCAAAAGTTTCCGACCTAAAGCGAGTCGCCCGGGGAGCCAAAGACGGG
AGTTTCAGGAAAAGAGACCCGCACTCCCCGAGCAGTATCGGGCATCCGCGACGGTTCGAC
GACCCGGGCGGTTACTTCACCACCCCGCGGAGCGAGCGGTACTTCTCCGCCCTGCCGGGT
AACTCCTCATCCGGTCGCGGGTTGGGGCTCCTCAACCCGTTGTTCCCGGTCACCGACGGC
TCCTACTGGGCGTACGCCGTCATGCTCCTCGCGCTCGTGCTGTTCGCCGCGGGCATCGTG
GGGAACCTCGCGCTCATGTGCATCGTGTGGCACAACTTCTACCTGAAGAGCGCGTGGAAC
TGCATCCTGGCGGGTCTGGCCTTCTGGGATTTCCTCGTGCTGTTCTTCTGCCTTCCCGTG
GTCGTCTTCCACGAGCTCACCTTGAAGAGGTTGCTAGGAGACCTGTCCTGCAGGCTCGTG
CCCTACCTGGAGGTGACCTCTCTGGGTGTGGCCACATTCAGCCTCTGTGCTCTGAGTATT
GATCGCTTCCACGCGGCCACCGGTCCTGGGCCCCTTCACACGCCAAAGGTGGAGCCCTGC
CAGTCCATCATAGCCAAGCTGTCCGTCATCTGGATGGGCTCCATGGTGCTGGCCGCCCCC
GAGCTTCTGCTGTGGCAGCTCCTCCAGGAAACCGTCAGCCTGCCGGTACTCCCTACCGAC
CTGCAGCAGAACCATCCGGGAGGCTCGCTGATGGCTGCATTTAGAGCCCGAACAGACGCG
TTTGTGATGGATATCTGTGTCCGTGAGCCGTCTGTGGAGCTCCCGGAGAGCATCTACTCT
CTGGTGCTGACCTACCACGAGGCCCGGATGTGGTGGTTCTTTGGGTGTTACCTCTGTTTG
CCGCTGCTCTTCACTCTGGCCTGCGACTTAGTGACCAGGCAGGTGTTAGCCCAGCGTGTG
ATGCAGAAACCCGGCAGTGAAAAGGTGACTGGCAGATTATCCTCGTCCTCCTCTGCATCT
TCCTCCTCGACAAAGAAAAAGCAGAATGTGAGGGAGCACAGGCTGCGCTCTACTGTGATG
GCGCTCACCATCTTGTACATCACGTGCAACCTGCCGGAGAGCATCTGTAACATCACCTTG
GCGTACATCTCTGTCCCCATGGCCTCCGCCCTCCCGGCTCTGGCTCTGTCTGCGCTGGGT
CTGATTGGACAGTTCCTGCTGTTCATGCGTTGCTCAGCGACGCCGGTGTTGCTACTGTGC
CTGTGTCGCTCGCTGGGTCAGGCCTTCATGGACTGCTGCTGCTGCTGCTGTGACGAGTGC
CTTCCTGACGGCAATTCCTCCTCATCCTCCTCCGCCTCAACTGCCGCCACCTCCACCCTT
TCCTCGCCAACATCACTTTCTCCATCCTCCCTGTCTCCCTCCAGCAAAGACGAGACCGTG
AAGAGCGTGTCGCCGACAGAACCAGCAGTCTGCTACGACAGGGCCAAAGACTCCTCAGCA
GCTCTTGGGACGCCCTGC
>PBT19c-g00164|scaffold|PBTmale19a001_polishCLR002|164|5415303-5415491|1| g00164
CCTCAGCAGGCTCAGGAAATACACAGCACAATATCTGTTAGCAGCAACCATTACCAAGAC
GACAGCCCGCTGCTAATCAGCAATGCTAACAGAGTCCTGTCCACAAATGGAGCTCTCTGT
TGGGTTGATGTGGAGCCAGCACAAGGCATCACTAAACTGAGTGGTTGCTTAGGATCCCTA
AAGAACCAG
>PBT19c-g00165|scaffold|PBTmale19a001_polishCLR002|165|5435833-5436902|-1| g00165
CAAGATAGTCTTAAAACATATAGGAAGGCCCTCTGTAACGCCAGAGCCGCCTATTACTTA
TCATTAATAGAGGAGAATAAAAACAGCCCTAGGTTTCTTTTCAGCACTTTGGCCAGGTTG
ACAAAGAGTCATAACTCTATTGATCCATGTATTCCTATATCTGTCAGCAACGGCTTCATG
AGCTTCTTTAATGATAAAATTCTAACTATTAGAGACAAAATTCATCACCTCCTGCCCTCA
AACGATGATTTACCCTCAAACACAGGAACCTTAGAAACAGCTGTAAAACCTGATTTATAT
TTAGACTGTTTTTCTCCATTCGACCTTCCTGAACTAACTTCATCGATTTCTTCATTTAAA
CCATCAACCTGTCCCTTAGATCCCATCCCAACTAGGTTGCTTATGGAAGTCTTACCCTTA
GTTAGCACTTCGTTAATAGATATGATCAATCTGTCTTTACTAACAGTTTATGTACCACAG
TCCTTTAAAGTAGCTGTAATTAAACCTCTTCTTAAAAACCATACTCTTGATTCAGGTGTT
TTAGCCTACTATAGATCTATATCTAACCTTCCATTTCTCTCTAAGATCCTTGAGAAAGCA
GTCGCCAATCAGTTGTGTGACTTTCTACATAACAACAGTTTATTTGAGGATTTTCAGTCA
GGATTCAGAGTGAACCATAGCACAGAGACAGCACTGGTGAATGTTACAAATAACCTCCTA
ATTGCATCGGACAAAGGACTTCTCTCTGTACTTGTCTTGTTAGATCTCAGTGCTGCATTT
GACACCACTGACCATCACATCCCATTACAGAGACTGGAACATGTAATTGGCATTAAAGGA
ACCCCATTATGCTGGTTTAAATCCTATTTTTCAGATGTTTGTTTTAATGATGAATCCTCC
ATGCACACAAAAGTTAGACACAGAGTGTCACAAGGTTCTCTGCTTGGACCAATACTATTC
ACCTTATATGTGCTTCCTTTAGGTAATACTATTCAGAAACACTCCATAAATTTTCATTGT
TATGCAGATGATACACAATTATATTTATCAATGAAGCCAGATGAA
>PBT19c-g00166|scaffold|PBTmale19a001_polishCLR002|166|5531672-5587267|1| g00166
ATGGCCAACAACACGGCAGACCACCCTCCGGGGAATTCGGTTGCCGAGGGCAACCATGAC
GGGGACTTTGGGGTGACCACGACGGAACTGAGGGGCCTGATGGAGCTGCGGAGCGGCGAG
GCCGTCAACAAAATACGGGACACGTACGGAGACGTACAGGGCATCTGCCGCCGCCTGAAA
ACATCACCTATAGAAGGTCTGTCTGGTAACCCCGTTGATCTGGAGAAACGTCACGCGGCG
TTTGGACAGAACTTCATCCCCCCAAAGAAGGCCAAAACGTTCCTGCAGCTGGTGTGGGAG
GCTCTGCAGGACGTCACGCTTATAATTCTGGAAATTGCTGCCATCATCTCGCTCGGCTTG
TCCTTCTACCATCCACCAGGAGGAGACGCTGAAGAATGCGGTCAGTCTGCGGGCGGCGTG
GAGGACGAGGGCGAGGCCCAGGCCGGCTGGATCGAGGGCGCTGCCATCCTGTTTTCGGTC
ATCATCGTGGTTCTGGTAACGGCCTTCAACGATTGGTCCAAGGAGAAGCAGTTCCGTGGG
CTTCAGAGTCGCATCGAACAGGAACAAAAGTTCACCGTCATCCGCAAAGGCCAGGTCATC
CAGATCCCCGTCGCCGAGATCGTGGTGGGAGATATCGCTCAGATCAAATACGGTGACCTG
CTGCCTGCTGACGGGATTCTGATCCAAGGCAACGACCTGAAGATTGACGAAAGCTCTCTG
ACGGGAGAGTCCGACCAAGTCCGCAAATCTTTGGAGAAGGACCCCATGCTGCTGTCCGGG
ACCCACGTGATGGAGGGATCAGGCAGGATGATGGTGTCAGCCGTCGGCCTCAACTCTCAA
ACCGGCATCATCTTTACCCTTCTGGGCGCCAGCGAGAACGACGAAGAGAAGAAGGTCAAG
AAAAGTAAAAAACAAGGACCCCCCGAAAATCGCAACAAAGCCAAGACCCAGGACGGCATT
GCCCTGGAGATCCAGCCGCTGAAGAGCGAGGAGGCCGCCGAGTCGGAGGAGAAGGAGGAG
AAAGAGGAGGCCAAAGCTGTGAAGAAGAAGGTCAATGTGACCAAGAAGGAGAAGTCTGTG
CTGCAGGGCAAACTGACCAGACTGGCTGTTCAGATCGGGAAGGCCGGTCTGATCATGTCG
GCTGTGACCGTCATCATCCTCATCCTCTACTTTGTGGTCCACACCTTCGGGATCCAGGGT
CGGTCCTGGGTGGCCGCGTGCACCCCTATCTACATCCAGTACTTTGTCAAGTTCTTCATC
ATCGGCGTGACGGTGTTGGTGGTTGCCGTTCCTGAGGGGCTGCCGCTCGCCGTCACCATC
TCTCTGGCCTACTCTGTGAAGAAAATGATGAAAGACAACAACCTGGTGCGTCACCTGGAC
GCCTGCGAGACCATGGGCAACGCTACAGCCATCTGCTCCGACAAGACGGGCACGCTGACC
ATGAACCGGATGACCGTGGTGCAGGCATACGTCGGCGACACGCACTACAAGACAGTCCCC
GAACCCGAAGTCATCAAACCAGAGACTCTAGAAATTATGGTCAACAGCATCTCTATCAAC
TCTGCATACACCACCAAGATCCTGCCTCCGGAGAAAGAAGGCGGCCTGCCCCGTCACGTG
GGAAACAAGACTGAGTGCGCCCTGCTGGGTTTGGTGCTGGACCTGAAGAGGGACTACCAA
CCAATCAGAGACGAGGTCCCCGAAGAGAAAATGTACAAAGTTTACACCTTCAACTCCTCC
CGCAAGTCCATGAGCACGGTGCTGAAGAACGCCGATGGAGGCTTCCGCATGTACAGCAAG
GGAGCGTCAGAGATCATCCTGAGGAAATGCTCTCGTATCTTGGACGCCCAGGGCCAGCCT
CGCGTCTTCAAGCCCAAGGACCGCGACGAGATGGTGCATAAGGTGATCGAGCCGATGGCG
TGCGACGGGCTGAGAACCATCTGCGTGGCCTACAGGGACTTCCCCGCCGAAGCCGGAGAG
CCCAACTGGGACTCTGAGAACGACATCCTGAACGAGCTCACCTGCATCGTCGTGGTCGGT
ATCGAGGACCCCGTCAGACCTGAGGTACCTGAGGCTATTTCTAAGTGCCAGCGTGCAGGC
ATCACTGTTCGTATGGTTACTGGAGACAACATCAACACCGCCCGCGCTATCGCAACAAAG
TGTGGCATCCTGCTGCCTGGGGAGGACTTTCTGTGTTTGGAGGGCAAAGAGTTCAACCAG
CAGATCCGAAACGACAAGGGAGAGGTGGAACAAGAACGTCTGGACAAAGTTTGGCCCAAA
CTGCGTGTTCTGGCTCGTTCCTCACCGACAGACAAACACACTCTGGTCAAAGGCATCATC
GACAGCACGGTGGGAGAAACCCGACAGGTGGTGGCAGTGACAGGAGACGGTACCAACGAC
GGGCCCGCCCTTAAGAAAGCCGATGTCGGCTTCGCGATGGGAATTGCCGGCACAGATGTG
GCAAAGGAGGCGTCTGATATCATCCTGACTGACGACAACTTCACCAGCATCGTCAAGGCC
GTCATGTGGGGGAGGAACGTCTACGACAGCATCTCTAAGTTCTTGCAGTTCCAGCTGACC
GTCAACGTGGTGGCGGTTATCGTGGCGTTCACCGGCGCTTGCATCACACAGGATTCTCCT
CTGAAGGCCGTCCAGATGCTCTGGGTCAACCTCATCATGGACACTCTGGCGTCTCTCGCT
CTGGCCACCGAACCCCCGACTGAATCTCTGCTGTTACGTAAACCATACGGCCGCAACAAG
CCCCTCATCTCCAGGACCATGATGAAGAACATCCTGGGCCACGCCGTCTATCAGCTCGTC
ATCATCTTCACCCTGCTCTTCGCCGGTGAGAACTTTTTCGACATCGACAGCGGCCGCAAC
GCCCCCCTGCACTCGCCGCCGTCGGAGCATTACACCATCGTGTTCAACGTGTTCGTCATG
ATGCAGCTCTTCAACGAAATCAACGCCAGGAAGATCCACGGAGAGAGGAACGTGTTCGAG
GGCATCTACAGGAACCCCATCTTCTGCAGCGTCGTGCTGGGCACCTTCATCCTTCAGATC
ATCATCGTTCAGTTCGGAGGGAAGCCGTTCTCCTGCACAGCTCTGACCATCGACCAGTGG
CTGTGGTGTGTGTTCATCGGTGTGGGAGAGCTTCTGTGGGGACAGCTGATCTCGGCCATC
CCGACCCACCGCCTGAAGTTCCTGAAGGAGGCGGGACACGGCATCACGAAAGAAGAGATC
CCTGAGGAGGAGCTGACAGAGGACGCCGATGAGATCGACCACGCTGAGATGGAGCTGAGG
AGAGGCCAGATCCTCTGGTTCAGAGGTTTGAACCGCATCCAGACGCAGATGGATGTGGTC
TATACCTTCCAGACGGGCCAGGGGCCGGTGCCCGGCGCCCTGCGCCGCCAGCCATCCGTC
GTCAGCCAGCACAATGACATTAAGGTGGTGAATGCATTCCGTAGCTCTCTGTACGCGGGG
CTGGAGAGCCCAGAGTCCCGTAGCTCCATCCACAGCTTCATGGCCCATCCCGAGTTCGTC
CCCCTGTCCGAGGAGGAGGCCCGCATCCCCCCCATCGAAGAGACCGGAGACGAGATCGAC
CCCCTCCCCAGCCCCTCCTCTGGGGCGGGGGGAGGAGGAGAGCCACCCAGCGCCTTCCCC
CGCAGCTGCGAGTCATCCATC
>PBT19c-g00167|scaffold|PBTmale19a001_polishCLR002|167|5604682-5606596|1| g00167
ATGCAGATGTCCCACAGGCCTGTGCAGTGGCTTGCTGTCATGCTTCTTGTTGTCTTTACA
ACTGGCCAGTGTCAACAGAACGAGAGTCGCCGAGCTGTGACTGAACACCAGCTGATGCAC
GACCGCGGCCGAACCATCCAGAGTCTCAAGAGACTCATCTGGCTGTCCAGCGCCATCGAG
GGTCTCCACACCGCCCAGACTCGCTCTGCCGCTTTCAACCCCACAAAGGCCCTGAACCTG
GTTCTCAATCCAGCGCTGGTCCCTTCTGCTGGAAGCCCCCAACCCGCCCGGGTGCAGAGC
CTCCTGAGAGACTTCTTTAATCCATACCTGACTCAACTGCCAGACAGAGATCCC
>PBT19c-g00168|scaffold|PBTmale19a001_polishCLR002|168|5612695-5634422|1| g00168
CCCCTCAGGCAAGACAGTGGCAGAACCAGAGCCAGAGCCATCGGGGACCAGACCAGCAGG
CAGCAGGGCTCCATGAGCACGACGGGGCAGCAGCAAGGGGGGGCCCTGCGTTCTCGCCGA
GGTCTTGGCCGGGACAAGGACCCTGGGCAGGGCATGGGCATGGAGGCAGCCTGCTGGCTG
GCCCCCGGAGTGCTGCGCAGGCTGATCGAGCTGCCTTCACCCCCCCTGTCCCGACACCAG
CTCAAGAGGCTGGAGGAGCACAGGTACAGCAGTGCTGGACGCTCCTTGCTGGAGCCTCTA
ATGCAGCGTTACTGGGAATGGTTGGTGGGACGAGTCCCCTCCTGGATTGCCCCCAATCTA
ATCACCATCATAGGCCTGGCTACCAACGTCTTCACCACCCTTGTGCTCGTCTACTACTGC
CCAACTGCCACTGAACAGGCTCCTCTCTGGGCGTACCTGCTGTGTGCGGTGGGTCTGTTT
GTCTACCAGTCATTGGATGCCATCGACGGGAAGCAGGCCAGAAGAACCAATAGCAGCTCT
CCTCTGGGCGAGCTGTTTGACCACGGCTGTGACTCCCTCTCTACCGTGTTTGTCGTGTTG
GGAACCAGTATAGCAGTGCAGATGGGCACAAACCCGGACTGGATGTTCTTCTGCTGCTTT
GCTGGGATGTTTATGTTCTACTGTGCCCATTGGCAGACCTACGTGTCAGGAACCCTGCGC
TTTGGCATGATTACAGACACTCACAGCCTCTGTGGGTCCCTGCTTGTGGAATATGATGGT
AAACCTCCTGGCTGCTGCCTGCATGGCTCCCTACTGTCTCCTTCCACAATGACCTCTGAC
CTCCTATGGAGTCACATTGGCTCGCCCCTCAGTCTGTTCTGCTCAAAGATTCCGATCCTA
AATATCCAGATGAAAATGGTCCCTGCCATCTGCACTTTTTTAGGAGCCATCTTCTCCTGC
ACCAATTACTTCAGAGTTATTTTTACAGGAGGTGTGGGCAAAAACGGATCCACAATAGCA
GGAACTAGCGTCCTTTCTCCAGTCTTACATATTGGTTCAGTCATAATTTTGGCGATGATG
ATATACAAAAAGTCTGCTGTCCAGCTCTTCGAGAAACACCCATGTCTTTATATCCTGGCG
TTTGGCTTCGTCTCAGCCAAAATCACCAATAAATTAGTTGTAGCACATATGACAAAAAGT
GAGATGCATCTCCACGATTTAGCCTTCCTTGGACCAGGACTACTGTTCCTGAATCAGTAT
TTCAATAGTTTTATTGATGAGTACCTGGTACTGTGGATTGCATTGGTCATTTCCTTGTTT
GACTTGGACAGCGTTAACCACCAGCAGCACACACACACACACAGTGAGGAGACCATGTGG
TGGTTCCAGCAGGGTATGAGCTTCTTGCCCGCCGCTCTGGTCATCTGGACTGCAGCATCC
TTCATCTTCGCCTACGTCACAGCGGTGATACTGAAACATGTGGATCCTCTGGTGCCTTAC
ATCAGCGACACAGGAACGATGGCGCCAGAGAGGTGTGTGTTCGGCATCATGCTGGATGTG
TCGGCATTTTTGGGTATGGCCACGGTGTACGTGCGTTACAAACAGGTGGAGGCTCTGGTA
GGTGAGAACGAGGTCAAACTCCACAGACTGAACCGCTTCGGGCTGGCGCTGGGCTGGATC
AGCTCCTTCGGGATGTGCGTGGTGGCCAACTTCCAGAAGACCACGCTGTTCTCCATGCAC
CTGGTTGGGGCGATACTGACCTTCGGGGTCGGGGCTCTCTACATCCTGGCTCAGACGCTG
CTCTCACTCTACATGCAGCCTCAAGTCCACAGCAAGACCATCTACCTGATCCGCCTCGGC
ATTGGAGTCTGGACCCTGAGCAGCATCATCAGCATCATCATGTACACCAGTCTGCGAGGA
GTCGACGTACCTCACAAACTGCACTGGACCCCTGGAGAGACGGTCGGTAGTCCTGGCTAC
ACTGCTCACATCATCAGCACCGTGTCTGAATGGTCTCTGGCCTTCTCCTTCATCAGCTTC
TTCCTCACCTACATCAGAGATTTTCAGAAAATTACTCTGCGGGCAGAAGCAGATTTGCAC
AGCAGCCACCTGTATGACTGGTCACTCGGTGGCGTCGCACCGTCACATCGCCTCAAACCT
GAAGCCTGCGAGTCCTCTCCACTGCTGGCGGGAGGGACA
>PBT19c-g00169|scaffold|PBTmale19a001_polishCLR002|169|5640970-5646704|-1| g00169
ATGGGGACGACGATGAGCGAGCCGTGTATCTATGACAAACTGTCCGAGAGCATCGACATC
CTCCGCCAGTCGGGCTACCGCTATGGGATGTCGGAGAGGGAGATCGAGAGGTTCATCAAG
CGGGTCCTGGAGACCAATGAGCCCAGGAGAGAGCCTCCTCAGTTCCCCATCCTGAGAGCC
ACCATCAAGTTTGTGGTGGCAGTGGGCTTCCTGCTGGTGGTGGTGCTGGCCTTTACCTAT
CCCCAGAGCGCCCCACAGCTGGGTCTGGTCAATCTGGGCTGTTACAATTGGTCGTCCCCT
CTCAGCCACGTCCGACTGCTGTCACTACCCATCGCCAAGAAGTACAACCTGCAAGGTTTC
CATGAATGGTGGAGTGCCGGCTCTCTCAGGCAGAGTCTGGTCAACTGTTCGGGCTGTGCA
GAGATCTCGTCGGTGCTGGAAGTCCCAGAGAGCCTAAGAGGCACCGTGGCTCTGCGACGG
GGGCCACAGCTCGTCCTGCTGAAGGGTGGGGAGTCCCTCAGCGTCCAGCGGCAGCAGCTC
GAGGAGCTCTACTTGGCTCATTCAGGCTCCATGTCCATTCTGCTGGAGGAGGAGGACGGC
CTACAGAATCACAACCTTGGCCTTCCCCAAGGACCCGCCAACTTCACCCTGCTCTGGAGA
TTCAGCTCTGGGACCAGGGAGAAGGTGTTAAGGTGGCTCTTCCCGAAGGCAGAGCTCTGT
CCCTTGCTGGACAGCGCTGGGACCATCCTGCAGCGCTGTCTGGTCACCCACAGCACAAAC
TCCCAGAGCAAGGGTGTCGGCGTGTTGGGCTGGCTGGTGGTGGGCGAGGGGCTGCCGACG
GTTCGAGTTCTGCCTGTTCAACGCTGTCAGAAACACTGCAGCTCCTTCAACCTGTGGCTG
ACACCTGGAGACATGGTGTACGCTGACCCTCGGTACTGGCAGATGGAGCTCTTCCCCGGC
CGAGGCCAGAACATCATCTGCGACGGATCGGCCTTT
>PBT19c-g00170|scaffold|PBTmale19a001_polishCLR002|170|5650882-5657374|1| g00170
ATGCTTTCCCCAGGCAGGACCGTCACCTCCCGGCTGCTCAGGCCGGGGTCTTGGCTCCCT
CTCCGGATGGGCTCCGACGGGAGAGCTGCCAGCTCTCTGCAGAAAGAGCTGATAAAGAAA
CATGAACTGGAGAGAGACGAGTTCCGCCCCCTCTACATGGACTTCCAGGCCACCACGCCC
ATGGACCCCAGAGTTCTGGACGCCATGTTGCCCTACCAGGTGAATTACTACGGTAACCCT
CACTCCAGAACACACGCCTATGGCTGGGAGAGTGAGAGCGCCATGGAGACCGCCAGGAAG
CAGGTGGCTGATCTGATTGGAGCAGATCCCAGAGAGATCATCTTCACCAGCGGAGCCACC
GAGTCCAACAACATGGCAATCAAGGGCGTGAGCAGGTTCTACCAGGCCAAGAAGCGTCAC
GTGATCACCACGCAGACGGAGCATAAGTGTGTTCTGGACTCGTGTCGAGTTCTGGAGGCC
GAAGGATTCGACATTACGTACCTGCCTGTCCAGACGAACGGACTGCTGGATCTGGAGCTG
TTGGAGGCCTCCATTCGTCCTGAAACCTCTCTGGTGTCGGTGATGACCGTCAACAACGAG
ATCGGAGTCAAGCAGCCCATCAAAGAGATCGGTCAGATATGTCGTTCCAAAGGAGTCTTC
CTCCACACCGACGCCGCCCAGGCCGTCGGAAAGATTCCCCTCAACGTCACTGACTGGAAG
GTCGACCTGATGTCCATCAGCGGTCATAAGATCTACGGACCCAAAGGTGTGGGTGCTCTG
TACGTGCGTCGTCGGCCCCGTGTGCGTTTGGAGCCACTGCAGAACGGGGGCGGGCAGGAG
AGAGGGCTGCGCTCCGGCACTGTCCCCACCCCACTGGCTGTTGGGCTGGGAGCCGCCTGC
AGCATCGCTCAGCATGAGATGGAGTATGATCATCACAGAGTGTCCATGCTGGCTAATCGT
CTGGTTCAGAAGATCATGTCTGAGATTCCTGATGTCATCATGAACGGAGATGCAGAGCAA
CGCTACCCTGGCTGTGTCAACCTGTCCTTTGCCTATGTGGAGGGAGAGAGTCTGTTGATG
GCACTGAAGGATGTTGCTCTGTCATCGGGGAGCGCATGCACATCGGCGTCTCTGGAGCCG
TCATACGTCCTCAGAGCAATCGGAGCAGATGAAGACCTGGCTCACTCTTCCATCAGGTTT
GGTATTGGCAGATTCACCACAGAAGAAGAGGTGGACTACACCGCAGAGAAATGTATCCAG
CAGGTCCGCAGACTCAGAGAGATGAGTCCTCTGTGGGAGATGGTTCAGGAAGGCATTGAT
CTGAAGAGCATCAAGTGGACGCAGCAC
>PBT19c-g00171|scaffold|PBTmale19a001_polishCLR002|171|5665867-5668572|1| g00171
ATGGCGGTAGTCATCAGGCTGCAAGGTCTGCCCATAGTGGCCGGCACCATGGACATCAGA
CACTTCTTCTCTGGCCTCACCATCCCTGATGGGGGAGTACACATCGTGGGGGGTGAGCAT
GGCGAGGCCTTCATTGTCTTTGCCACTGACGAGGATGCTCGGCTGGGGATGATGCGTACA
GGCGGGGCCATCAAGGGCTCTAAAGTGTCATTATTGCTCAGCAGCAAGACAGAAATGCAG
AACATGATTGAGTTGAGCCGCCGCAGGTTTGAGGCTGGGGCGGGTGCTGTGGAGACAGCT
GCACCTACAGCAGGAAATGCCAACCGGCAAACTGGTGCCGCTCCTATACCCACAGTGCAG
CCTGGGGCAGGGGGGAGAAGTGGTAGCCATGGAAACCAGGGTTTCAGTAACGCCCCGGCC
TCAGTGACGGCACCAAGCTCATCTCAGGAGCCAACAAGCAACAAGGCAGTGGCTAGCCTG
GCCAGCGTGGTGCCCAGCTTCCCCAACAGCTACAGCTCTGCCCCCACTGTCACCACAGCT
CTGGCATCGCTCAATGCAGGCCCCCCACCCATGCCTCCTCTTCCCAGCATGCCCTCCATG
CCCCCTATGCCCACACTGCCCACCATTCCAGTTCCTCCTCCAGTATCTTCCCTCCCCCCG
GTCCCTACTGTCTCCCCTCTTTCCCAAGGACCCCCAGTGCCACCTATGTCCCACCTCCCC
CACATGTCCTCCCTTCCTCCCTTCAACCCCTCCTTACCTCCTCCTGCAGGACTCGGCTCA
GGCCTCCCCTTAGGAACCCCCAACCCAATGCTGTTCAACCCTCTGTCCCCTCTGGCCTCT
CTTGGCCTCCAGGCCCATATGAAGGCTGCTGCTGCTGCAGCCACTGGAGTGGCCAGTCCA
GATGAGATGTTTGTCCTCTTGCAGAACCTCCCATTCTCCTGCTCAGAGGTGGAGGTCAGG
GAGTTTTTCCGGGGTCTGGGGGTGGACGGGGTTCGTTTGCTTAGAGATGGGCAGGGTCGG
CCAACTGGCAGGGCTATGGTAAAATTCTTCTCGCCTCAGGACAGCTTTGAAGCTGTTAAG
CGGGGAGGTGGCATGATGGGTCAAAGGTTCATTGAGATTACCCCGGGTTCTGAGAGGCAA
TGGGCTAGCCTCAATAACAGCATGATAGGCCATACTCCCCACAATATCAGTAAATCAAAT
AACAGCCATGAGTCACAGGACCAGCAGCACCGCCGTGGCAATGCTGGTGCAGGAGGCCGG
GATCAGCGAGGAAGGTCACGATCTCCTCATCGGCAGGAGTTCTGCGTCTACCTGAAGGGC
CTTCCTTACGAGGCTGACAAGAAACAGATTAAGGAGTTCTTTAAGAATTTGGCCATTGTG
GAGGACAGCATCTATATTGCCTATGGGCCAAACGGGCGAGCCACAGGAGAGGGCTTTCTT
GAGTTCAAAACAGAACAGGACTACAAGACTGCTCTGGGTGCTCACATGCAGTATATGGGC
ACCCGCTTCATCCAGGTCCATCCAATCAGCCGCAAGGGAATGCTCGAAAAGATCGACATG
ATCCGCAAACGTGAAGCAGCACAGGGTGATGGCAAGAACCAGGATGGCTTGAAAGCTCCA
AGGAACTGTGCTCATATCACCAACATCCCTTACAATGTCTCCAAGAAGGATGTCCGTGCC
TTCTTGGAGGGGGTGGGGCTTTATGAGGATACCTTGAAGGTTCTGACAGATAGCCATGGC
AACGGTTTAGGGCAAGCTATCTTCCAGCTGCGGACTGAGGAAGATGCCCGCAAAGCTGAA
AGACTGCACCGCCAGAAACTCAACGGTCGTGATGCCTTTGTTCACTTGGTGACCTTTGAG
CAGATGAAGGAAATTGAGAGGAATCCTCCTCCTCAAAACAAAAGAGGTCAGCGAAATCAG
AACCAGAACCAGCAGAACCAAAATCAAAACCAGCACCAGCAAGCTCAGCCTAGTCCCCAG
CAACCCCAGATCAACCCGTTTGCTGGAATTAGTGGAGAAGAGTTTAACTTTCTCAGAAAC
ACCATGGGGAACCTCAACAGTGCTCCCTTTGTGACTCCATTCTCAGCCCCAGGGAACGGA
CTGGCTGGCCCTCCTCCTCTCCCTCCTCTGGCAGCAGGGCTGGGAGACGTGAATCTGGGC
GTTGCTCCACCGCTTGTTGCTGGTCTTCCTGGGGCTCCGATCCTGGAGCCACCTGGCTTT
CGACCTGGAGCTGCAGCAGGAGCTCCGTTCAGCCAAGATGGGCTGAGAGGCTTGGTGCCC
TTTGACAATGCCAACAGAAAAGTAGGTGGAGGAGGACAGAACCGAGGGGGAGGGGCTAAC
AACAACCAAGGTCGTCCAGGGGCTGGGGCTACTGGTGGACAGCAAGGGTTCTCTCCAGGA
CCTGATGGTCTCCGTAACCAGCCGGCTCCTGGAGGAGCCAACAATCCCAACAGTCAACGT
GGTGCCGCTGGCCCGACAATTGTAAAGCTTCAGAACATGCCCTTCACTGTAACTGTGGAC
GAGATCATGGACTTCTTCTATGGCTACCAGGTGCTGCCAGGCTCAGTCTGCCTGCAGTTC
AGTGAGAAAGGCCTGCCAACTGGTGAGGCCATGGTGGCCTTCCAGAACCATGAGGAGGCT
GCTGCCGCCGTCATGGACCTAAATGACCGACCTATTGGAGCGCGTAAGGTCAAGATTTGC
CTGGGT
>PBT19c-g00172|scaffold|PBTmale19a001_polishCLR002|172|5679464-5686453|1| g00172
ATGGCGGACTGTGTCTCTAAAGTGGAGCTGAGCGTCTCCTGTTCCAACCTGCTGGATAAA
GATGTCGGATCAAAGTCGGATCCTCTGTGTGTGCTGCTGCTAAACACAGGAGGAGACAAC
TGGACTGAGCTGGGTCGTACCGAGCGTATTAAGAACTCCTCCAGTCCGTCCTTCAGTCAG
CGTCTCAGACTGGATTACCACTTTGAGACGGTTCAAAATCTGAAGTTGGGGATCTACGAC
ATCGACAACTCCAGCGTCGACCTCGGCGATGATGACTACCTGGGAGGGGTGGAGCTAACG
CTGGGACAGATCGTTTCCAGTAAAACTATGACCAGACCTCTGCAGCTGAAGAAGGGCAAA
CCCGCTGGGAAAGGAACCATCACTGTCTCAGCAGAAGAGATGAAGGACAACAGAGCCATT
GAGCTGGAGATGGAGGCTAAAAAGCTCGACAAGAAGGATATGTTTGGAAAGTCTGATCCC
TTCCTGGAGTTCTTTAAACAAGGAGATGATGGAAAGTGGCAGCTGGTCCACAGAACAGAG
GTGGTGAAGAACAATCTGAGTCCCTCCTGGAAGAAGTTCACTGTTCCTCTGCAGACGTTC
TGCGGCAGCGACCTCGACAAAACTATTAAGGTGGATTGTTCTGATCATGACAGCGATGGA
TCTCATGATCTGATCGGTTCCTTCACCACTAAAGTCTCTGAGCTGCAGAAAGCTGCTAGT
TCAGCGGTGGAGTTTGACTGCGTCCACCCCGAGAAACAGAAGAAGAAGAAGGGCTACAAG
AACTCTGGAGTCGTCTGTGTGAAGAACTGCAAGCTGGTGACTCAGTACAGCTTCCTGGAC
TATGTGATGGGCGGCTGCCAAATCAACTTCACAGTGGGGATTGACTTCACTGGCTCGAAC
GGTGATCCTCGCTCACCCAACTCTCTCCACTACATGAGTGCAGATGGGCTGAACCAGTAC
CTGTCTGCTCTGTGGTCTGTGGGTCAGGTCATCCAGGACTACGACTCGGATAAGTTCTTC
CCAGCGTTCGGTTTTGGAGCCAAACTGCCTCCAGACTACCAGGCTGCAAACCATGAGTTC
GCCCTCAACTTCAACCCCACTAACCCCCACTGCCAAGGTATTCAGGGGATAGTTGAAGCC
TACAGGATGGTTTTGCCTCAGATCAGACTCTCAGGACCTACAAACTTCTCTCCCATCATC
AATCATGTCGCTTCCATCGCCGCCACCGCTGCACAGACCAACAGCGCCTCTCAATACTAC
GTCCTCCTCATCCTCACGGACGGTGAGATCACTGACTTCGACCAGACCCGAGACGCCATC
GTTTGGGCGTCGCGGATGCCGCTGTCAATCATCATCGTTGGTGTGGGGCCGGCGGACTTT
AAAGCCATGGAGCTTCTGGATGGAGACGACGGCGTGCTGAGGTCGACGACGGGGGAGGCC
ATCACCAGAGACATCGTCCAGTTTGTCCCGTTCAGACAGTTCAAAGATGCTCCCATGTCA
TCTCTGGCTCAGTCTGTCCTGGCCGAGGTTCCCAATCAGCTGGTCTCTTATTTCAAAATG
AGAGGCCTTGAACCACCCAAACCACAAGCTGCTCCCAAATCC
>PBT19c-g00173|scaffold|PBTmale19a001_polishCLR002|173|5692512-5703072|1| g00173
ATGTCCATCAGTGTGAATCTGAGGAGGATCTCCAACCTGCCGGGACGATCTGACAGAAAG
GTCGAACTCAGCTTCAGAGGTTTCACCCATAAAACCAGAGTCCTGCAGTGTGAGAACTTG
GCCATCTTCAACGAGCATTTCCGTTGGCCTCACTATGGTAAAGTGATCCGAGATGAAGTT
TTGTCCATCAGTGTTTACAATTGCAGTAAAGTCTTCTCTAACAGACTACTCGGGAAGCTG
GTTGTCAGTCTCCAGCATGTTGTCACCGCAGGGAGGCTGTTGCTACGGGAACCACTCACT
GATGCCAACTACAGCCTGACTGATATCTATATAGAGTTGGATATTCGATATCATCCAGTT
GAGGGAACAGCAGGAAGTTGGGACGGACTCGACTTCCTGCAAGTTGAAGACAAGGATGAA
TCATCTCTGGTCATCAGGAATGAAGCGTTTGGCGACCCTGAGAGTCAGCCGACCGTCACT
CGCACAGATCAGGTGGAGAGAGAGGCTCGTCGTCTGGGGCGGAACCTGGTCCGGACTGGG
GATGAAGACGAAGACGAAGATGATGATGAGGATTATGATGATGACCTGATGGATATGGAG
GCTTCTAACATCATCTTCACTCCTTTGCTGAGTCGTTGCAGGCCGCTGTCCAGACATGTT
GTTGCGGCAACACCCAGAGTCCAGAGCTTTCAGGTGAATGTGAACATCCTGGAGGCTCAA
AAGCTGGTTGGAGTGAACATCAACCCTGCCGTTTTCATCAGAGTGGGAAATCAGAAAAAA
CACACAGCGACGCAGAAATCGACCAACTGTCCCTTCTACAATGAGAACTTCCAGTTTGAG
TTTCAGGAGACTCCAGGGATCCTCTTTGATAAAGTCATAGAGATAAAGGTCAGTTCCACT
GTTTTCCTCTTTGTTTGTTTTTCCACGTCTGTTTCTACTGCTGTTTCCATGGTGAGAGAC
CTGGGCTTGGCCAAAGTGAACACCTGTTATGTAACTTCCTCTCAGGTGTTCCACAGGCGG
ACTCTCGCCTTCCTGATGACCCACATCGGAACCTTTAAGATTGACATCTCCACTGTGTAC
AACCAGCCAGACCACCGCTTCTACCAGAAATGGGCTCCTCTCACAGACCCAGCAGACACC
AGGTCAGGGATCAAGGGTTACGTCAAGGCCAGCCTCAGTGTGATAATGAAGGGAGATGCT
ATGAGCATGCCCAGTCTGCAACCGCCGTCCTCGTCTGGAGCCAGTGAGGACATTGAAAAG
TCAGTAATATCG
>PBT19c-g00174|scaffold|PBTmale19a001_polishCLR002|174|5704047-5726470|1| g00174
ATGGGAGACATCGCCCTGGCAACGCACTTCCTGGACCTACAGCAAATTTCTGATCCCACC
CGGAATGGGTTTAACCCCACTTTTGGTCCATCTTGGGTTAATCTGTATGGTTCTCCTCAG
AACTCCACCCTCGGAGACGTCCACCAGGCTTTGAACCAGGGTCTGGGTGAAGGGATCTTC
TACCGCGGTCGGATACTTCTAGCTCTCTGTGTGGAGGTTTACTCCTCTCCCTCTGCCGTC
AGCGCGGACACAGGCTCTGTTGCCCTGGGAAAGATGAAAGGAGCGCTGGGGAAGCTGGGA
CTGAGGAAGAAGAGGGGCAGCAAGAAGAAAGAGAAGAAGGAAGTGACTCCAGCTGCCACC
GGACTGACCGACGACTCAGGGGAGGCAGGAGTTGAGGTACCAGAGGCTGTTACTGTGGAA
ACCGAGGAGATCCACCCACTCCCTGAGGGTTTCGTGGGAGAGAAACAGGAGTTTCTGCTG
TTCGCATCTCTGTTTGAAGTTACCATGATGGATCCATCTGTAGGAACCAAACCGATAAGC
TTTGAACTCTCCATAGGGAATTATGGGAAGGCGGTAGAGGTTCGGAGATCCAAAAAGAGT
CAGAGCCGGGAGGATCTGAGGAGTAGCAAGGAGGAGCTGAGGAGGAGTAGGGAGGATCTT
ACCGAGGAGGAGCAAGGTCTGCTGGAGTCGGAGGAGGAGCTGGACAGAGAGGAAGTGCAG
AGTCCCGAACCTGAGAAAAGATCTGTTTCTGCCGCCATGAGACCCCAGCCCACTGAGTAT
GACAGGTCATTCCAGTGTATTCCTCTCCAGGCCCCTGCAGTGAAAACCAAGCCTTGTTTG
TTTATCTGGAGTCAGTTTGAAGATCACAGCTTTCGTCTCTATCAGGCTAACTGGCTCACC
AAGATGGCTGACAGGCTGGAAATTGGTCTTGATGAGGTGGAACGTCTCCTGAGGAGGCCA
AGGAGTAACGTGAAGGCGCGTCTAGTGGAGTTGCTCCTGGAGCTGGTGGCCTCCTGCAAA
CAGTTCAGTCTTTTCTCAGACAGAAGGTCTCAGTCTCGTCCCAACAACCTGGACGCCCGC
AGGAGAGAGTTCATCAAGAAGAATTTGGTCCTGGTGGCCAGACAGGCAGTGAGGGCCAGG
CGGAGGATCACCAGGCGGACGGCCAAACAACGGCTGATTGATATCAGGAAACTCCTGAAG
AAACTCCGCCTACTGGGTAAAGAGCCCCAGAATACCATCCCGGATACGTTTCTATGGTTA
CTGAGTGGAAGCAAGCGATTGGCTTACGTGAGGATCCCTGCCTACTCCATCCTGTTCTCA
ATGGTGGAGGACCAGAGGGGGCGGGACTGTGGCCGAGTCACAACCCTCTATATGAAGTCT
CCAGGATGTGCAGCAAGTGAGATCTTTGCGAAGCTGGAGGTCTACTTGTGGCTCGGTCTG
GCCAAGTACAGTAAAGAGGCCATCACTTCCCTTCCAGAGGAGTTCATACCCGTCTATGAG
GAGGAGGAAGGGCAGAGGAGGCCAGTCGCTGTGGGGATGAGGAAGCTTCCTGTCAGTCTG
TCCTGCCAGGACAGCAGGTACTTCCAGCTACGATGTCACCTGTACCAGGGGCGTGGCTTG
ATAGCTGCTGATGACGACGGCCTATCAGATCCCTTCGCCAAGGTCTTGTTCTCTACACAG
TGCCAAGTCACCAGGGTGTTGTCTGACACCCTCTCTCCGGCCTGGTGTGAGTCTTTGTTG
TTCGACAGAGTTCTGCTGGAGGGAACGAGGGAGGATCTCCAACAAGACCCACCCCTCATC
ATCATCAACTTCTATGACTACGACGCCATGGGCAGCCCGAAGCCTCTGGGTCGGGCATTT
GCCGAGCCGGAGTTGAAAACCGTGGAGCAGTTATACCAGAAGCCCCGCCTCCGTTTCTAT
GACATCAGCATGGGGAGCATGCCTGCTGGCGAGCTTTTGGCTGCCTTTGAACTTATCGAG
CTAGACTACTCTGGGTTTGGAGAGCCTGGTCTCCCCAACAGTGTGGAACCTCAGGAGCTG
ACCTACCTGGAGGAGGAGAGATATTACATCATCCCAGAAGGAGTCCGACCTGTTCTGAGG
ACCTTCAGGATTGAGGTGCTGTTCTGGGGTCTGCGGGACCTGAAGCGGGTGCAGCTGTTT
GAGGTGGAGCGCCCCCTGGTGAGGGTGGAGTGTGCAGGACGACAACTGGATTCTGAAGAG
ATCGAGAACTACCAGACTAACCCTAACTTCAAAGAACTTGTCCGCTACCTTGATGTGGAG
CTGCCGGAACAAGCCTACCTCCACCCTCCTCTGACGTTGTTTGTGGTGGAGCGTCGGGCA
TTCGGTCGGGTCGCTCTGGTTGGGTCCCACGTGGTCCAGAGCCTCATGGACTATGCCCCT
CCTGAGCTGGGGGAGGAGCCAGAGGAGGAAGAGGAAGAGCCTAAACCAAAAGCGAAGCAG
AGTCAGATGAACATCAACCCTCTGACGTCAGTGAAGAATATCAAACTCACCAGCCTGTCA
ATCGCACAAACAAAGATTCCTATCAACCCCATCAAGCTGGTTAATGATCCTTTGAAGAAG
CTGATGACAACGGGGGAAGAGCTGGAGGAGGAGGCGCCAGAGAAGGAGGAGCTGGACTGG
TGGTCCAAATACTACGCTTCACTGGAAGAGATGGACAGACAGGCTGCTGAGGAGGAGGAG
AAGATGGAGGAACAAGCAGAGACAGATGGGGGGAATCTGACCATGGCGAACATCGAAGAG
GAGGAGGAGGAAATCGTGGTGGTGGAGATTGAGCCTCCCAAACGCAAGAAGATCGCCACA
CTAAAGCTGTATGGAGGTGATTTGGAGTCAGAGTTCAGTCAGTTTCAGGACTGGCTGCAG
ATCTTCCCGCTGCACAAAGGCAGAGCGAGCGGGGAGGATGACGAGGAGGATGACGAAGAG
AGACTGATGGGCAAATACAAGGGCTCCTTCCTGGTTTATCCGATTGATTCAGGAGATGAT
GAAGAAGACATCAAGTGTCAGATCACCAATGGGATCCCCAAAAACTCACCCCTCAAAGTC
TTGGTGCGAGTCTACATCGTCAAGGCCACCACTCTGGCTCCCACGGACCCAAATGGCAAA
GCCGACCCATACCTGGTGGTCCGAGTTGGGCAGCAGACTCTAGACACTAAAGAGCGATAC
ATCCCCAAACAACTCAACCCTACGTTTGGAGAGGTGTTTGAAATCACAGTGTCTTTCCCG
CTGGAGACAGAGCTGGTTGTCAAGGTGATGGACCATGATCTTGTGGGGTCTGATGATGTC
ATTGGTGAGACACGGGTTGACCTGGAGAACCGGTTCTATAGCCGTCACAGAGCCTGCTGC
GGTCTGCCGATTTACTACGACACTGACGGCTACAATATGTGGCGTGATGTGAAGAAGCCG
TCGGCCATCCTGGCTGAGCTCTGCAAGAGGAACGGCATCTCATCTCCAGAGTACAGACCA
TCTGAGGTCAAAGTTCTCAACAAGATCTTCAAGATCCCACCAGACGCAGTACCTGAAGAG
CTGATGAAGAAGAACCAGCGTTCTCCAGAAGAGGAGGAACAGATAGAGGAGCATGCAGCC
CTGAGTGTGCTGCGGCGTTGGGGGGAGATGAACGAGTTCCTCCCTGGAGCCGTTGATCTT
GTCCCAGAGCATGTGGAGATTCGGTCCCTGCTGAACCAGGACAAACTTGGACTGCCACAG
GGTCATCTTCATATGTGGGTGGACATGTTTCCCACTGATATCCCGGCTCCGCCCCCTGTT
GACATCAAGCCCCGCCTGCCAGTACAGTATGAGCTGCGTGTGATCATCTGGAACACGGAT
GATGTGTTTCTGGACGATGTCAACCCTTTCACTGGCACCCCGTCGTCTGACATCTACGTT
AAAGGATGGATAAAAGGACTGGAAGGAGACAAACAGGAAACTGACGTCCACTTCAACTCT
CTGACTGGAGAAGGAAACTTCAACTGGAGATTTGTGTTCCGCTTTGACTACCTTCCTACT
GAGAAAGAGGTGGTGTATAAGAAGAAGGAGTCCATCTTCTCTCTGGAGGAGTCAGAGTTT
CGACAACCGTGCGTTCTGACGCTGCAGGTTTGGGACTACGACCGCATTGCTGCCAACGAC
TTCCTGGGCTCCATCGAGCTTCGTCTCAATGACATGGTGCGACCGGCAAAGTCGTCCGGT
AAGGCTACGATTCAGATGGCGATGGATCGGGCCGGCCCTCGAATCTCCATCTTTCGCTCC
AAGAAGATGAAGGGCTGGTGGCCGCTGACCCGCCTGAAGACCGCCGAGGACTTTGAGAAG
GAGGAGAAGGAGAAGGAGGAGGCTAAGAAGAAAGGCAAGAAGAAGAAGAAGAAGACCAAA
GACAGGAGGGCGAAGATGAGGCCGGAGGACATCCAGTTCACTGACAGCGGTGGCAACACT
TACCTGCTAATGGGGAAAGTGGAGGTGGAGCTTCAGCTGGTGACATTAGAGCAGGCGGAG
GCCAACCCTGTGGGACGGGCCCGGAAGGAGCCGGAGCCTCTGGACAAACCAAATCGTCCC
ACCACCAGCTTCAACTGGTTCGTCAACCCCTTGAAGACCTTCATCTACCTCATCTGGAAG
AAGTACAAGAAGTACATCATCGCTCTGGTCATTCTCGCCATCCTCACACTCTTCCTCGCC
CTCATCATTTACACGCTACCGCAGCAAATCTCCTCCCTCATCGTCAAAGGA
>PBT19c-g00175|scaffold|PBTmale19a001_polishCLR002|175|5731605-5731863|-1| g00175
GTGTGTGGACCGGCTGACAAAGAGCGGAGGAGCTGCACGGAGAACCGGACCCCCCTCCCC
CGGACACCGGGACCGGGTTCTGATGTGAGAATCACCGCTCTCCGCTTCAGTAAAGGCTTC
ATGTCTTTTCATCATCAGCTGATTTTTTTTCTGCTTTTCCTTCTTTACTCAAACCGCATG
GAGAGGCGCGTTCACGGTGCACAGCGGCGGAGCCCTTTGCCGCGGCGGCGCGCACTGCTG
ACCGAGCAAAGAGGT
>PBT19c-g00176|scaffold|PBTmale19a001_polishCLR002|176|5732305-5758025|1| g00176
ATGCCGGAGTGCGTGTCGGTGTCAGAGTTCGTGCAGGAGGTTCAGGAGGACTGGAGCTCC
CCCACCACCTCCTCCTTTACCTCCAAGATGATCAGCTGCAGGAACACCGTCTACCTGCTG
GAGGAGGTTCTGGACAGTGACCGCTTGGTGTTGCAGAAGATGAAGAAAGCTGCTAAAGCC
AAATACACATCAGGACAAGACCACGTGTCTCACCTGGAGCAGTATATTCAATCAATGGAG
AAGCTTTCAGTCAACTGTCACTCAAATGGAGAGGCGGAGGTCGGCTCCGCCTTCTGTCGC
CTTGCGGACTTTTCTAAAGAACTCCTCTCTCCTATGAAGAACCTGTTAAAGAGCATGCTC
CACAACATCAACTTCTTCCTGGACTCTCTGGTTAAAGGGGACCTGAGGGAGGTGAAGGGG
GATCTGAAGAAGCCTTTTGACAGAGCATGGAGAGACTATGAGAGCAGATTTAAGCAAGTG
GAGAAGGAGAAGAGGGAGTTAGCTCGTCAGTACGGGATGGTGAGGAGTGAGGTGAGCGGA
GGAGAGATCGCCGAAGAGCTCGAGAAGGAGAGACGCTCCTTTCAACTGAGCATGTGTGAG
TATCTGATTAAGGTCAACGAGATAAAGACTAAGAGAGGAGTGGACCTCCTGCAGAACCTT
ATCAAGCATTACCACAGCCACAACAATTTTCTGCAGGAGTGTGTTTCCACCACTCAGAGG
TTGAAACAGTACATGGAGGAGCTGAACGGAGTCCTGACGACGGTGAAGCAGCGTCAGGAG
GAAGAGAAGAGACAGCTTGTGACACTCAGAGATCAGCTGAGGCCGGTCGTCCACACAGAG
CAGGACTCTTTACCTAAGCAGTTGTACAGTATGCATCAGCTGCTGGGAGACAAACAGTAC
GGAACAGAGAGAACAGGATTCCTCTACAAGAAGAGTGACGGGTTGAGGAAAATGTGGCAG
AAGAGGAAATGTTCAGTTCACAACTGTTACCTGACCATCGCACATGCTACTCCTAATAAA
CCTCCTACCAGACTCAACCTGCTCACCTGTCAGGTTAAACCCAGTGTGGAGGACAAGAAA
TGCTTCGACCTCATCTCTCATAATCGGACCTATCACTTCCTGGCTGAGGATGAAGCCGAG
TGTGTCGCCTGGATCTCGGTGCTCAGTAACAGTAAGCAGGAGGCTCTGAGTGTGGCTCTG
GACGGGGGGAGGAGAAGCGGAGGAGCCGGGGAGAGCAGCATGGAGGATCTGACCCGGGCC
ATCACGGATGACATCAGACGGATGCCAGGAAACAACAACTGCTGTGACTGTGGAGCTCCT
GAACCTGGATGGCTCTCGACCAACCTGGGTATCCTGACGTGTATCGAGTGTTCAGGGATC
CACAGGGAGATGGGGGTCCACGTCTCCAGGATCCAGTCTCTGAGTTTGGACAGTCTGGGG
ACCTCAGACCTGCTGTTGGCCAGGAATGTTGGTAACTCTGGTTTTAATGAAATACTGGAG
GCAAACCTGCTGAGTCCATCACTGAAGCCGTCCCAACACAGCCACATGGCAGAGCGTAAA
GACTTCATCCTGTCCAAGTATCAGGATGTTCATTTTGTGAGGCGGAGCCACAACTCTACT
GTAGCGCTACAAGTCGGCCTGCAGGAGGCGACCAAGAGCTGCGACATCTACAGTCTGATC
CAGCTGTACGCCCAGAGGATGGAGCTGAGCCAGCCGCTGCACGCACACATACAGGAAAAA
GGGGAAACTGCGCTCCATCTAGCCGTCCTATTGGCTGACAGGACATCGCTGCACATCCTG
GACTTCTTGGCTCAGAACTGCTCTAACGTGGATGCGCAGACAACAGCTGGCAACACAGCG
CTGCACTACAGCTGTCTGCACAACAAGAGCGACTGTGTGAAACTGCTGCTGAGAGCCAGA
GCCAACACACTTATCAAGAACGAGTTAGGAGAGACAGCTCTGGACGTGAGCCGCAAGTTG
AAGCACAGCCACTGTGAGGCGCTGCTGCAGCAGGCCCAGTGCAACCAGTTTGACCATCAC
GTCCACGTGGAGTACGAGTGGAGGCTTCGTCATGACGATCTCTACGACAGTGATGATGAC
TTTGACGACAGGAACGGTCCAGTGAAGAAGGAGCGCGCCTCCTCCTCCTCCTTCACCTCC
TCCTTCTCTTTCTCCTCCCGTCCCTTCAGCTTCGGTCAGTCCACCCCTTCCTCCATCACG
CTGCCCTACCCTATAATAGCAGGAGGAGCACCAGTAGGCGCAGCTGGAGGTCTGCTCAGC
GTAGGGAGGAGGCTGGCCATGGCCATGGAGCTCCACAGCCGGCCGTCTGGCTCTGCCCCC
AGCCCTCCTCCACCTCCCCCCTCCTCCCCCGCACCTCCGCTGCCCCCGAGGGTCAAAGCT
CCCAACGTTCCTCCTCCGCCGCCTCCTGCTGGCGGGGATGGAGTTGGAGAGGAAGAGGAG
GAAGTGGGGGAAGTCTTCTTCTCCTTCACAGGAAACAGAAAGTTGACCCCTCCCCCTCCC
ATCGCCGTCCGACACAAGAGAAGCTGCTCCGAATCCAGCAAACACGATTACGGGTTGCCA
ACCAGTCCCAGGATCTACAGTGGTCCAGAGTCCTCCTTCAAGAAGTGTGTTCCATCTTCT
CCTCTCAGCTCGCTGACTGAACGACCAGACAGAGGTTTTCGGAGGGCGGACAGCGACATT
AGCTCCTCCCACTTCCTGCACCCTGTCAGTAGAGCCCCGCCCACCGAGTCTCCCACCAAT
CACCGCTCTCAGAGCTTTGAGAATGATCTCAGAGGCCCCGCCCCCCAGCCGCTTCCTCGC
AGGTCATTGCCTCGGGGCACGTCCAGTCGGAGGGCTCAGGCGCTGTATGACTGCCAGGCC
GACCACCATGATGAGCTGAGCTTCTCTGAGGGACAGATGCTGGTGGTTCTGGGACAGGAG
GACAGTGATTGGTGGCATGGTTACATAGAGGACGAACCGGACCAGAGAGGTTTGTTTCCG
TCTTCCTTTGTGCAGCTGCTCTCAGAC
>PBT19c-g00177|scaffold|PBTmale19a001_polishCLR002|177|5764197-5768872|-1| g00177
ATGTTGTTCAGAAGGAAGCTGTGCGTTGTCCTGGTGATCGCCACCGTCCTCTTCCTCATG
CTCGCCAGTCAGAGCATCCAGAGGAAACATTTCCTACCTCTGTCATTAGTTCCATCCATC
AGCCGGGCCACGACCTCCAGAGAAGACAGCAGAACGGAAACAGTGGTTGAACCCACGTCA
TCTACTGCTGACTGGACCCCTGAGCAGTACCCTGACCCCCCCCAGACCCCTGCTCCTCCC
AGCAACACCAAGCCTGAGGCTAAGGAGAAGCTCCAAGAGAACACCCGGGATGACACAAGG
CACTGCGGTTGTTCTGAGTCCTGTATATCAGACCTGAGGGGGTCAGACTGGTTCAGGGAA
CGCTACGATCCCAAACAGCAGCCCATCCTCCGAGACACCGACAACAACTTCGATCCAGAG
GCCCTCAAATGGTGGCTGGGTCTTCAGCGGTCCGGAGACGACCAGACTCTAGAGGAAGTG
ATGTCAGACATGTTCCAGGTCATTTCCTCACCCACTGTGGATTTCAGGCCCCTCACCTCT
CGTTGCCGCAGTTGCGCAGTGGTCGGTAACTCTGGCAACCTGCAACGGTCAGGAAACGGC
AAGTTGATAGACTCCCACGGCTCTGTGATAAGGATGAACAAGGCGGTGACTCGAGGATTT
GAGAAAGATGTCGGGAATCGGACAACACATCATTTCATGTACCCTGAGAGTGCAGTGGAC
ATTGATCGTGGCGTCAGTCTCGTCCTGCTGCCGTTCAAACTGAGAGACCTGGAGTGGGTG
ACCAGCGCACTTTCCACCGGCGAGGTCAAAATGACCTACATGAGGGTTAAAGACAGAGTG
AAGGCTGATAAAGACAAGGTTTTGGTGGTTAACCCTGTGTTTTTTAAGTACGCTCATGAT
CATTGGACCGAGCGTCATGGTCGCTACCCGTCCACCGGCATGCTGGCCATCATCTTCGCT
CTCCACACCTGCGACCAGGTCTCGGTGTTCGGTTACGGCGCTGACAAGCAGGGTAACTGG
CATCACTACTGGGAGGAGAATCGCTATGCTGGAGCCTTCAGGAAGACCGGCGTCCACAGC
GCCGACTTTGAAACACAGGTCATCCACCAGCTCGCCAAGCAGGGAAAGATCAGCCTGCAC
CTG
>PBT19c-g00178|scaffold|PBTmale19a001_polishCLR002|178|5794302-5804384|-1| g00178
GCTGCGTACCCCCCTCTCTCCGCCCCCATGGCCAACATGTTCGGCAACGTGCCCGGGTAC
GAAGGCACTGTGGCAGGAGGAGGAGGTTACCTGCCCCCTCCCATGCCCATCGAGCCTGTA
GCCCCGCCCGCACCCAGCCCCACACCCGACGACTGGAGCATCCCGTCTCTGTCGGAGGAC
GATGCCCGTGAGGCGTTCACCAGCTTTGCAGCATCTCATTGCTGCTACAGCCATGGTCCT
GCTGAAGATGGAGTCATCACCAAAATGGAGCCATACAACACTTATAGGTACCGACTGGAG
ACGTTCAATGAGTCCAGGTCAACTGAGTGGGCCACCAAACCTCATGAAGGTGAGCCAGCT
GACTTCTACACTGAGACCGCCCCCCGGCCATGGGAGATTCAGGCCACACCTCCCAGCCTC
TTCACCAATCATACAGAGGAGATCCGCGTGCCTTACACCTCCTCCATCAAGGAATGCCAC
AGCTGCCATGCCACAGGAGCGATGCCATGTAACGAGTGTCATGGAAGTGGACATAAACCG
TGCTGGGTGTGTAATGGCACTGGGACAAGGTCTGATGAGAACTGCACTCGCTGTGATTCT
ACAGGCAATGAGAGGTGTACAGAGTGTAATTCTCAAGGAAGGAAGGAGTGTGAAACCTGT
AAAGGAAAATGTCAACTGCTGACCTACATCAAGCTGAAAGTGGAGTGGACTAACCATCTG
GAGGACCACGTGGTGCAGCAGAACTCTGGTCTGAGTGCTGATGATCTTCACTCAGTGAGC
GGGAAGGAGCTGTTCAAGAACAACCAGTACCTGCTCTTCCCACTTTTAGGGTTCCCAAAC
CCGGCCATCTCTGAGGCCTCAGATCGTCTGATCAAAGAGCACCAAAGCAAGTACGCCCAG
ACTTCCAGGATCCTGCAGCAGAGGCAGACAGTTGAGTTGATCCCCATCACTAAGGTGACC
TATAAGTGGAAAGGCGACTCCCACATCTACTTTGTCTACGGCAATGAGCGCCAAGTCAAT
GCCGACAATTACCCAGCGACCTGCTGCTGTGTCGTCATG
>PBT19c-g00179|scaffold|PBTmale19a001_polishCLR002|179|5821661-5839200|-1| g00179
ATGACCGATCAGGTGACCTATGACCTCTTCATTGTATCCCTGGTGGTTCTGCTGCTGGTT
CTGGTGGTTCTATTGGTTCTCTGTTGGACCCTTAAACTCAGCAGAAGCAGCAACTTCACA
CAGCTGCAGATCACAGCAGGACAACCCGTTCGCATCCTGACCATCAGAACTGAACCAAAC
CAGGTCCACCAGCTGCTGGACCACCTGCTTGACCGAGTCCTTCTTCAGGTGGAACCTGGG
GCAGAACCTAAAGAGGAACACGGAGAGGAACTTAGAGAAGAACGTGGATCTGATTTTGTA
TCAGAACCAGAGATTTCAGCAGCAGAGTCTGTCCCCAGCAGAGTGAACGCACTTAACAGC
AACCTGTGGAAATGGATCACATTTGCAGCTCCTCCTCCAGCCAGTCCCCCTGCTGCTCAG
GATCAAGATCAAACCGACGACCTCCATTCCCAGGGGTCAGATGCCTCTCTCGCCTCTCAG
AGCGCCTCCTGCAGTGCATGCTGGGAGAAGGAGGAGCAACATGATGAGCGGGTTACTGTG
GCACCAGGGTACTGTTACACCGACAGAGACAGAGAGACAGGGTTCAGTTCAGTTCTGTTG
TTTACTGAGGCTGGACGGACAGAGACTGTTCATGGGGTGTACAAGGATACATATGAGCGA
ACACTGACAGTAGATGGAGAGGAAACCACACTCATCGTCATGGATACCTGGGAGAACGAC
AAACTGGAGGGTGAAGACAGCTCCTCTCAGGACAACTGTCTAAAAGTGGGGAGTGCTTAC
GTCATTGTCTACTCCGTCACCGACCGATCAAGCTTCGACTCCGCTGCCGAGCTCCGTATC
ACACTGCGACGCACCCGCCAAGCAGAAAACCTTCCCATCATCCTCGTGGGCAACAAGAGT
GACCTGGTCCGGTCAAGAGAAGTCGCTGTGGAAGAGGGCCGAGCGTGCGCGGTGGTCTTT
GACTGTAAGTTCATTGAGACATCTGCATCTCTGCAGCACAATGTGACTGAGCTCTTTGAG
GGCGTGGTCCGACAGCTCCGGCTCCGTCGTGACGGCAACGAGGCAGTCCAGCACCGACGC
TCCATCTACAAACGCAAAGAGAGCATTACCCAGAAGGCTCGGCGGTTCCTGGACCGTCTG
GTGGCTCGCAACAACCAGCGCATGGCGGTCAAAGTGCGCTCCAAGAGCTGCCACGACCTG
GCCGTCCTC
>PBT19c-g00180|scaffold|PBTmale19a001_polishCLR002|180|5825410-5825619|1| g00180
GTTAATGAGTCCACCATCAGGAGAACGTTGAACATCAATGGTATGCATGGCAGAGTTGCA
AGGAAAAAAGAGTTCGCTCAAGACCACATGGATAAGCCAGAAGGTGATTGGAACAATGTT
CTGTGGATGGATGAGACCAAAATTGAACTTTTTGGCTTGAATGAGAAGTGTTCTGTT
>PBT19c-g00181|scaffold|PBTmale19a001_polishCLR002|181|5845979-5853159|-1| g00181
ATGCACAGCAAAGAACAGATCAGTCATGACGAATACCAGAAAACAGCCGATTGGTTGATG
TCTCAGACGAAGCACCGCCCCCAGGTGGCAATCATCTGTGGGTCTGGACTGGGCATGCTC
GCTGACACCCTCAAGTGTCAGGACTCCTTCGCTTACTCTGACATACCGGGCTTCCCGCAG
AGCACAGTGCAAGGTCATGCAGGTCGGCTGGTTTTCGGGGAGCTGAAGGGGAAGTCGTGT
GTGTGCATGCAGGGTCGTTTCCACATGTATGAAGGACACTCACTCTGCAAGACAACGTTT
CCAGTTCGAGTCTTCAAGTTGTTGGGGGTGGAAACTCTGATTGTGACGAATGCCGCTGGC
TCATTGGCCGATGGCCTGCAGCCTGGTGACATCATGATCATCAAAGACCACGTCAACTTC
CCCGGATTAGTCGGTCTGAACCCGCTGAGTGGACCCAACGATGACAAGTTCGGGCCTCGT
TTCCCCGCCATGTCAGGTTGCTATGACAAAGGCCTGCGTTGCTTAGCGATGGAGATCGCT
AAGCAGCTGGGCGTGTCCAGCCTCATGCAGGAGGGTGTGTACGCCATGGTGGGCGGGCCC
AACTTTGAAACCATCGCTGAGGCCAGACTGCTGCATCGACTGGGAGTGGATGCTGTCGGT
ATGAGTACGGCTCCTGAGGTTGTCGTGGCGACTCACTGCGGTCTGAGAGTCTTCGGCCTC
TCTCTGATCACCAACAAGGTTGTGAAAAGTTATGAGGACTCGGAAAGTGTGAACCATGAA
GGCGTCCTGGAGGTCGGACGGCTGCGCTCTCAAACTCTACAGCAGCTGGTGACTGAACTG
ATCAGCAGGATGGAGATCAATAACAACAACACCAATAACGCTCTC
>PBT19c-g00182|scaffold|PBTmale19a001_polishCLR002|182|5878998-5882300|1| g00182
ATGGGTGTGGCAACAGCCAGGTCTCAGCTGTGTCTGAAGAGACTATTGGACGAACCCCAG
GACAACTTACCGAAATGTAAAAGAGCTTGTCTGGCTCCGCCCCCTCCCACCACCGGCCTA
TCACCATGCCTCAGGCCCAGCAGCCCTACCCCCAAGTCCAGCCAGAGCCAATCCCAGTTC
AGAGTCGGACCGTACTTCCTCTTTGAACGCTGTGAGGGGGAGGAGACTTACAGGGCCGTG
CACACGCACACACAGCAGCAGTACACCTGCCAGGTACTGCCACTACGTGGTTACCAGGAG
AGGTTGGCTGCCTATGCCCGGCTCGGTCACCATGATAACATCTGTGGCCTGCTGGACGTG
GTGATTGGCCAGGACAGCGTGTATGTCTTCCTGCCCGGTCACCATGGCGACATGCATGCT
TACGTCCGTAGCAGGAAGCGTCTGGGCGAAGAGGAGGTGGGGCTTCTGTTCGCTCAAATG
CTGAATGCCGTGGCACACTGCCATCACCATGGAGTTGTCCTGCGAGACCTGAAGCTCCGC
AGATTCGTCTTCACTGACAGATACAGGACTCGTCTCGCTCTGCTCGGCCTCGACGACTGT
GTCCTCCTGCACGGTGACCATGGCGACGACTCTCTCACAGACAGACACGGCTGCCCTGCC
TACGTCGGGCCCGAGCTGCTGGCCAATGGGAATGCATCATACTCAGGGCGTGCTGCAGAC
ATCTGGAGCCTGGGCGTGTCCCTTTACACAATGCTGATTGGACGATACCCATTCCAGGAC
ACAAAGCCCGCCGCGCTGTTCGCCAAGATCCGCCACGGGGCCTTCAGCCTGCCTGGCTGG
TTGTCACCTCAGGCAAAGTGTCTGATTGGCTGCATGCTGAGGAAGTCGCCTGCAGAGAGA
CTGGAGGCGTCTGAGCTGCTGATGCACCCGTGGCTGACCAATCCCTGCATGCCACGTCAC
AACACACACACGACGCATCACGGCTCGCACAAAACACTACAGAACAAACACGAGGACGAT
GACCAGGTGCCTTCAACTCTCTGCAGCTGTGGCTCAGTTCAAGTCCTGCATATGAAGGTG
AATCCTCCAGTGGAC
>PBT19c-g00183|scaffold|PBTmale19a001_polishCLR002|183|5885100-5898609|-1| g00183
ATGAACTTTCCCCCCACAAAGCGCCTCCGAGGCCTGAACCAGGACATAGTAACGGCAGGC
GCTTTCGATGACCCATTTGGAGATGATGAGGACTTCACCCAGGACGACTTGGATGAGATC
GACATCATTGCCTCACAAGCAAACACATCGGCTTCTGCATCGGGGCTCGGGTCTAAACCA
GGAACCAAATCGGTGGAGCACGCCCGTGGGTCAGTCTTGCCATTGTCTGCAGGACAGAGC
AAACCTCAGAGCAGAGCCACAACGAATCAGAGCAGAGAGAACACCTTTGGGTTAATTGGC
AAAAGAGGGAATGCTGGGATATCGAGCAGAGAGCCTCTCGGTAACAAGCAGCAGCAGTTT
GGCTCGGACAAAGACGACTCCTACGGCCTGCTGGAGGCCCAGCATGCAGAGCTCAAGAGG
AAGCTGAAGGAGGTGGAGGAGGAGATCGTGTTGAAGAGCGGGGAGATCCGCGTCCTGAGG
GACTCTCTGAAAGCAGCTCAGCAGGAGAAAGAAGCCCAGAGACAGAACCAGATGCTGCTG
GAGACACAGAAACAGAAAGAGCAGAGTGACAGGGAGAAGGAGCTCAACAAGAAGGTTCAG
TCTCTGCAGTCGGAGCTGCAGTTTAAGGAAGCAGAGATCAATGAGATGAAGACTAAACTG
CACAGTTCAGACAAAAACAAAACCGCCTCTCCACTGCCTAGAAACAGTCCTAAAGTGCCG
AGTGGTCTCGCCCAGTTGCATCATGGAAGCGGCAGCAGCTCCTCCTCTCCGACAGCAAAT
GGTTTCATTACAAAGGAGACGTTTGGAGCCCAGGTCCCATCCAGAACGACACCGGGGAAG
ACACCAGGGAAGACACGGAGAGGCGGTGGGTCACATGCAGACAGGTTGTCATCCAGCAGC
AGATCTGGTGACAGACAGGAAGTGCTCCGTCCAGACCCCTTCCTGTCCGTCAAACCTGAA
CACCAGCAGCACCAAGGTGGCTTCCTGCTGGGGTTGTTGCTGCAGCAGCCTCTGTCTCCC
AGCAGCCTCAGCCTCTCTCACCTGCTGTCCATAAGTCTCACTGACATCCACCTGACATCC
AGCGGACTGTCAGCAGGCTTTCTACTCCACACCGATGCTGCAGCCAATGTCAGCGGCGGT
GGAGGCGGAGCTCCCGGAGCTGCTCTGAGTCCAGTCCAGAGTCTGGCTGTGACAGGACTC
AACATGCTGAGTCAGAGCCGACCAGCGGCTGCAGCCAGCAGCAGAAACAACAGGTCGTGC
CCTGGAGCCGTCCTCCTCCTCCCTCTGTTGGACCTCCATCTATCTCGGCTCATTCAGGCT
CTTGACTCGCTCCACTCGACCTCTGCTGGCAGCAGTAGTTCAGACTCTGCAGGCGCCAAC
TCTCTCCCAGCAGGCTGTAATGCTGCTGCTGCTGCTGGACTGGGGAGACTGGAGGAGACT
GGTCTGACTGGTTTCAGCGTGGAGGACACTGGCTTGGCAGCTCTGCGGCTCCTCTACCTG
CTGCTGGCCAACAGTGACGAGGTGGTGGAGGCTGTATTGTCAAAAGAGAGTCAGAGCAAA
GTGATAGACAACAAGACTGACCGCTCTGCCGCAGGTGTTGGTCTACACTCCCAGAATGCC
TTGTTGCGGACAGTGTTGCGGCTGTGTGATGTGGGATTTTGCGACGGTGGCTCAAAAAGG
GAGGAGCTCGTCATCAGCGCCATGAAGATACTGTGCGTCCTGATGGAGAGGATGCCACAC
ACACACACTGACAGGTTGCAGTGTGTGTTGCAGGCGGTGTGTGCCTGCGTGTCAGCAGAC
AGCAAGTTGCAGACGGTTTCTGAGTGCGTGTCCGCTCTCATGTCCATGGCCGACCACCCG
ACCCTGGCTCAGCAGCTCTGCTCTCATCACGACCCGTGTGTTTTCCTGAAGTTGTTCCAG
TTCATCAGAAACAGACCAGTCAACCAGACAACACACACAGGCCTGATTCTGCTGGACCTG
CAGGTGGTTCGTTTGTTGAGCAGACTAATGACTCAGAGAACAGAGAGCTGGACTACCAGC
CATCACAGCAGCTGTCAGTGTTATACTGAGCTGGTTCAGACAGTGGTGATTATTTTCCAT
CGTCAGTGGTTGGATCTTTGTGATTGTCAGGAGCCGACAGACTCAACAGGCCTGGCCCCG
CCCCCACCGCAGTGCTCCACCCCCTCGTTGCCATGGTGGCGCGGTCCTGCAGCATCTCTG
CTCAGAGAGTGTTTGCTGCTGCTGCACTGGCTGCTGCTGCATCACAGCAGCTTCTCTGAG
AGCTGCAGGCCGCTGCTGCACATGTACGACCAGGTGATCCCTGCTGTACGAGACACTCTG
AGGAAGATCCCCGAACTGAGAGAAAGCGAAGAGCTGGCGTTGGAGGAGATCTGCCGCTCG
GAGGGTGACGACACAGATGACATGGACACTGATACTGGCTCC
>PBT19c-g00184|scaffold|PBTmale19a001_polishCLR002|184|5905032-5914287|1| g00184
ATGTGCACTCGATGGGCAAGGCCACAGAACCTAGGACTTTGCATGGGAACTGTGAGTGGG
CGGAGTCTAGCACACCTGAGCCAGCGGGATGCACTGCGAATCCTGGCGGCCAGTCAGCAT
CCAATCACAATGCAGATCAAGGGTCAGAGGGGGTGTGGCACTGAGGCGGACAGGGGAACC
TGGGAGCCTCTCCCCCTTAACCTGCAGCACCTCAACCTGCCCCTCCCACGGATGGGGACG
GGGCTCAACGCGTCCAGCCCCTCCTACCAGGACAGACATTATTACAGCCATCTGTCTCTG
CCACAAGATCACTGTGATGGAGGACGGTACAGCTACCTGTCCAGCTCCCCAATGGACACT
GTGGACATCGGCCACCAGGATCCAGAACTGGCTGGTCGTCGACCAAAGGGACAGAACTGC
CTGATGAGATGTTGCAATGTCAACTTAGAAGAGCCTAATGGCTGCCACAGTCAGACGGAT
GATGATGACTTCATGCTGGAGAAGCCTCTGGGCTTCCTGCCCCTCCACCACGAGCTGGAC
AGTGGTCTGGGCTGGACTGATGGCTCCCTCCACCAGGGGGACCTCTCAGGGCTGGAGACC
GAGGAAGGAGGCCTGGATGACTGCCATTCACATGGGGCCCTTGCTCCAGGGGGTTGTGGG
GGCTTCGGAGGCGGTGGCTCTCCTTCTTCTGAGTCGTTTATCTCTTCAGAGCTCAGTGAC
TCAGGCTTCTACAGTGTCAGCACCGGGGAGTTCAGGCACTTCCAGAGGCTGCTGGAGAAG
CGAATGCGGCTGTACAATGCCAGGCTGCAACATCAGGGAGAACCCTGTGAGAGGCGAGAG
CGGCGTGACAGCTGCCCCAAGAGTCACCGCGAGCTGTTGGAGGCCATCCCCGAGGCACTG
ACCATGCAGCCGCAGTGTCAGCGCCTTCAGCTTGGGATGGAGGAGGGTGCCGGGCCCGTC
ATGGACCACCCACCCCGTGGACTTTTCAGGGTGTCATCGGTCCAGTTCCATAAAGCCGAT
CGGCCCTGTCTGAATCGTCACAGCTCCAGCAGTGGAGCCCTCTTCAACCCTTCCCATTCC
CACGCTGCAGTCTCACGAATGACAGGCCCAGTCCTCTCCACCTGCAGTACCCCCTCCAGC
CACCGGAGACCACTAGTACCTATGCAGCAGCACCACCATGGCTCCAGCTCAGTGGGGATG
CTGAGGAGAAGCCGAACACTGCACCATCGCCCTCCGCCGCAGGAGTACCGCCGCCGGGCC
AGCCACCCAGCTTCCCCCTCCTACTGTGCAGCAACCCTGCACCACTGTGGAGGTGTTGTG
CCACATAACGTCCTGCCACCAGGCCTGCCAGAGGAAGGTGAGCTAATGGCAAGTGTGATG
GCTTCCCACCCAGCAGGCCTGGCCCTCTCAACCCAACAACACCCCACCACTCTGGGGCAC
ATCATGGGTGCTAACACCCATGAGCATTTCTATGACAACAACCCTAACATCCAGCTCAGT
CACCATGACTGGTGGCACTCGCAACAAAGAAACTTGATGCCTGAGCCACTGGTGACAGAA
AGGGACAGGGAGATTGAGAGGGAACTGGAACAAAAAAGGCAGATGCAAAAGGAGAAAGAG
CTGGAGAGGGAGGCACAGATTCAGGAGGAGATGGACAGAGAGAGGCAGCAGGAGCTGGAG
AAGAACCGAGTCAGAGAGCAGCAGCACCTCCAAAGCCTGGTCCACCCTCCTCAGCCTGGG
GACGTCAATGACACATGGCCCAAACAGGCCTGTCGTCAGTCCCAGGGCGGTGGGGGAGGC
AGAGGTCTCTATAGCACCTTGGAGGGCCACACAGGTGCTGGCTCTGCTGCTGGATGGGAT
GCAAAGAAAGGACACATGAATGCGTGTTCAAGCCCCAATCCCTCTTGTGGTCTGCAGCCA
AAACTTCATCCCAGCTCAAAACCCAACACGACCTCACGAATCTCCAGGAACCAGCTCCTG
AGAGACCGGGCATCTCAGCTGGCGGATGAACGCAGTGGGATGAGCACAGATGAGGAGACC
AACACTGACATGCTGATGGGTCGGTACTGGAGTCGAACAGAGAGGAGGGAACACTTTCTG
TTGGCCCGAGAGCAGAGGCAGCAGCAGGCCAGAGGAGGTATGATACGAGACGCCGTCAGG
GTAGGAGCAGTTGCAGGAGGAGGAGGAGCCTCTGTTGGAGATAGAGGTGTGCTGGACAGC
AGAGGAGGCGGTGCTTTTGCAGAAGGGCGGTGCAATACAGTCCTGGAGCTTAGTCAGAGG
AAGCTGAGTCGTCTGAGGAATAGGAAGATGTTGGATGATTGGACGACAGTAGAAGAGCTG
CTGACTCATGGTACCAGGCTAAACACCCAGGAGGACATGCTGTGTCCCAGCTCCTTGCTG
ACAGTCACCACCGTC
>PBT19c-g00185|scaffold|PBTmale19a001_polishCLR002|185|5923467-5932936|1| g00185
ATGAAGCCAGCAGAGATCAGATTCTCTCTACAGAGACCTCTACAGCACAGAGATCCAGCT
ATGGCACCTACAATCACTGCAGCAATGACCAACTCTCAGGACCATCTGACTCTGACCCAC
AAGCTCAGAAAGCCTCTGGTGGAGAAGTTACGCAGAGAACGAATCAACAGCAGCATTGAG
CAGCTCAAGTCTCTCCTGGGTCCAGAGTTCCTCAAACAGCAGCCAGACTCCAAGCTGGAG
AAAGCAGACATCCTGGAGATGACAGTTTGCTTCCTGAGACGACTGCAGCAAAAACATCAA
GCTGTTCACTCAGCAGCTGTGGATCAGGGCTACTCCAGGTGTGTCCAAGAAGTGGCACAC
TTCCTGTCCAAGGAAAAGGTGATGACACAGTCCCAGAGTCAACTGCTGAACCACTTCAAC
AAGCTGCAGTCTTCCTCTGATAAGAACCTGAGAGAGGCTGACTTCTCTCCTCTGAGCTCC
ACAGTCCAGACCAGCATCACCAAAGAGAAGAGTCCAGTCAACAGCGCCCTCTGGAGGCCG
TGG
>PBT19c-g00186|scaffold|PBTmale19a001_polishCLR002|186|5923706-5923864|1| g00186
GTGGTGGTGAAGTTATGCAAAGAGCGAATCAACAGCAGCATTGAGCAGCTCAAGTCTCTC
CTGGGTCCAGAGTTCGTCAAACAGCAGCCAGACTTCAAGCTGGAGAAAGCAGACATCCTG
GAGATGACAGTTTGCTTCCTGACACAGCTGCAGCAGCAG
>PBT19c-g00187|scaffold|PBTmale19a001_polishCLR002|187|5936237-5936799|1| g00187
ATGAAACCAGCAGAGATCAGATTCTCTCTACAGAGACCTCTACAGCACAGAGATCCAGCT
ATGGCACCTACAATCACTGCAGCAATGACCAACTCTCAGGACCATCTGACTCTGACCCAC
AAGCTCAGAAAGCCTCTGGTGGAGAAGTTACGCAGAGAACGAATCAACAGCAGCATTGAG
CAGCTCAAGTCTCTCCTGGGTCCAGAGTTCATCAAACAGCAGCCAGACTCCAAGCTGGAG
AAAGCAGACATCCTGGAGATGACAGTTTGCTTCCTGACACAGCTGCAGCAGCAGAATCAA
CAGCAAGGAAGACTGCTGAACCACTTCAACAAGCTGCAGTCTTCCTCTGATAAGAACCTG
AGAGAGGCTGACTTCTCTCCTCTGAGCTCCACAGTCCAGACCAGCATCACCAAAGAGAAG
AGTCCAGTCAACAGCGCCCTCTGGAGGCCGTGG
>PBT19c-g00188|scaffold|PBTmale19a001_polishCLR002|188|5944117-5944679|1| g00188
ATGAAGCCAGCAGAGATCAGATTCTCTCTACAGAGACCTCTACAGCACAGAGATCCAGCT
ATGGCACCTACAATAACTGCAGCAATGACCAACTCTCAGGACCATCTGACTCTGACCCAC
AAGCTCAGAAAACCTCTGGTGGAGAAGTTACGCAGAGAGCGAATCAACAGCAGCATTGAG
CAGCTCAGGTCTCTCCTGGGTCCAGAGTTCGTCAAACAGCAGTCAGACTCCAAGCTGGAG
AAAGCAGACATCCTGGAGATGACAGTTTGCTTCCTGACACAGCTGCAGCAGCAGAATCAA
CAGCAAGGGAGACTGCTGAACCACTTCAACAAGCTGCAGTCTTCCTCTGATAAGAACCTG
AGAGAGGCTGACTTCTCTCCTCTGAGCTCCACAGTCCAGACCAGCATCACCAAAGAGAAG
AGTCCAGTCAACAGTGCCCTCTGGAGGCCGTGG
>PBT19c-g00189|scaffold|PBTmale19a001_polishCLR002|189|5952195-5952764|1| g00189
ATGAAACCAGCAGAGATCAGATTCTCTCTACAGAGACCTCTACAGCACAGAGATCCAGCT
ATGGCACCTACAATCACTGCAGCAATGACCAACTCTCAGGACCATCTGACTCTGACCCAC
AAGCTAAGAAAGCCTCTGGTGGAGAAGTTACGCAGAGAGCGAATCAACAGCAGCATTGAG
CAGCTCAAGTCTCTCCTGGGTCCAGAGTTCGTCAAACAGCAGCCAGACTCCAAGCTGGAG
AAAGCAGACATCCTGGAGATGACAGTTTGCTTCCTGACACAGCTGCAGCAGCAGAATCAA
CAGCAAGGAAGACTGCTGAACCACTTCAACAAGCTGCAGTCTTCCTCTGATAAGAACCTG
AGAGAGGCTGACTTCTCTCCTCTGAGCTCCACAGTCCAGACCCAGACCAGCATCACCAAA
GAGAAGAGTCCAGTCAACAGCGCCCTCTGGAGGCCGTGG
>PBT19c-g00190|scaffold|PBTmale19a001_polishCLR002|190|5956819-5981052|1| g00190
ATGAAGCCAGCAGAGATCAGATTCTCTCTACAGAGACCTCTACAGCACAGAGATCCAGCT
ATGGCACCTACAATCACTGCAGCAATGACCAACTCTCAGGACCATCTGACTCTGACCCAC
AAGCTCAGAAAGCCTCTGGTGGAGAAGTTACGCAGAGAACGAATCAACAGCAGCATTGAG
CAGCTCAAGTCTCTCCTGGGTCCAGAGTTCCTCAAACAGCAGCCAGACTCCAAGCTGGAG
AAAGCAGACATCCTGGAGATGACAGTTTGCTTCCTGACACAGCTGCAGCAGCAGCATCAA
GATGTGGAGTCAGCAGCTGTGGATCAGGGCTACTCCAGGTGTGTCCAAGAAGTGGCACAC
TTCCTGTCCAAGGAGGTGAAAACACAGTCCCAGAGTCAACTGCTGAGCCACTTCAACAAG
CTGCAGTCTTCCTCTGATAAGAACCTGAGAGAGTCTGACTTCTCTCCTCTGAGCTCCACA
GTCCAGACCAGCATCACCAAAAAGAAGAGTCCAGTCAACAGCGCCCTCTGGAGGCCGTGG
>PBT19c-g00191|scaffold|PBTmale19a001_polishCLR002|191|5957050-5957223|1| g00191
CAGCTCAGAAAGCCTCTGGTGGAGAAGTTACGCAGAGAACGAATCAACAGCAGCATTGAG
CAGCTCAAGTCTCTCCTGGGTCCAGAGTTCCTCAAACAGCAGCCAGACTCCAAGCTGGAG
AAAGCAGACATCCTGGAGATGACAGTTTGCTTCCTGACACAGCTGCAGCAGCAG
>PBT19c-g00192|scaffold|PBTmale19a001_polishCLR002|192|5961502-5962010|1| g00192
ATGGCACCTACAATCACTGCAGCAACGACCAACTCTCAGGACCATCTGACTCTGACCCAC
AAGCTCAGAAAGCCTCTGGTGGAGAAGTTACGCAGAGAACGAATCAACAGCAGCATTGAG
CAGCTCAAGTCTCTCCTGGGTCCAGAGTTCCTCAAACAGCAGCCAGACTCCAAGCTGGAG
AAAGCAGACATCCTGGAGATGACAGTTTGCTTCCTGACACAGCTGCAGCAGCAGAATCAA
CAGCAAGGAAGACTGCTGAACCACTTCAACAAGCTGCAGTCTTCCTCTGATAAGAACCTG
AGAGAGGCTGACTTCTCTCCTCTGAGCTCCACAGTCCAGACCCAGACCAGCGTCACCAAA
GAGAAGAGTCCAGTCAACAGCGCCCTCTGGAGGCCGTGG
>PBT19c-g00193|scaffold|PBTmale19a001_polishCLR002|193|5966322-5966495|1| g00193
CAGCTCAGAAAGCCTCTGGTGGAGAAGTTACGCAGAGAGCGAATCAACAGCAGCATTGAG
CAGCTCAAGTCTCTCTTGGGTCCAGAGTTCCTCAAACAGCAGCCAGACTCCAAGCTGGAG
AAAGCAGACATCCTGGAGATGACAGTTTGCTTCCTGACACAGCTGCAGCAGCAG
>PBT19c-g00194|scaffold|PBTmale19a001_polishCLR002|194|5970393-5970566|1| g00194
CAGCTCAGAAAGCCTCTGGTGGAGAAGTTACGCAGAGAACGAATCAACAGCAGCATTGAG
CAGCTCAAGTCTCTCCTGGGTCCAGAGTTCATCAAACAGCAGCCAGACTCCAAGCTGGAG
AAAGCAGACATCCTGGAGATGACAGTTTGCTTCCTGACACAGCTGCAGCAGCAG
>PBT19c-g00195|scaffold|PBTmale19a001_polishCLR002|195|5973747-5974274|1| g00195
ATGAACAGCATAAATGCAGAGCGGAGACGCAGATGTCAGCAGAGACACCCTCTAACACTT
CGCAAGCAACAGCAGAAGTTTCCACCGGCAGGAACAAACCATAAAATGGCTCTCTATGCA
GACCTCGCTCTTCAAGACAGCATGAAGGAGCAGCTCTTTAGGTGTAAACTCCAAATGTTG
GAGAGGAAATGCAGCACCGGAGTGGAGAAACTGAAGGCTCTGATTGAAGAACACATGCAG
AATGGGATCCCTGTTTCAGACATCCTGGAGAAAACAAAGTCCTTCCTCACCTTGAGAAAA
GCCCTGCTGTCACACAACGGCTACTCCAAATACTCAAGGGACATTTTACGTGTGTTTCCT
GACGCAGAGGAAGACCTGGCTCCACTGTGCTTT
>PBT19c-g00196|scaffold|PBTmale19a001_polishCLR002|196|5976681-5977333|-1| g00196
ATAAAGCCAGCAGAGATCAGATTCTCTCTACAAAGACCTCTACAGCACAGAGATCCAGCT
ATGGCACCTACAATCACTGCAGCAATGACCAACTCTCAGGACCATCTGACTCTGACCCAC
AAGCTCAGAAAGCCTCTGGTGGAGAAGTTACGCAGAGAGCGAATCAACAGCAGCATTGAG
CAGCTCAAGTCTCTCCTGGGTTCAGAGTTCCTCAAACAGCAGCCAGACTCCAAGCTGGAG
AAAGCAGACATCCTGGAGATGACAGTTTGCTTCCTGAGACGACTGCAGCAGCAGCATCAA
GCTGTGGAGTCAGCAGCTGTTGATCAGGGCTACTCCAGGTGTGTCCATGAAGTGGCGCGC
TTCCTGTCCAAGGAGGAGGTGAAGACACAGTCCCAGAGAAGACTGCTGAACCACTTCAAC
AAGCTGCAGTCTTCCTCTGATAAGAACCTGAGAGAGTCTGACTTCTCTCCTCTGAGCTCC
ACAGTCCAGACCAGCATCACAACAGAGAAGAGTCCAGTCAACAATATACTGTGGAGGCCT
TGG
>PBT19c-g00197|scaffold|PBTmale19a001_polishCLR002|197|5985076-6000834|1| g00197
ATGGCGGAATGTGGTCGAGTTGACAGTAGCTCAAGTAGTCATACCATGGATAAAAGCATT
ACTCTTCCGCCCGACGAAATATTCCGCAATTTGGAGAACGCAAAGCGGTTCGCAATAGAC
ATAGGTGGATCTCTCACAAAACTCGCCTACTACTCAACTGTACAACACAAAGTGGCCAAA
GTGCGATCTTTCGACCACTCTGCAAAGGAGGCTGCCAGTGACAAGCTGTATGAAATATCT
GTGCAGGAAGAGGTCACTGCACGCCTGCACTTTATCAAGTTTGAAAATGCATACATTGAA
ACATGCTTGGACTTCATCAAAGACCACCTGGTCAACACGGATACCAAAGTTATCAAAGCC
ACAGGTGGAGGAGCACACAAATTCAAAGAACTCATTGAGAAGAAACTGGGACTCAAAGTG
GACAAAGAGGATGAGATGACCTGCCTCATCAAGGGCTGTAACTTTGTGCTGAGGAACATA
CCCCACGAGGCTTTCGTGTATGCCAAACACGCTGACTCAGAGTTCCGCTTTCAGACGACT
AATCCAGACATCTTTCCTTACCTGCTTGTAAACATCGGCTCTGGAGTGTCCATAGTCAAG
GTTGAATCGGAGGATAAATTTGAGCGTATAGGAGGAAGCTCAATAGGTGGAGGGACGTTC
TGGGGCCTCGGAGCCTTGCTCACCAAAACCAAGAGATTTGACGAGTTGCTACAGTTGGCT
TCTAAAGGGCAGCACACAAGTGTTGATATGCTTGTTAAAGATATCTACGGAGGATCTTAC
GGGTCCTTGGGCTTGACTGGAGATCTAATTGCAAGCAGTTTTGGGAAGTCTGCTACTGCT
AACAAAGAATTCTCTAAAGAGGACATGGCCAAGAGCTTACTCCATATGATCAGCAACGAC
ATCGGGCAGCTGGCCTGTCTGTATGCCAAGCTACACAACCTGTCCAGAGTGTACTTTGGT
GGATTCTTCATCAGAGGACACCCTGTCACCATGCACACAATCACCTACAGCATCAACTTC
TTCACCAAGGGTGAAGTTCAGGCCTTGTTCCTGAGACATGAAGGCTATCTTGGGGCCATT
GGAGCATTTCTTAAAGGAGCAGAGGAGGACAATCCAAACCAGTACAGCTGGGGTGAGAAT
TATGCAGGAAGCTCGGGCCTGATGAGCGTTTCTCCAGATATGAATCCCATGCAACGTGCA
CGTAGTGGAACGTTTGACATGCTGGAGATGGACCGTCTGGAGAGGCAGCTGGTGAACCTG
CCCCTGCTGCAGGACCCTTCCTCTTACATCCCCGACACCGTGGACCTGACAGAGGACGCT
CTGGCCCGTGAATACTGGCTGTATTGCTTTGAGGAAGCCCTGGACGGGGTGGTTAAGAGA
GCCGTAGCGAGTCAGCCTGACATGCCGGAGGCAGCCGAGCGAGCGGAGAAGTTCCGTCAG
AAATACAGACACAAGCTTCAGACCCTCCGTCACCAACCTTTTGCTTATGGATCCCTCACT
GTCAGAAGTCTGTTAGACACGAGGGAACACTGTTTAAACGAGTTCAACTTTCCTGATCCC
TACTCTAAGATTAAACAGAGGGAGAATGACATGGCTCTCAAATACTATCAGAAGGCAGTG
AAGTCCCTGGAGGAGCTGAGCTGGGAGGAGAGACAGTTTGCCCTGGTCAGGGGCGTCCTG
GCTGGTAATGTCTTCGACTGGGGAGCCAAAGCCGTTTCAGACGTCCTGGAGTCTGATCCT
GAGTTTGGGTTTGAGGAAGCTAAACGACAGCTGGAAGAGCGGCCATGGCTTGTTGATTCA
TTTGACCAGTGGCTCGAGAGACAAAAGGGTCCTCCTCATAAGTGTGCCTTGTTTTTCGTA
GATAATAGCGGAGTAGACATCATTCTAGGAGTGATGCCTTTTGTCAGAGAGCTTCTCTCT
CGAGGAACAGAGGTTGTGTTGGCCAGCAACTCAGGCCCAGCTTTAAATGACGTAACAAAC
GGTGAACTGCAAATACTGACCGAAAGAATCGCTGCCATGGATTCAGTGATTCAGGCTGGA
CTGAGGGAGGACAGATTGATGTTGATCCAGAGCGGTTCCAGTTCTCCCTGCTTGGATCTG
AGCCGTCTGGACAAAGTGTTGGCCTCGGTGGTACGGGAGCGGCAAACCGACCTGGTGATC
ATCGAGGGCATGGGCCGAGCCATCCACACCAACTACTACGCCATGCTCAGCTGCGAGAGC
CTCAAGATGGCCGTCATCAAGAACTCGTGGCTGGCAGACCGGCTGGGAGGGAAGCTGTTC
AGCGTGGTCTTCAAGTACGAGGTACCGACCGGAAAACCCAGCCAGGACTCTGCAGCGCCG
ACACCCTCA
>PBT19c-g00198|scaffold|PBTmale19a001_polishCLR002|198|6016908-6025705|1| g00198
ATGGCTCTCTCCTGGAGTCTGTTCCTGGTGTTCCTGTTTGCCATCCTGGCACCATCACAC
AGCGCTGAGCCCGGAGCTCCTCACAGCAAGAGGAGACAGGCGCAGACCTCAGCAGGTGGC
AGCAATGCCCTACAGCACCCTCTGCAAGGTCTACAGGCCCATGGTTACAGCAGGGGCCGT
GGAGGGCACGGGAGCCAGGGGACACGCGGTGCCCAGGGCGGAGCCGGGCTGCTCTCTCAC
AGGCCCCTGCATCCCCTGGCCAGGCCTGAGGATGATGGGACAGGCCTGGAGGGTCTGAGT
CCAGTGAGACTGGAGATGGGCCCAGGCAGGGACAGAGACAGAGTTCGCATGGGCATGAAG
ACTCCATCGCAGGCCCGGGATAACCAACTTCTGGGGACACGCAAGGGGAGGGGGCATGGA
CATGGGTCTGGACATGGACACCACTTTGAGCACAGGAGACAAGGGAGTCGACGTGACAAG
GGGCGACATGGAAAAGGGTTTCTTCCGGAGCCTGAGCTGAGCTCCGCGTTGAAGGACAGG
GATCTGTTCGACGAGCCTCTCTCCACCTCCTCTGCCGCCTCCTCCGCCGCCTCCCCCTCC
CTCATTGTGACCCCGCCCAGTGACTCCCCCTCCCCCATCGCCGCTGTCTTTGGCTCCGGC
TCCTCTATGGTTACCACGGTGATGAACGAGCATCCCCCAACGCTGCCCCCGGCCTCCACC
AAACCCCAGAGGTCTGGACGAGGAAAAGGGCAAGGAGAGGTGATGCCGACATTGGACATG
GCGCTCTTTGATTGGACAGACTATGAGGACATGAAACCTGTGGATACCTGGCCGTCTTCC
AGGAAGAAAGACAAGAGGAGGAGTAAGAATCTCAGCAGTGGAAATGTGACTGCAGACGCT
GATGCGATTGAGCCATGTGACCACCACCTGGACTGCCTCCCAGGCTCTTGTTGTGACCTG
AGACAACATGAGTGCAAACCTCACAACAGAGGCCTCAACAACAAGTGCTATGATGACTGC
ATGTGTGAGGAAGGGTTTCGTTGTTATGCTAAATTCCACCGTAAGCGGCGTGTGACCAGG
AGGAGGGGTCGCTGTGTGGTGCCAGAGTCGGTCAGCAGTGACCAAGGAGGCTTCATCACC
ATC
>PBT19c-g00199|scaffold|PBTmale19a001_polishCLR002|199|6032870-6040406|1| g00199
ATGGAAATCCCTGCCATAAATCTAAAGGCCATAGTACTGGTACACTGGCTGCTTACAGTA
TGGGGATGCATGGCGTGGCTGCCCAGCTCCTTCGCTTGGGGGAACTTCAGTGTTTTTGCC
ATCGGGGTCTGGGCGATCGCACAGAGGGACTCGATCGACGCCGTGCTCATGTTTCTGATG
GGGATGACCGTGACGATATTGACTGACATCATCCATTTTGGGATCTATTACCCATTGAAT
GACTTCGCTGCAGAAAGGGGACGTGACGTGTTTCGCTTCAGCGCAGGGATGGCCATCCTC
AGTCTGCTTCTCAAACCTGCGTCCTGCTTCTTTGTCTACCAAATGTACCGGGAACGTGGA
GGAGATTACAACGTCAACTTTGGTTTCCCCTCTGTATCACGAAACAGAGATGCCTACCAG
TCCATTGATCAACAGGATGAGTCTTCCAGCCCAGCAAATCCCTTCAACCAGGCCCAGGAC
AGCAAACCAGCCCGCACATAC
>PBT19c-g00200|scaffold|PBTmale19a001_polishCLR002|200|6052185-6071023|-1| g00200
ATGCTCGTCATTATTCACACGCTCTGTTTACAGATGGCAGGAGTAATCTTCACCAATTTG
GACAACATATGCAATGTGGATTGTACCAATGTCCACCCCCTGGTGTGTCACCTGTGCCAT
GAGCAGTACCAGTCCCCATGTCTGTTGGACTGTTACCACATCTTCTGTGCCCGCTGCTTA
CGAGGCCGGACCAACGACAGCCGTCTCAACTGCCCCCTCTGTGGATACCCATCCATAGTT
AAAGGGAGTAATGCCCTCCCACCAGAGGACCGTTTGCTGAAGTTCCTGGTCGACAACAAT
GCAGAAGCTGAGGAGATAGTGCAGTGTGCCAACTGTGACCAGGAAAGTAACAAAAAGGAC
ACTGGGGTGATGTACTACTGTAACACTTGTAGCCAGCCACTGTGTGGCGCCTGCAGGGAG
CTGACACACAAGGCCAGAATGTTTTCCCATCATGAGATCGTATCCCTGGCCAAACGCACC
AAAGCCAAACACAGGAAGTGCTCTCTTCATGAGGAGCCCTACATCCTGTTCTCAACAGAG
AATAAGTCGATGCTTTGCATCAGGTGCTTCAGAGACATGCAAGTGGAGAGTCGTACGCAC
TGCATTGATATCGAAACAGCTTACGTGCAAGGATGTGAGATGTTGGACCAGGCTGTGCTG
GTGGTGAAGGAGCTGCAAACTTCAACTCGAGAGGCGATCGTTCTGCTGAGAGCAATGATA
GGAGAAGTGTGTCTGAATGTGGAAGAAGAGGAGAGTGCAATCTGTACTCTGTTCAACAGT
TTGCAGGAAAAACTAGCAGAGAGGAAGAAGATTCTGCTGAAAGCAGCTCAGAGTCAACAT
GAGGAGAAGGAGAAAGCACTAAAGGAACAACTTTCACACCTTACTGCTCTCCTCCCAACC
CTCCAGGTACATCTCGTCACCTGTTCAGCCTTCCTCAGCTCAGCCAACAAGTTTGAGTTC
TTGGATATGGGCTACCAACTCATGGAGAGGCTGAAGAGGATTGTAAAGCTCCCTCATCGA
CTGAGACCAGTGCAGAGCAGCAAAATCAACACAGACTACCGCAGTGAGTTTGCTCGCTGT
CTAGAACCCCTACTGCTGCTAGGACAGCGCTGCCCTCCTTCTGTCATCGGATCCACAAGT
GTTGGAACGAGGCTCCAGTCCCCTCTCTCCATGTCTTGCCACTCTCCGTCTCTCAGTGAG
ATGCCGCTGGGTTCTGTGTTCGGGCGAAGGCCCACGTCTCACCGCAACATCTGCACCAAG
GTCCTCCTGGCTGAGGGGAGGGAGACGCCCTTCACCGAGCACTGCCACAACTATGAGAAC
ACCTACAGGACTCTCCAGACAGAGGTTCAGAATCTGAAGGACCAGGTGCAGGAGCTGCAC
CGAGACCTGACCAAGCACCACTCCATCATCAACACAGATCAAATGGGCGAGATCCTGGAC
AGATCGCTGCACATTGACAGCCAGATAGCTTCCCAGTACTCCACTGTGGAAACTATGAGA
GTCATGTTTGAAGAGATGTGGGATGAGACTTTTCAGAGGGTCACTAATGAGCAGGAGATC
TATGAGGCCCAGCTTCATGATCTGATGCAGCTGAAGCAGGAGAACTCTTACCTAACCACT
ATCGCCAGGCAGATCAGCCCCTACATCCTGTCCATCGCTAAGGTCAAAGAGAGACTTGAG
CCCAGGTTTCAGGAGCCTAAAGAGCACCATGATGACCGCACAGAAACAATGCTGAAAATC
TATGAAGACAGCACAATGACCAAAGAAAGTCAAGACAGTGACAACCAGACCTGTGTCACA
GACCAAGACAGAGACAAGAACAACCGCACGCTGCTTCTCGAGGCGGGGGAGAGCTCTGTC
AAGACCAATCGGTCAGGCAGGCAGAGGGGCCCCGCGGAGACGTCCAGCCTCAATGAGATG
CCTTCA
>PBT19c-g00201|scaffold|PBTmale19a001_polishCLR002|201|6066318-6067649|1| g00201
ATGTCGGTCATCTCCGAGGACAATGTGCGCGGTGGGAGCGTTTTCAAGGATATCAGCGCC
GACGACGAGGACTGGCAGCCCACTGAGATAGAGAGCCTGTGTATGAACTGCTACCAAAAC
GGTACGACACGTTTGCTTCTCACCAGAATACCTTTCTTCAAGGAAATCATCGTCAGCTCT
TTCAGCTGCGGCAACTGCGGCTGGTCAAACACTGAAATCCAGTCAGCCGGCCGGATTCAG
GAGCAAGGCGTTTGTTACACATTGAAAGTCAAAACAAAACAAGACTTGAACCGGGAGGTG
GTGAAAGCAGACAGTGCGACCACCAGGATCCCTGAGCTGGATTTTGAAATCCCTCCCTTC
ACCCAGAAAGGCTCCCTTTCTACCATTGAGGGCCTTTTAGATCGAGCAGTTGCGGGGTTG
GAGCAGGATCAAGCTGTCAGACGAGCAACTCACCCAGAGGTGGCCGAGAAGATAGACGAA
TTCATCCAGAAGCTGAGAAAGCTAAAAGAGGTCGAGAATGAGTTCACTCTTGTGATTGAG
GATCCATCTGGCAACAGTTTTGTGGAAAATCCACTTGCCCCTCAGAAAGATGAGGCTCTC
ACTGTGTCTTCGTTCAAGCGGACCGCACAGCAGGACATGCAGCTGGGAATAAGAGCTGAT
GATGACTTGGATGAGGAGGAGCCGCCCAGCAACGACCTGGAGGCCATGAGAAATGAGGTT
TTAGTATTCAACACCAACTGCCCAGAATGCAACGCTCCCGCCTCGACCAACATGAAGCTC
GTCCAGATCCCTCACTTCAAGGAAGTCATCATCATGGCCACAAACTGCGACAGCTGTGGC
CATCGGACCAATGAGGTGAAATCAGGTGGAGCCACAGAGGAGCTGGGCACCAAGATCACC
CTGCACATCACCGACCCGTCAGACATGACCCGAGACGTGCTCAAGTCGGAGACGTGTTCC
GTCCTCATCCCCGAGCTGGAGTTTGAGCTGGGGATGGCAGCTCTGGGTGGAAAGTTCACC
ACCCTGGAGGGGCTGCTGAAAGACATCAAAGACCTGATCGTCTCCAAAAACCCCTTCATC
TGCGGCGACAGCAGCACCACAGATCGAGTGCAGAAGCTGAATGAGTTCGGAGAGAAGTTG
GAAAAGATTATCACCGGAGAGTTGGACGTCCACATCATCCTGGATGACCCAGCAGGGAAC
AGCTATCTGCAGAACGTGTACGCCCCGGAGCCAGATCCTGAGATGACTGTTGAGAAATAC
ACCCGCTCGGTGGAGCAGAATGATGACCTCGGTCTGAATGACATGAAGACTGAGGGATAT
CAGGAGGAAGAT
>PBT19c-g00202|scaffold|PBTmale19a001_polishCLR002|202|6073044-6076554|1| g00202
TGCGCAGCCGTCCCTCCTTCCTTTTTGCTGAGTGTGTCAGCCATGGCCCCGATTAAGAAG
CAGGTGGTCAGGAAACAAGGTGGGAAGAGGAAGAAGCAGATCCTGAAGTTCACCCTGGAC
TGCACTCACCCTGTTGAAGATGGGATCATGGATGCTGCCAACTTTGAGCAGTTCCTGCAG
GAACGCATCAAGGTCAACGGCAAAGCTGGAAACCTTGGTGGTGGAGTGGTGTCCATCGAG
AGGAGCAAGAGCAAAATCGCAGTGAACTCTGAAGTTCCCTTCTCAAAGAGGTACTTGAAG
TATCTCACCAAGAAGTATCTGAAAAAGAACAACCTCAGGGACTGGTTGAGGGTGGTGGCC
AACACCAAGGAGAGCTACGAGCTCCGCTACTTCCAGATCAACCAGGACGAAGAGGAGGAA
GAGGACGAA
>PBT19c-g00203|scaffold|PBTmale19a001_polishCLR002|203|6078027-6114050|1| g00203
ATGCCGGGGTCGCTGAGTAATGAAGACGAGGGACAAGACGACATGGATTTTGAAGACGAT
ATGCCAGACGAGGATGACGAAGGTGAACGCAACACCGTTCCCCTCACACCGCTCGACAGC
TTCTTCTCTGATGATGAGTCCCTCAAACAAAAGAAGAAGAAGCCCAAAAAGATGAAAGAG
GGGAAAATGCCCAAAGTTAAGAAGAGGAAAAAGGAGGGAGGAATCCAGGCAAGAATCGAC
AGCGACCTGGAGGAGACCTCAGAGGTGGAAGAGGAACGGGAACATCCAGAAATAGGCTCC
GAGAGCGAGAGTAGCATGTACGGCCCCACCAAGAAGAAGAAGAAGAAACCGAAGGAGAAG
AAAGAGAAAAAACCCCGGAAGAAGAAGAGAGACGAGGAAGATGATGACGACGACGATGAT
GATGGGAACATGAAAGAACCCAAATCATCCAGCCAGTTGATGCAAGAGTGGGGTCTCGAA
GACGTCCAGTATGGCTTCACCGAGGACGACTATAAAACCATCACCAACTACAAGGCTTTC
AGCCAGTTCCTCAGGCCTCTCATTGCCAAGAAGAACCCGAAAATTCCCATGTCAAAGATG
ATGACAGTGTTAGGGGCCAAGTGGCGAGAGTTTAGTGCCAACAACCCGTTCAAAGGCGCA
TCTGCAACCGCTGTGGCCGCCGCTGTGGCTGCCGCTGTGGAAACGGTTACCGTGGCACAG
CCAACGTCTGTCAGCAGCAGCCAGCCGGGCTCTCAGCTGGGGCCAATCAAAAAAGCCAAA
ACCAAAGAGGGAAAGGGACCAGGAGTTAGAAAGAGAAGCAAGAGTGTAAAAGAGGTAAAG
AAGAAACCGAAGCCGAAGAAGACCAAATCAAAGTCGGGCCAAAGTGGGAAGAAGAAGAAA
GCGTCTTCGAGCGAGGAGGACTTCCTGGAGGAGTCAGACTTTGATGACATCAGCATCCAC
AGTGCCTCTGTGCTTTCTGATACCTCGGGGGCCGCCACCAAGAAAAGGGCCCGACGTGGG
CGGAAAAAAAGGAAAAAGGAGGATGGGGATGGCTATGAGACAGACCACCAGGACTACTGT
GAGGTTTGCCAGCAAGGTGGAGAGATCATCCTGTGTGACACCTGTCCCAGAGCGTACCAC
CTGGTCTGCCTGGACCCTGAGCTGGAGAAGGCCCCTGAGGGCAAATGGAGCTGTCCACAC
TGTGAGAAGGAGGGAATCCAGTGGGAGGCCAAAGACGAGGAGGAGGAAGAGGAGGAGGCA
GCAGGTGAGGAAGAGGATGACCATATGGAGTTTTGCAGAGTGTGTAAAGATGGAGGAGAG
CTGCTGTGCTGTGACACCTGCCCATCTTCCTACCACATCCACTGTCTCAACCCACCTCTG
CCCGAGATACCCAACGGGGAGTGGTTGTGTCCACGCTGCATGTGCCCTCCTCTAAAAGGC
AAGGTACAAAAGATTCTGCACTGGACATGGGGAGAACCGCCGCTGCCAGCTGAACTGCCT
GCAGGCCCTGATGGCAAACCAACAGACCCACTGACCAAGCCTCCGCTCAAGGGCCACCCA
GAGAGGGAGTTCTTCGTAAAGTGGGCTGGCCTTTCGTACTGGCATTGCTCCTGGGTCAGC
GAGCTGCAGTTGGAGCTGTACCACACTGTCATGTATCGGAACTACCAGCGTAAGAACGAC
ATGGACGAGCCTCCGCCATATGACTACGGCTCCGGAGAGGAGGAGCTCAACAACGAGAAG
AGGAAGAGCAAAGACCCCCAGTATGCTGTGATGGAGGAGCGCTTCTACCGCTATGGCATT
AAACCAGAGTGGATGGTCATCCACCGGATACTCAACCACAGTTTTGATAAGGATGGGGAT
GTGCATTACCTGATCAAGTGGAGAGACCTGCCCTACGACCAGTGCACCTGGGAGGTGGAC
GATTTCGACGTCCCTGAATATGACAGCCATAAAGCTTGTTACTGGGACCACAGGGAGCAA
ATTCTAGGGGAGGACCAACGCCCCCTGGTGGTGAGGAAAGGAAAAAAACTCAAAGATGAC
CATCAAAAGAGGGAGGTCCCTCCTGATGCTCCCATCATAGATCCAACAATCAAGTTTGAG
CACCAGCCGTGGTACATTAATGCCACTGGAGGAACGCTGCACCCATACCAGCTGGAGGGC
CTGAACTGGTTGAGGTTCTCCTGGGCTCAGGGCACAGACACCATCCTGGCTGATGAGATG
GGCCTAGGAAAGACGGTGCAGACAATAGTGTTTCTGTACTCCCTTTATAAGGAGGGTCAT
TCTAAGGGGCCCTTCTTGGTGAGTGCGCCCCTCTCCACTATCATCAACTGGGAGAGGGAA
TTTGAGATGTGGGCTCCAGATTTTTATGTGGTTACGTACACTGGAGACAAAGACAGCAGG
GCGATCATCAGGGAGAATGAGTTCACCTTTGAAGACAGCGCAGTAAAATCAGGACGAAAA
GTGTTCCGCATGAAGAAGGACACTCCTATCAAGTTCCATGTGCTGCTGACATCGTATGAG
CTGATCACAATAGATCAAGCCATTCTGGGGTCCATCACCTGGGCCTGTCTGGTGGTAGAT
GAGGCCCACAGACTGAAGAACAACCAATCAAAGTTTTTCAGAATTCTCAACGGGTATAAG
ATCTACTACAAGCTGCTGCTGACTGGGACTCCTCTTCAGAACAACCTGGAAGAGCTGTTC
CACCTGCTTAACTTCCTCACCCCAGAGCGTTTCAATAACCTGGAAGGCTTTCTGGAGGAG
TTTGCTGATATTTCTAAAGAGGACCAGATCAAGAAGCTCCACGACCTGCTCGGGCCTCAC
ATGCTCAGGAGGCTGAAAGCTGACGTCTTCAAGAACATGCCTGCAAAGACAGAGCTGATT
GTCAGAGTGGAGCTCAGCCCCATGCAGAAAAAATATTACAAGTTTATCTTGACGCGAAAT
TTCGAGGCTCTGAACTCCAAGGGCGGAGGGAACCAAGTGTCCCTGCTCAACATTATGATG
GACCTGAAGAAGTGCTGCAACCACCCCTACCTGTTCCCTGTGGCTGCTGTGGAGGCTCCT
GTATTGCCCAACGGTTCTTATGACGGCAACCTACTGGTGAAGTCCTCAGGAAAACTGACT
CTGCTTCAGAAAATGCTGAAGAAACTCAAAGATGAAGGACACAGGGTTCTCATTTTCTCT
CAGATGACAAAGATGCTGGATCTGCTGGAGGATTTTCTTGAGTATGAGGGTTATAAATAT
GAACGTATTGATGGAGGGATTACTGGAGGCCTAAGGCAGGAAGCCATTGACCGTTTCAAT
GCGCCGGGCGCTCAGCAGTTCTGCTTCTTGCTTTCCACACGAGCCGGAGGTCTTGGCATC
AACCTGGCGAGTGCAGACACTGTCATTATCTACGACTCTGACTGGAATCCTCACAATGAC
ATCCAAGCTTTTAGCAGAGCTCACCGCATAGGCCAAAACAGGAAGGTGATGATCTATCGC
TTTGTGACAAGAGGCTCGGTGGAGGAGCGGATCACTCAGGTGGCAAAGAGGAAGATGATG
CTGACCCATCTGGTGGTGCGGCCTGGCCTGGGCTCCAAAACCGGCTCCATGTCCAAACAA
GAACTGGATGACATCCTCAAGTTTGGCACAGAAGAGCTTTTCAAGGATGAAATGGAAGCA
GCACGAACCATGGGTGACAACAAGGATGGTGAGGAAGGCAATGTGATTCACTATGACGAT
GACGCCATCTCTAAGCTGTTAGACCGCAGCCAGGATGCCACTGAAGACACAGAGATTCAG
AACATGAACGAGTACCTGAGCTCCTTCAAGGTGGCTCAGTATGTGGTGAAAGAAGAGGAC
GGAGAGGAGGAGGTGGAGCGGGAGATAATCAAGCAGGAGGAGAACGTGGACCCTGACTAC
TGGGAAAAACTCCTCCGCCACCACTATGAGCAGCAGCAGGAGGATCTGGCTCGCAACCTA
GGCAAGGGCAAACGCATCCGAAAGCAGGTCAACTACAACGATACGACCCAGGAGGACCAA
GAATGGCAGGATGATCTTTCAGACAATCAGTCGGAGTACTCCGTGGGGTCCGAGGACGAG
GACGAAGATTTCGAGGAGAGGCCTGAAGGTGGGCGCAGACAGTCTCGTCGACAGCTGAAG
AGTGAGAAAGACAAACCTCTGCCTCCCCTGCTGGCACGTGTTGGGGGCAGTATTGAGGTC
CTGGGCTTCAACGCTCGCCAGAGGAAAGCCTTTCTCAATGCCATCATGCGTTGGGGCATG
CCTCCTCAGGACGCTTTCAACTCACATTGGCTGGTGAGGGACTTGAGAGGGAAGAGTGAG
CGTGAGTTCAGGGCCTATGTGTCTCTGTTCATGAGACATCTATGTGAGCCGGGGGCAGAT
GGAGCAGAGACCTTTGCTGATGGAGTCCCACGTGAGGGACTATCTCGTCAGCATGTTCTC
ACCCGGATCGGAGTCATGTCCCTTGTCAGGAAAAAGGTTCAAGAGTTCGAGCATGTAAAT
GGAAAGCTCAGTTCTCCAGATCTGATTCCCATCGGAATGGAGTTAAAGAAACTGACTGAG
AGCGTGTCTTCTGATCCCAACACCCCTGTGCCAGCCAGCCCCATCGCTACACAGCCCGGC
ACCCCCATCCCTCCAGAGAAGACCGAAGTTCTCTTGTGCACCGCTGAGGACAAGGAGACC
TCGGAGCAAGATAGCAAGAAACTGTCAGAGCAGGAAACTTCCAGTGCAGAGGCAGCATCT
GTATCTGAGAAGGCAGCTGACAGTGAAGAGAGCAAGGCCAGCTTAGAGGAGAAAACTGGA
GATGAGGGGGACAGAACTGAGTCACCCTCCAAAAAGACAGAGCCATCTGCCAACCCAAAA
GAGCTTGCTTTGAAACAGACAGAGCTTTCATCCAGTCAAACCTCACCTAAAGTGGAGCAC
TGCAAAGAAACAGAGAAGTCTTCAGACAAAGGAGATACCGATTTTCCTCCGGCAAAAACT
GAGGACAAGGAAAATAAACCAGCTGTTGCAGATGATGTGAAAAATGAAGATGCATTAGAG
GGACGATTAAATGGAGACAAAGACACTCTGGATGAGATGGATGAGAGCAGGAAGGAGGAC
AAAAATGGATTCAAAGCCAAGTTCATGTTTAATATCGCTGATGGCGGTTTTACAGAGTTG
CACACCCTTTGGCAAACTGAAGAGCGAGCAGCACTGTCTTCTGGAAAGATGCATGACATC
TGGCATCGTCGCCATGACTACTGGCTGTTGGCTGGCATCGTAACACACGGCTATGCTCGC
TGGCAGGACATTCAGAATGACCCGCGTTACGCTATTCTGAACGAGCCCTTTAAGACGGAG
ATGCATAAGGGCAACTACCTAGAGATGAAGAACAAGTTCCTGGCTCGCCGGTTTAAGTTG
TTGGAGCAGGCTCTGGTGATTGAGGAGCAGCTGAGGCGGGCAGCTTACCTGAATATGACC
CAGGACCCCAGTCACCCAGCCATGGCTCTCAACACACGCTTCGCTGAGGTGGAATGTCTG
GCAGAGTCCCACCAGCACCTGTCCAAAGAGTCTCTGGCAGGGAACAAGCCTGCCAATGCC
GTGCTGCACAAAGTGCTGAACCAGCTGGAGGAACTTCTGAGTGACATGAAAGCAGATGTG
ACACGACTGCCCAACATGCTGTCCAGGATCCCGCCGGTGTCGGCTCGCCTGCAGATGTCT
GAGAGGAGCATCCTGAGCCGCCTCACCAGCCGAGGCAGCGAACCTCCACCGCAACAGCCT
TTTAGCCAGGGTGGGTTTGGCTGCTCCCAGATGTACAGCAGCAGCTTTGGTGGAGGATTC
AGAGGGCCAGGTGGACAGCCGATGGTCAACTACAGCCAGATGCCTCTGGGACCCTACGTT
AGTGTGTCTTCTAATGGCCCCCCACCCCCCACAAGCCATTTGGACAAGAAGTCACTTGAC
TCCTTGAGAGACGTGGCCACTCCTGACCTCAAGTCAGGAAAACCTAGTGATGTCATCTGC
ATTGAGGAC
>PBT19c-g00204|scaffold|PBTmale19a001_polishCLR002|204|6127604-6238988|1| g00204
ATGTCTAATGTGATGTCTCAGCAACCACCAAAGGAGGATGAAGAGGAGGAGGATGAGGAG
CAAGGGGAAGAATTTGTGTTTGAGGACAGCGCAGACGAGGAGAAACTTCAGGAGGAAGGT
AAAGGGGTCGGCCCAGACTCTGCAAGACCTGTCCAGTTGTCGAAAAAAGAAGGCAGTGTG
ACATCAGACGGTGTATCACAAACAGTCACAGACAGCACACAACAACTTCCTGGATCTTTG
CCTCCTGCTGGAAAAGAGGAAATTCCTACCAAGGATGTAACTTCCACTGCAGATGTTCCA
GTTAGTGAGTCACCCAGCTGGGCCTCAGCAGCAGCCGAGCCCAGTACCTCAGCTCCGTGT
GTGGGAGAGGAGCTTCCGAGGCTTCCTGTGGCGCCATCAGCTGTGGAGGCTCGGGCTGAT
TCAGGAGACTACAGCAAGGAAACCATCAAGGAAAGCTGCGGCTCGAGGGACATCTCTGAA
GCTGAGCCACAGACGGCGGAGGCTTTAGAGGTGATCTATGATGACGTTCCAAGTGAAGAC
CCCCTCTCTCCCGATGAAGATATGATCTATGAAGATGTTCAGAGAGACAGTGGTCCTCAG
GATGCAGACAACGGGTGGAGCTCCAGTGAGTTTGAGAGCTATGACGAGCACTCTGATAAC
GAGAGCAAACTACCGACACGGAGCAAGCTCTCTCCTGAAGTGCGTCGGCTGAGGGAACGA
TGTGCCAGGACCAAACGTGAATTGGCCATGAGGCTGGCTGGCAAGCACAACTATGACATC
AAGGTTCAGCAGCTCATGAAGGCGGCGAGGAGCGGAACGAAGGATGGGCTTGAAAAGACC
AAAATAGCCGTCATGCGGAAAGTTTCCTTCCTTCACAGAAAAGATCCACTGGAAGAGGAG
GATGATGCAGGATACCTGGATGTGGCTGTATCAGAAGTGAAGCATCCTCCCCCACAGCTG
AGCCCCATGCCAGAAGGGCTGACCAGCCACCAGGTTGTCAGACGCCATATCCTGGGCTCC
ATCATTCAGAGCGAGCGCAGCTACCTGGAGTCTCTCAGGAGAATCCTGCAGGAATACCAC
AGACCATTGATGGAAGCTGATCCTCGCATCTTGAGTCCACGGAAGATCCGGCCTATATTT
TACCGAATCAGGGAGATTACGCAGTGCCACTCCATGTTTCAAATTGCACTGGCATCACGT
GTGGCTGAGTGGGACACCAGTGAGAAAATCGGAGACTTATTTGTTGCTTCGTTTTCCAAG
TCCATGGTGCTGGATGTATACAGTGATTACGTGAACAACTTCACCAACGCCATGGCTCTC
ATTAAAAAGGCGTGCATGTCTAAACCAGCTTTTCTGGAATTCTTAAAGAAGAAGCAGGCG
TCCAGTGTTGACCGGATCACCCTGTACGGCCTGATGGTTAAGCCCATTCAACGATTCCCT
CAGTTCATATTGCTCCTGCAGGACATGCTTAAGAATACACCAAAGGGCCACGTGGATCGT
CTGCCTCTTCAGCTTGCTCTGACAGAGCTGGAGATGCTGGCAGAGAAGCTGAATGAACAG
AAACGTGTAGCTGACCAGATTGCAGAGACTCAACAACTAGCCCGCAGCGTCAGTGATCGC
CTGCTCAGTAAGCAACTGAACTCGGAGCAGGGGTCACTGGTCCTTTGTGAGACGCTTATA
GAGACTGTGTATGGCGAACGGGGACAAGTCCTGAAGTCGAAGGAGAGAAAGGTCTTCCTC
TTTGATGATGTACTCGTCTGTGCCAACATAAATGTCAAGGGACCTCCGGACATCAGCAGC
CTGGTCCCTGTCGGCCCCAAGTACACAATGAAGTGGAGCGCCCCCTTGCAGCAGGTGCAA
GTAGTAGAGGTGGGGCAGGAGGGCTCTCAAAGCAAAGACAACATCTTCCAACAGAGCGGG
GCCAAGCGGCAGACTGGTGCCGCTGCTTCAGGTAAAGCAATCCTGGGCCCTCCACGTCTC
TACCAGGAGCTGCAGGAACTTCAACATGACCTTTCTGTTGTGGAGGAGGTCACTCTCCTT
GTGGGCACACTGCAGGGAACGTACCAGAATCTGAACACCACCGTTGCCCAGGACTGGTGT
CTAGCTCTGCAGAGGCTTATTCGGATCAAAGAAGAACAGATCCAGAGTGCTAACAAATGT
CGCTTACGCCTGCAGGTGCCCGGCAGGCCAGACAAGTCAGGACGTCCTGTTAGTTTCATG
GTGGTCTTCAACACTCCCAACCCCCTTAGTAAGATCTCCTGGGTCAACCGTCTGCACTTG
GCCAAGATTGCGCAACGAGAGGAGAATTCACCAGGCTGGTTATGTGGAGAGGATGAAGGG
AAGACCATGGCCCCATTTTGGTATCCACTGCTTGCCTCTCACATGCCTGTCTTCGCTACA
AAGTCACCAGAGAGAAAGCTTGAAGCAGCCCTCCACAATCCTGTTCACTGTGCATTGTTG
GGCTTCTCTGCAGCGAGCACCTCTTTACCTCAAGGCTACCTCTGGGTGGCTGGTGGAGGA
GAAGGCTGTCAGGGGCAGATAGAGATATTTTCCCTCAACAGGCCCATGCCAAGGGCTGTA
AAGAGCTTGCAAACAGGCTCTGCTGTCCGATGTCTGGAATACGTGCCAGAACCTTCTCCG
ACTGAGGATGTGGAGACTGGAATTCACAAGGCCCCCTCAGGGATGGGAGCCAACATATGT
GTTGGATTAGACGATGGACGCATACTGGTCTACGGCAGTGTTGACACTGCAGCACAATGC
CTATTGACCCTCCATAACCCAGAGGGCTGCCCCGTGCTGTGCCTGAAGCACTCCTCTCGC
TTCCTGTTTGCTGGCCTGCGGAACGGGAACATGATCGTTTATGGAAGAAATAACAGTGAT
GATCTTTGGGACCCTGACTCCCGCAGATGTGTGAACCTGGGCTCAGAACCAGTGCGGATG
TTGTTGGTGCTGGATGACTCAGTGTGGGCAAGCTGCGGGAATTCTGTCACAGTCATGGAC
ATCTCCAGCCTCACTACTCAGAAATTTGAAGTTCATCCAGACCCGATGGTCAGCGTCGCA
CACATGGCGCGTGCCGGCGGAGGGGTGTGGATGGCGTTTTCCGAGGGTTCCTCCATTCGT
CTCTTTCATACCGAAACACTGGAGCTTCTGCAGGAAATCAACATCTCGACACGGTCAACA
CTGCTGAACACAGGTCAAAAGAGCATGCGAGTCACAAGTCTCCTAATTTGCCAGGGGCTG
CTATGGGTTGGTACTGCCCAAGGCTTAATTATCACTCTTCCAGTCCCCAAACTGGAGGGC
ATCCCCAAAATAACAGGAAAAGGAATGGTCTCTCTAAATGCCCACTGTGGATCTGTGGAC
TTCCTGGTAGCCACCACCAGCACCCTCTCTCCTGAACTCCTGAAGAGGGATTCCATCGGG
GACGGCCCAGACTCTGCCTGTGGAGGCGAGGACCGCAGCGACACCTCCTCTCAGGAATCC
CTGCAACAGTCCAGCTCCTACCACGGAGACGGGAGAGGCAAAGGACGCGGTGTTCTGCTA
CAGTACAAGCTGCGCTCCACATCAGGGCTGCCCGGACGGCCTTTGACGGCGCTGGGCGAC
GAGGCGTCAGACTCCTCCCTGGAGTCTTTGGAACACAGTGTGGAAGATGGATCTATATAT
GAGCTCAGTGATGACCCAGAAATGTGGGTTCGGGGGCGTCCTTGTGAGAGGGACGGGGGT
CGCAGAGACAGGGTGATTTCTGCAGCTGTTATCTCTGGAGGCAAAGGCTTCCGTAGACTG
AAGGAAGGAGCACCAGCAGGTACTAGGACAAGTGGGGAGGGTTTAGAGAATATTCTTATG
GTATGGCAGCTCCCACTGACAGTG
>PBT19c-g00205|scaffold|PBTmale19a001_polishCLR002|205|6251378-6251503|1| g00205
AATGGTACACTGTCAAGAAGATTCACAATACAAAGAGGAACCAGGCAGGGAGACCCTCTC
TCCCCCCTTTTATTTGCTATATCTATTGAAGTGCTGGTGGTAACAGTTAGACAAAATGTA
GACATA
>PBT19c-g00206|scaffold|PBTmale19a001_polishCLR002|206|6457282-6575081|1| g00206
GGATATTTGACAGTTACCATAGAGCCCTTGCCTCCTGTTGTTGTGGGAGAGACTGTTACT
CTCAAGTGTAACTTCAAAACTGACGGACGGCTTCGAGAGATTGTTTGGTACAGGGTCACA
GATGGAGGTACCATCAAGCAGAAAATCTTCACTTACGATGCTATGTTTAATACCAATTAC
TCTCACATGGAGGACTACCGCAGACGTGAAGACCTTGTCTACCAATCTACCGTCCGGCTC
CCAGAGGTGCGGATCTCAGACAACGGGCCTTATGAATGCCATGTGGGAATCTATGACCGG
GCAACGAGGGAGAAGGTTGTCCTGGCTTCAGGGAATGTTTTTCTTACTGTTATGTCACCT
CCAAACAACATATCAGTGGTGGCAGAGAACACTCCAGCCCCATTCAGCCGATACCAAGCC
CAGAATTTCACTCTTGTCTGCACGGCAAAGGGAGGGAAACCAGCCCCATCGGTGTACTTC
AAGCGTGATGGTGAGCTGATAGAGGTGATTTCCTACACTCAACCCTCCACCAACGAGCAG
GGAGGCGGCTCAGCGGGCGTAAGAGGGGCAAGGCCACTCATCAGCAGGGACCTCGATGAC
ACTAAGCTGCAGAGGTCCCTCTCCCTCCTGGACCCCGAGGGCCGGTCAGCCCGTCTGTAC
ACAGAAAGCCCTCAGCGTGTCCACACTCAGGGCCAGCAGGCCTCTGAGCCCAGCCCTGCG
ACAGAGGTCATCCCAGAGACAGTGGTGAGCCGTGAGTTCCCCCGCTGGGTGCACAGCACA
GACCCTCTCTACTACTTCAGCCACACTCACATCCCCCAGAGTGATGGCTCTGTGGTGGTG
CAGGCCCGACTCACCTGGACCCTAAATCCCCAGCTGGATAATGATGCTCTATTCAGCTGT
GAGGTCAAGCATCCAGCATTGTCCATGCCTATGCAGACAGAGGTCACTCTGGCTGCTCCT
AAGGGTCCTAAACTGTTCATGTCCCCCACCAGGGCAAAGGTAGGGGACACGGTGCGCATC
ACTGTGCAAGGATTCCAGGTAGGATCGCCTGGGAATGAGGTGTTCCCTGAACCCCTCTTC
ACCTGGACGCGGGTGGGGGGCCGCCTGCTGGACGGCAGCACGGAGCGAGAGGGGAAGGAG
CTGATTCTGGAGAGAGTGCCAGCCGAGCTCAATGGCTCCATGTATCGCTGCACGGCCCAG
AATCCTCTGGGCTCCACGGATACGCACACTCGCCTCATAGTCTTTGAAAATCCAAGCATG
ATGAAAAACACACAGAATCAGAACAATGGAGCCTCCCGCATGGATGTGCTCGGACTAACG
TGGATGGCACTTGTCCTCACAGTGACAGTGGAACTGACG
>PBT19c-g00207|scaffold|PBTmale19a001_polishCLR002|207|6579092-6581383|1| g00207
ATGCCCATTGCAGAGCTTTTGGGAGTCCAGTTCGACATGCAGCTGCTGTTGAAACTGAGT
CTATCTGTGGCTGCGGTGCTTCTGGTGTCGTGGGCCTACAGATTCTACAGCTCCAGGGAT
ACGAAGAAAATTCAGCTCTGCGACAAAGACAACAAAGAGCCACAAAATGAAACCTGCCAA
AACTGCAAGAGAACACTGCAATGTCAGAGCTCACCAAAACATGACACAGATGATGGAGAC
AAGGAACCCAGACCCTCAGACAAAGACTCAGCCACTGATGATCTGACAGCTGACAGCACC
AAGGAAACGCCAGCGAAACCATGTCTACTCCAAGCTGAAAAGAAGAGTGGGATGTCCAGT
ACTACAGGGCGGCGCTCCCCTTGCTTTCTGCAGAAGCTAGAGGGCAGTGTGGGTGTGGGC
AGGGAGTTAAGGCAGGACTTGGAGCACCAGGGGGCCCACTCCACTTTCTTCTCCAAGGCA
GAGATCAAAGTGGAGGATGCTAACGTGGTGCTGGAAGGAAAAGGAGACCAGATTGTGCGT
GGAAAGATATATGATTACTATGTTGAGTCCTCCTCTCACTCTATTACAGACTCAAATACC
GTGCTGGGTCAGTATAAGAGGAACTCAGAGTCACAGCCAGTGGAGTTTGGAATCCGTAGC
AGCAGCAGCCTCATAGAAAAACCTTCCTCTCTTAGCCCCATTATTATGCGTGATTTGGTT
TTACCACAAAGCACTGTTGAGGATCCCTCCTCACTAGGAAGCCTCAAGCTGACGCCCCCT
GCAAGGCCTATACTCCTACGCAAGGAGAGCTATCTGTCTGCAGCAGAGCAGTCTGAGCTT
TCCATGCCCTTTGTAACTTCAAGAGCTTCAACTCCAATGACTCACACTCTGGCCTCAACC
AGCGATGAGTCCATCTCTGTTCACCCTATGACCTGTCCCTCTACAGGTAGCAAAGGCCTT
AATGTGAGGAAGGGGTCTGATCTAGAGACTGCAGCAGGAATCCCATTTTTACACTTTTCA
GCGAAAACTCTTGATGGCACAGATTTGGCAAGCTGTAAGAGTAAGCTTGATTTGGGGAAC
TGTTTGGAGGTGCTGTGCCTGGCCAAACAACAGGGCCAGACCTCTGTGCAGCAAGCAGCC
CTTGGAGTCATGTCAGACAACTACCTCCAGGTGCTCAGGGACCCCAACCTTTATGGGCGA
CTAATGGCTGGTGAGCGGGAACAAATCCAAAAGCAAAGAATGAGAGGGAGAAGGTTTGTC
ATGGTGGCAGATATGGACCCTCAAGACTGGGCGAGGAACACAGGAACAGAGACAGTAGGG
AGGAGGAAGTCCAGTGCAGTGTACTATTATGATGACTACAAAGACGCCTGGCATACACTT
TGCTTGATCCCTCAGGAGGTCATCTCTAAAGCCTGTGCCATGTGCACAATGGATAACTAC
TTATTTGTGGCAGTGGGCTGCCAAGGCACAGACAGAGAAATGACACCCTCAAAGCGAGTG
TTTTGCTTCAATCCTTTGACATCCATTTGGAAGGAGATCAGTCCTATGAATGAAGCCAGG
CCCCGCTGCAAACTGGCAGCATTGGAGGGCTACATCTACGCCATCGGAGGGGAGTGCCTC
TCCACAGTGGAGCGCTATGACCCGCGATTGGACAGATGGACATTTGTGGCTCCACTGCCT
AATGATACATTTGCTGTGGCACATCATGTCACAGTGTGCAATGGAGAGCTTTTTGTTTCT
GGGGGAACTCTTAGATATATGCTACTGCGCTACAGCCCCAAAACCAACACCTGGAGGCCA
AGTCTGTTAGTAGGCAGCAAAGACAGAACTGCTGATATGATGGCTGTGGGGCGATTTCTG
TATCGGTTTGAGGTTAACCCACTGCTGGGTATCAGTGTGTACCGCTATCATACAGTGGCT
CGACTGTGGTATGAGTGCAGCTCCAAACGGCTCCTCCACTGCCCTGCCTTCCAGTGTGTT
ACGATGGATGACACAATCTATTGTGTCAGCCGCCAGTTCACCATGAGGTTTGAGGCTGAT
GAGATCTCTCCTGCATTCAGAGATGAGGATTTGAGTGTCCTCTCTGCAGCGAAGGGCATA
CTTTTCCCCTTTGTCCTTTCACTTCCTGATAAGAAGCTTCGCCAGACCAGTGTG
>PBT19c-g00208|scaffold|PBTmale19a001_polishCLR002|208|6583374-6585182|-1| g00208
ATGAACCAAAAAGGGACGGTACAGGATAAGTGGGCCCAAACTGGATGGAAAATAGAACAG
AAGTATGCAAACAAAGTGCTATTAGGAAACTGGGCGGAAGAAAGACTTCAGTTCACTCGA
GAGCCAAAGACAGCCAACAGCACCAATCGTGTAGACTACCGGCCCCACTGGGACTTCAAG
CCAGACGACTTTGAGAGAAGATCTGCCCTGCTGAGAGCTGAGGGACTTCCATCCAAGCTG
CTCTTTGCCCACCATGGCCCACCATCCTCTCATTACTTGGTCACACAGTATGAAGAGAGC
TATGGGCGTAAGCACATCAATGCTTTGCCCACTCAGCGACCCTGGCATCGAGACAGCTTG
ACATGGCAGCCTGAGAGGTCTGACCATCCAATTTCTGCCCTTCCAACCAACTTTGGCCCA
CTGCAGTCCACAAAGCACCGTTTGGAAAAGGAGCAGTCACACCTCCCATCACTGACTGTG
TACAGGTCAGCATACCAGAGGCACCCACTTAGTGCCTTCTGCCAGAGCCGCTTTGCCAGG
ACTTCACGCATACTCTCCAGCCACCTTCACACAGCCAATCACAACAACAAAGACCTGGAT
CTGAGACGGCACTCGCTGCTACAAGTCCCAGATCATTGTTTCAGTCTACTTCCACTATCA
GAACAGACA
>PBT19c-g00209|scaffold|PBTmale19a001_polishCLR002|209|6585683-6588334|-1| g00209
ATGGACCTCGGCACAGCAATTTTAATAATTGGCTTCGCTGCTCTTGTTGCAGCCTTCCTC
CTTCTGGTAATTGGACTTGTGTACTCTGAGCTGATGAATTCAGACATTCCTCGTGGGGTT
GCAAATAGTGGGAAACTGCACATGGTTCATGGCTTGTTTGTTGGCATAGCAATTGTGGGC
CGAATCCTACACCGTCTTGGTATTTGTCACCAGGTCAGCTTTATCCGATGGTTTGTGGCC
TGTTTTCTGACTCGCTTAAATCCAGTTCCCCCAGGCCTGCGAGTGAAGGATCTGAAGTTT
TCTGAGGTGTCAGTGCGAGTCTATGAACCCACCACTGTCTGTGATGGCTTGAGAAGAGGT
CTTGTGTATTTCCATGGAGGAGGATGGGTGTCGGGCAGCATAGATTCTGTTGATGAAGTC
TGCCGGCACATCGCCATGGAGTCTGACACAACTGTGGTTTCTGTTGGGTACCGATTAGCC
CCTGAGCACAGATACCCTGCCCAGCTGGATGATTGTGAGACAGCAATGTGTCACTTCCTG
TCTGTGGCTGAGGCAGAGTTCAGCGTGGATCCTCACAGAGTGGCAGTCGGAGGGGACAGC
ACAGGGGCTAACATGGCAACAGCACTGTGCCAAAGGCTGGCGAGGAAAGAGGACAGACAT
CTGCCATTCCCCTGTGCTCAGGTCCTCATCTACCCAGCCCTGCAGATGGCAGATTTCAAC
CTGCCCTCATACCAGCAAAATCATACTGTGCCCATATTGTTTCGTGGCCGGATGGCGTTC
TACTTCCTGCAGTACATCAATGGGGACATGTCTGTGTGCCAAGACGTGCTAGAAGGGAAC
CATGTCCCGACTGAGCTCAGGCCACAATACAGGGAGTGGCTCTCCCCATCCAACCTACCT
CCTGAGTGCCTCGCACGGGGCTTCTGTGAGCACCCAACCCCAGAATATGATGGGGAGGTC
TATCACACGATCAAAGCTGGTTTGGAACCTGAGGTCTCACCTTTACTGGCAGATGATGCT
GTCATTCAAAAAACCCCGCCCACCTTCATCCTAACCTGTGAATATGATGTCCTGAGGGAT
GATGGGATTCTTTACAAGAAACGGCTGCTGGATTTGGAAAAAGATGTCACCTGGCAACAT
GTGATGGATGGTTTTCACGGCATGATTAACTTCTTTAACCAGGGCTGGCTCGCCTTTCCT
GCAGCAGGGCAGGTTGTGGATAGTGTTGTTAATTATGTAAAGACACTA
>PBT19c-g00210|scaffold|PBTmale19a001_polishCLR002|210|6590892-6598252|1| g00210
ATGGATTTGAAGAGCGCGTGTCGTATGTTTCTTTTCCCGGTTCAAATGCTCTACTATATA
GTCAGAGCAAGTTTGTTTTCGCTGTTACCAAGCAGAAGGAAGGACCTGACCAAGGAGGTG
GTATTGATCACCGGTGGGGGACGAGGCATCGGTCGTCACCTGGCGAAAGAGTTTGCCAAG
CAGGGGGCCAAAAAGGTGATCTTATGGGGCCGAACAGAAAAGTGTCTCAAAGAGACAGCT
GAAGAGATCACTCTCTCAGGAACAGAGTGCCACTACTTTCTGTGTGATGTGGCCAATCGG
GAAGAAGTTTACAAGCAAGCCAAGGTGGTTAGAGAAAAGGTGGGAGATGTTACGATATTA
GTGAACAACGCAGCTGTAGTCCACGGTAAAAGTCTGATGGACAGCGATGACGACGCCCTT
CTGAAATCCCAACACATCAACACCATGGGACAGTTCTGGACTACAAAGGCCTTCCTGCCT
CGGATGCTGGAGCTGCAGCACGGCCATGTAGTATGCATAAACTCCATCCTGTCCCAGTCT
CCTATCCCTGGGGCGATAGACTACTGCACCTCCAAGGCTTCATCACTGGCCTTCATGGAG
AGCCTGACGCTGGGCCTGCTGGACTGTCCCGGCGTTGGCTGCACGACAGTGCTTCCCTTC
CACACCAATACAGAGATGTTTCAGGGCATGAGAGTCAGATTTCCTCAGCTCTTTCCACCT
CTCAAACCTGAAGTAGTTGCCCAGAGGACTGTTGATGCAGTCAGAGCTGACAAGGCTTTT
CTCTACCTGCCCTGGACCATGCATGCCCTTGTCATTCTTAAAAGCTTCATGCCACAAGTT
GCACTTGAAGAAATCCACAAGTTTTCTGGGACTTATACCTGCATGAACACGTTCAAAGGG
AGGACA
>PBT19c-g00211|scaffold|PBTmale19a001_polishCLR002|211|6641277-6654047|-1| g00211
ATGACCATGTTGCCATGTGTCTGCTTGCTCCAACTTATCCTCATCTTGCTATCCTCTGTC
TTATGGACCCGGGGGGAAAACTGCCCAGCAACCTGCCTGTGCCCAGATCCTCACACTGTG
GACTGCAGTGGCCGCGGGCTGACCCGTCTACCCGATGAGATCCCCTTGGATGTGCGCAGG
CTTTTGCTGGCTGACAACTGGATACCCCGCATCCCCTCGGACTTCCTGGTTCTGTACAGT
GACTTGGTCTACCTGGACCTCCGAAACAACTCCCTATCCCACATAGAACCGGGGACTCTC
AGCACCTCCTCCAGGCTGGTCTTCCTGGACCTGGGCAGCAACAATTTGACTGAAATCCCT
AAGGGGACATTTGGGGAGTCCCGGAGCCTGATCAAACTACGCCTTGGCAACAACCCATAT
CTGAGCATGGTGAATGAGGATGCTTTCCTGGGCCTCACCTCTCTAAGAGAACTGGAACTG
GAGCGTAACGCCCTGTCCACCCTAAAGGTGGGGGCACTGAGTCAGTTGCCCTCCTTGCGG
GTGGTGAGGCTAGAGGGCAACCCCTGGGTGTGCAACTGCAACTTTGCCAACCTGTTCTCA
TGGCTGATGGAGAACAGTCACAAGCTTCCAAACGGAGTGGAAGGCATGGAGTGCTCCCTC
CCCATGGATGGCAGACGCGTGTCCCTGACCCAGCTCTCGAAGGACAGCTTCCGTGAGTGC
CAGGCCACCCTGACTCTAACAGACCTGCTCATCATCATTTTCTCTGGCATCTCAGTGTCT
GTTGTGGCCATCATGACAAGCTTCTTCCTGGCTTCAACTGTTCATTGCTTCCAGCGTTGG
AGTAAAGGCACCAAGGGGGATGAGGAAGAGAGTGAGGAA
>PBT19c-g00212|scaffold|PBTmale19a001_polishCLR002|212|6682298-6772941|-1| g00212
ATGCTAAGTTGCGGCAAGGAGGAAACAACTGCACCGTCCTTTGCCAAAAACAACTGCCCA
GCTTCCTCCCTCATCTTTCCTTGCCTTGAACACACACCACTCCGCAGCCTTGATGAGGTG
GGGTTGAACTTTGAGCCCTACCTCATCGCTCCTCCCAACAACGTCTCGCTGAGCAGCCAT
GCTCTGCCACGGCTGGGGGTTCAGACTGTGAACGAGGTGGTGGCTGACAATGAGACACTC
ATGGATTCCACCACAGCCACAGCGGAACTGGGCTGGACAGTCTACCCCGTGTCAGGGTCT
AGTGACAACAGCTGGGAGGAGGTGAGCGGTTATGATGAAAACATGAATACCATCCGGACT
TACCAGGTCTGCAATGTTTTCGACAACAATCAGAACAACTGGGTACGGACGAAGTACATC
CGGCGTCGTGGTGCGCAACGGATCCATGTTGAGATGAAGTTCTCAGTGAGGGACTGCAGC
AGCATCCCCAATGTGCCAGGCTCCTGTAAAGAGACGTTTAACCTCTATTACTACGAATCA
GATTCTGACACAGCCACCAGAAACTCACCGGCTTGGATGGAGAACCCCTGGATCAAGGTC
GACACCATAGCAGCTGACGAGAGCTTCTCCCAGGTGGACCTAGGGGGCAGAGTAATGAAG
ATCAACACTGAAATTCGGAGCTTTGGCCCTGTGTCACGAAATGGCTTCTACCTGGCCTTC
CAGGACTACGGCGGCTGCATGTCGCTCATCGCTGTTCGTGTCTTCTACCGAAAATGCCCT
CGTATCATCACTAACGGGGCGTTGTTCCAGGAGACACTCTCAGGGGCAGAGAGCACCTCC
CTGGTGGCTGCGAGGGGTGTTTGCATCCCTAATGCAGAGGAGGTCGATGTGCCCATTAAG
CTGTATTGCAATGGGGATGGAGAATGGATGGTACCCATTGGACGCTGCATGTGCAAGGCT
GGGAACGAGGCTGTGGAAAATGGGACCGTATGTCGAGCTTGCCCCTCAGGCTTTTTCAAG
CCGACTCAGGGAGACGAGCCTTGCATGCAGTGTCCCATCAACAGCCGCACCACCAGTGAA
GGCGCCATTAACTGCGTTTGCCGCAACGGATACTATCGCACCGACTCAGATCCCCTCCAA
ATGCCGTGCACAACTGTCCCTTCAGCTCCGCAGACTGTCATCTCCAGCGTGAATGAAACC
TCTGTGATGCTGGAGTGGATGCCCCCTCGGGATTCGGGGGGCCGGGAGGATGTAGTCTTC
AACATCATCTGCAAGAGCTGCGGCGGAGGCCGGGGAGGCTGCACCCGCTGTGGGGACAAC
GTTCAGTTTTTGCCCCGTCAGCTGGGCCTGACAGAATCCCGGGTCTACATTAGTGACCTG
TTGGCCCACACACAGTACACGTTTGAGGTGCAGGCTGTCAACGGGGTGTCAGATCAGAGC
CCCTACTCCCCTCAGTACGCCTCAGTCAACATTACCACTAACCAGGCTGCTCCATCCACT
GTATCTATAATGCACCAGGTCAGTCGTACAGTGGACAGCATCACTCTGTCCTGGTCCCAG
CCTGACCAGCCGAATGGAGTCATCCTGGACTATGAACTACAGTATTATGAGAAGGACCAA
TCAGAATATAACTCCACCACTGTCAGGAGCCAGACCAACACAGTGGTCATCCGTGGCCTC
AAGCCAGGAAGCATCTACGTGTTCCAGGTCCGGGCCCGCACCGTCGCTGGGTTTGGACGC
TACAGTGGCAAACTGTACTTCCAGACCATGACTGAGGAGGAATACAACACCAGCATTCAG
GAGAAGCTACCTCTCATCATTGGCTCTGCAGCCGCTGGTCTGGTCTTCCTCATTGCTGTG
GTCGTCATCATCATTGTCTGTAACCGGAGGCGTGGCTTTGACAGGGCTGACTCAGAATAC
ACAGACAAACTGCAGCACTACACCAGCGGCCACATGACTCCAGGAATGAAGATTTATATT
GATCCGTTCACATATGAGGACCCCAACGAGGCTGTGAGGGAGTTTGCCAAGGAGATTGAT
ATATCCTGTGTGAAGATTGAACAGGTCATTGGTGCAGGAGAGTTTGGAGAAGTATGCAGC
GGCAACCTGAAGCTCCCAGGTAAAAGGGAGATGTTTGTGGCGATAAAAACTCTGAAGTCT
GGCTACACAGAAAAGCAAAGGCGGGACTTCCTCAGTGAGGCCAGCATCATGGGCCAGTTC
GACCATCCTAACGTCATTCACCTGGAGGGCGTGGTCACTAAGAGCAGTCCTGTCATGATC
ATCACCGAGTTCATGGAGAATGGATCTCTGGACTCCTTCCTCAGACCCTGCACTCCCATG
CGCCATTCTCTGGAATCTTCTGTTCTCCGGGCGTCGTGGTGGGTGGTGGAGAGAGTGCAG
GTGTGCGCAGTTGGAGGCACAGCTGCACCACTGCTCCAGACGCTCCCCATGCATGGGCAA
AATGATGGGCAGTTTACTGTGATCCAACTTGTTGGTATGCTACGAGGCATCGCTTCAGGG
ATGAAGTACCTCGCCGACATGAACTACGTGCACCGCGACCTTGCTGCCCGCAACATCTTG
GTCAACAGCAACCTCGTGTGCAAGGTGTCGGACTTCGGCCTCTCGCGCTTCCTGGAGGAT
GATACATCAGACCCCACCTACACTAGTGCCCTGGTGAGAAACCTTCAAATCCTCCTCACA
ACACACAGTGAGACTCACTCAGTAAATGGAGGGAAGATCCCTATCCGATGGACTGCCCCT
GAAGCTATCCAGTACAGGAAGTTCACCTCTGCTAGTGATGTGTGGAGCTACGGGATCGTC
ATGTGGGAAGTCATGTCCTACGGAGAGAGGCCTTACTGGGACATGACTAATCAAGATGTC
ATCAATGCCATAGAGCAGGATTACCGACTGCCCCCACCCATGGACTGTCCCAGCGCGTTG
CACCAGCTAATGTTGGACTGCTGGCAGAAGGACCGCAACAACCGGCCCAAGTTCAGCCAG
ATCGTCAACAACCTCGACAAGATGATCCGTAATCCCAACACGCTAAAGGCCATGACCCCG
TTATCTTCAGGTGTTCATCTCCCTCTCCTGGACCGCAGCATCCCAGACTTCTCCAGCTTC
AGCACTGTGGACGAGTGGCTGGATGCCATCAAGATGGGCCAGTACAAAGACAACTTTGCC
AACGCCGACTTTTCCACTTTTGATGTGGTGTCCCAGATGACCATGGATGACATCCTGAGG
GTTGGTGTGACGTTAGCAGGCCATCAAAAGAAGATCCTCAACAGCGTCCAGATGATGCGG
GCACAGATGAACCAGATCCAGAGAGGAGGGGTTCAGGAGTTCAGTGGAGGGGGACCCCGC
TGGCACGGCTTTCTACTGCTAGTCTCGACCACCCGTAAGTCCCCCACCGACCCTTTCACC
TCCCCTTACACCTTGATGACTCTGGGCCCAGCACGGGCAAGCATGGGAACAAACTGGGAG
AGGGTTGTCATC
>PBT19c-g00213|scaffold|PBTmale19a001_polishCLR002|213|6850789-6866151|1| g00213
ATGCAACCAAGGGCTCAAATGCTGACAAAATGCCTGCAGCTAGCTAAAAACTTTAGAAAA
CCTGTTGTATTGTATATGCTGAAATGCATTAATCCAACTCCTGCTGTGGCTGCTCCTGCT
GCTTCTGTTAAATTCGAAGGACTCACTAAAACTGAGAAGATGAAGGTGAAATGGACTCAG
GTGGGTTTGGTGTTCTTCCTCATCTTGTCACTGGTGATGACAGGATGTTTCTTCTGGCAA
TATCAGCTGCCTAAAGTTCTGCCAGATGACGGCATGGGTCGCAATGCCAACTCAGAGATG
ATGTGTCCCCGTTTCCCCGAGCCTCTTCCGCTGGAGCATCCCATCCCCAGTCTGAAAGAG
GCCCTGGAAAAGGTGGATGTTTTGCTTCGGCAGACCGTCAACCCCATCAGCCTTCCCGCT
CTGTCGGCCATCGTGATCTTAAATGACACAGTTTTGTGGACCGGAAACTTCGGAAAAAGG
AACGGCAGTGACCCATTATCAGGAACCCCCAATGAATACACGATCTACAGAATTGCCAGC
CTATCCAAAATTTTCCCGACACTGATGCTGTACAAACTGTGGGAGGAAGGGAAGATCGGC
TCTTTAGATGACCCTCTGGAGAAATATGTGGAGAACTTCACAATCAAAAACCCTTTGGGG
AAGACACGAGACTCTGAGCTGAAATATGTGACAGATGGTCTAATATTTCTGGACAGCGGG
GAAGTTCAGATCCGCTCTTCCTCAGTCACGCTGCGCAGGATGGCCAGCCAGCTATCAGGT
CTTCCCAGGAGACTCCGGGCCACAAATCTGCTCTGGAAAGGAAAAACACAATCTGCAATC
GATCTGCTACAAGATGATGTCCTTGTCGCAGACCCAGGCACCAAATGTCACTACAGCAAC
CTCGCCTTCTCGCTGCTGGCTCATGTGATGGCTGAGCGAGTGGCCAGCGTCGACTACCAG
CGGTGGATCACAGATAACATCTTGGACCGGCTGGGGATGGAGGACACCGGTTTCGACATC
ACCCCAGGGCTCCAAAGCCAGATGGCTGTGGGAGTTTACTCAAATGGACCAGCTCCGCTC
TATGACCTGGGCTGGTACCGGCCTTCAGGTCAGATGTTCTCCACGGCGGCAGACTTGGCC
AAGCTCGCCATGATGCTGTTGGGTGCTTATCACCGCAAGCTGCTGGAGCCAGACTCCTTG
AAGATCATGCTGACCCCGCTCTTCAGGTGTGACAAGGACTACTTTGCCAACCGTACCGGG
ACGCCGTGGGAGGTTAACGAGCTGATGGGCTACGAGGTGGTGCGAAAAGATGGCGATCTG
GACGGCTACTCAGCCACCTTCTCCTTAGTGCCAAGACTGAAGCTTGGCATGGTGGTGCTC
ATGGCTGGAAGTAGGTCTCAGAACCAGGATGTGGTAACCAAGGCCTACAACCACATCATC
CCAGCCGTAGAAAAAGCCTTCAGGGAAGCCAAGAAAATCCTCTTCCCGCCCCCAAACCCA
GATCCTTACATCGGCTTTTTCACCTACAGCAACATCACCTTCTATGAGATCAAAGCCGGG
GCGGACGGAGTTCTGATCATGCAGCAATTTGGGCCCCAGATTGAAGAGCTGATCCCAGAG
AAATACAGGACAATAAAGCTCAATTACCTGGTTGAACGCGTGTTCAGAGTGGTGTTTGAA
AAAGAGTACCCTTGTGTTTTGCAAGTTGGCACAGCCTCAGTGTCCCTGGAAGCCCAAGAC
GGCCAATTATTTAACTTCTACATGTTTGATAAGCGGGGTTTGTCCCCTGGCTTTGATGCA
CCAGGACTGAACACATATAATGTGGTCAGAATAGCTCGCAGGCCAACCTTCTCGAGC
>PBT19c-g00214|scaffold|PBTmale19a001_polishCLR002|214|6874156-6881014|-1| g00214
ATGGCTGATAGCACTTCATTGGCTCAACTGGTGTATAGCAAGTTATCCAGCCAGGTATTA
TTTACATGCTGCAGCCGGCACCCAGTGTTGAACAAACCCAAAGAGCAGCACCAGAATGTG
TTGACGTCTTCATTCATTCCTCCAGCTTTCTTCTCTAAAATGGAGCTCATCTTGCAGGGC
TCCTCTTCAAACTTGTCAAAATTGTTTCACAACGCCAGCCTTCCACTAAATACCACTGGG
AACTACTCCAACAACCAATTCACTGAAGTCAACCTCTTTGATATCCTGGGTCCAAAACGA
TCTCCCTTCTCCCTCCCCGTAACCAGTGTTTACCTTCTCATCTTCCTCACTGGCTTGTGT
GGGAATCTGCTCACATGTGCAGTTATAGCCAAACACAAGAAGATGCGCAACCCCACCAAC
CTCTACCTAGTGAGCCTGGCTATGTCGGACCTCCTTGTACTTTTGTTCGGGATGCCCCTG
GAGATTTACGACTTGTGGCAGAACTACCCATTCCCCTTCGGCGAAGGCGGCTGCTACTTC
AAGACCTTCCTCTTTGAGACGGTCTGCTTTGCCTCAATCCTTAACGTCACAGCTTTGAGT
GTGGAGAGGTACATAGCTGTGGTGCACCCCCTCAAAACACGGTACCTGTCGACTAACAAG
CACGCCAAACGGGTCATCACCATCGTGTGGGTGGTGTCGATGCTCTGTGCCATCCCCAAC
ACCTCACTGCACGGCATCTTCTACCTGCCAGAGAGGATGGAGGAGTCGGCCATATGCACG
GTGCTGAAACCTCTGTGGATCTATAACATGGTCATGCAGATCACCACTGTGTGCTTCTAT
TTTGTACCCATGATGGTGATTAGCATGCTGTACCTGGTGATGGGACTTCATTTGGGCAGA
GAGAGGCAGCAGCGCAGTGGGAACATGGGAAAGAACCGCAGCAGCAACACTCGAATGAAG
ATCAGTGTGGAGAGCGGGCGCAGGAGACAGGTCATCAAGATGCTTTCAATTGTGGTGGCA
GTGTTTGGAGTCTGCTGGGCGCCCTTCCACATCGAGCGGCTCCTGTGGAGTTCCATCAGC
CAGTGGACCGACTTGATGCACAATGTTTATCAGTATGTCCACATCCTGTCGGGTGTCCTG
TTCTACCTCAGCTCTGCGGTCAACCCTATCATCTACAGTCTGCTCTCCACACGGTTCAGG
GAGTGTTTCCGAGAACTGGTGTGCTCCCAGACGGAGGACAACAGCTCTGTCAGAGACTCA
CCACCCTTCCCTATTTTACTAGATCCCTCTGTCTCAAGCACAAGTGCTCAGGCTGAGGGT
AAGGACTCTAATGCTTTCATCCCTTTGCTGTCTCCTAACATGACACTGAGCATGGACACT
GCAATCCTCACATGTGCGTGCGAAGAGACACCCTGCAAGACCTCTGATTTGATT
>PBT19c-g00215|scaffold|PBTmale19a001_polishCLR002|215|6898261-6899060|1| g00215
ATGAAGGCCGCAGTCGCAACCATCGCTCTCGTCATCCTGGCTCTCGGCTGGACCTCTGAG
GCTGTGCAGGTCCAAGAGAATGGATTGTCTTTCTCTCTGGAGGCAGTGAAGAGGCTCCAG
GCACTGGCAGAAAGCAGCGGTTGGACAGGACAACAAAACCCACGCGTCAGGATGAGCACA
ATGTCCTTTTGTGCCGACCCCTTGCTCCCACAGGAGTTCATGCCGCTCTGTAAGCAGAGA
GGTGCATCCGCATCTCTGGCCAGACTAGCTATGGTTCCCATGGACATCTGTGACATCTGC
GCCTTTGCTGCCTGCACTGGTTGC
>PBT19c-g00216|scaffold|PBTmale19a001_polishCLR002|216|6903262-6905661|1| g00216
ATGCAGAAACCACAGAAGAAACACTCATCTAAACTGAGAGGTATCTTGCATCATCATCTG
AAAATGAGAGTGCTCAGTGTTGTCCTTGTTTTGGTGCTGTCTGTGTGCAGTGGAACCCTT
GGTGTGCAGGTTCAAGTTGGAGACAGCAGCTTCCCCCTGGAGGCAGTGAAGCAGCTGAAG
GAGCTGATGGATTTAGACAACTACGTCAGCCCTCACCTCGCTGAGACAAGCGTTGCAGCT
GTCTGCGCCAACCCTCTCCTGCCACAGGTCTTTCAGCCTGTGTGCCGTGCCAAGGGGACA
GGCATTGTTTTCTCCAGACTAGTGTATATCATCACACCTTCAGATCCCTGTGAAATATGT
GCCAACCCTTCCTGCTTTGGGTGTCTG
>PBT19c-g00217|scaffold|PBTmale19a001_polishCLR002|217|6927618-6958038|-1| g00217
ATGAAGGTGACAGCCCTGCTCATCATTTGCGCCTGTCTGTTCTTGGAGAGTTTGGGGAAG
CCACAATTCCCTGAACAAGAAAAGGATCCCAAATTTTGGAATGCGTGGGCCCAGCGGACC
CTGAAGAACGCTCTGACGCTGCAAAATCTTAATAAAAACAAAGCAAAGAATCTCATCCTC
TTCCTTGGAGACGGGATGGGCGTTCCCACTGTGACGGCCGCTCGAATCCTGAAGGGTCAG
CTGAACGGACAGAGCGGAGAAGAGACACAGCTGGAGATGGACAAGTTCCCTTTTGTCTCT
TTGGCCAAGACATACAACACCAATGCACAGGTGCCGGACAGCGCGGGGACAGCCACAGCT
TACCTCTGCGGGGTCAAGGCCAACGAGGGCACGGTGGGAGTGAGCGCAGCTGCTGTCCGA
TCCCAGTGCAACACCACAGAGGGCAATGAGGTCACCTCCATCCTCAGATGGGCTAAAGAC
GCAGGCAAGTCAGTGGGAATAGTGACTACGACTCGTGTCAACCATGCCACTCCCAGTGCT
GCTTATGCCCACAGCGTGGACAGAGACTGGTACTCTGACAACGAGATGCCAGCCGAAGCA
CTGCAGGACGGCTGCAGGGATATCGCCAGACAACTCTTCGAAAACATTCCCAACATCGAT
GTGATTATGGGTGGAGGGAGGAAGTATATGTTCCCCAAAAACCAGTCGGATGAAGAGTAC
CCTGGCTTGGCGAAGCACAGCGGCACAAGAAAAGACGGAAGAAACCTGGTGCAGGAGTGG
ATTGACAGGATGAAGGATAAAAAAGGCCATTATGTATGGAACAAGAAGCAGCTCTTATCA
CTGAACCCTAACAACGTGAATTACTTACTGGGTCTCTTTGAACCTGGGGATATGGTGTAT
GACTTGGAGAGGAACTCTGAGACTGACCCTTCACTTACAGACATGGTGGATGTTGCCATC
AAGATCCTGAGGAAGAACCCCAGTGGATTTTACCTGCTGGTAGAAGGAGGACGTATCGAC
CACGGACACCATGAGGGCAAAGCCAAGCAGGCTCTGCATGAAGCCGTGGAAATGGACCGG
GCCATTGGCAGGGCAGATCTCATTACCAGCATCCATGATACGATGACCATAGTTACTGCT
GACCATTCTCATATGTTCAATTTTGGAGGTTACACAGCCAGAGGAAACACAATTTTTGGT
TTGGCCCCCATGTTGAGTGATGTTGACCAGAAGCCCTTTACCTCCATTTTATATGGGAAC
GGACCTGGTTACAAAATTGTCAACAGTGCAAGGGAGAACGTCTCCACCATTGACTACCAG
GAAAACAACTACCAGGCCCAGTCAGCTGTACCTCTGAGCATGGAGACTCATGGAGGAGAG
GACGTGGCCGTGTTTGCTAAAGGTCCGCTGGCTCACCTGCTACACGGGGTCCACGAGCAG
AACTACATCCCCCACGTAATGGCATATGCAGCCTGTATCGGCCAGAACAGGGAACACTCT
GGAGAACCGGCATTGGAGCGGGAGGAGGAGGATGAGGTGGACAAAGATTTGGCTCTGCAG
ACCGAAGACCAGGATTTCGATGGTGTTGGGGTAGAGCAGGCTGGAACCTTGGGTTTTGCC
CCCATTTGTACCCATTTGGCTGTGCTGGTGGAAGGACTGGGCAGGCTA
>PBT19c-g00218|scaffold|PBTmale19a001_polishCLR002|218|6975330-7040486|1| g00218
ATGTCAACGTATAAGAGAGCCACGCTGGATGAGGAAGACCTGGTGGATTCCACCGGTGAC
GAGATCTACCCATCATCACCCATGCAGGTGACTCTTCTGCACGGCCGCGGTCCCTCGTGT
TGGCCAGAGAGGACACAGAGAGAGAGGAGGCTGCTGTTTTTAGTGTGTGTGGTGTCTTTA
GGCCTCTTCATATCCCTCATCACAACCGGTGTCTTCTACAAACAGACTCACCCGGGCGTG
TGCCTAACAGAGCCGTGCATTACTGTGTCCAGCGCAGTCATGGGAGCCCTGGACCGCTCC
GTAGACCCCTGCCATGACTTCTACAGCTTTGCCTGTGGGGGCTGGGTGAAGAACAATCCC
CTCCCTGAGGGCAAGTCCCGCTGGGGACCTTTCAGCAACCTGTGGGAGCACAACATGCTT
GTAATGAAGCATTTATTAGAAAACACAACGATGAAAGGTTTGAGCAAAGCTGAGGAAAAG
GCTCAGCGATATTATCAAGCCTGCATGAATGAGGCCAAGATTGAGGACTTAGGAGCTAAG
CCACTACAGGAGCTAATCAGACAGATAGGAGGGTGGGCCCTGACTGAAGACTGGGACAAG
GACAACTTCCAGCAAGTTCTGCGTAAAGTGTCAGCAAACTATCGCACCTCGCCTTTCTTC
ACAGTGTTCGTCAGCACTGACTCCAAAAACTCCAACAGTAACATCATCCAGGTGGATCAG
TCCAGCCTGGGACTACCTTCACGGGATTACTACCTCAATAAAACAGCAAATGAAAAGTAT
CTGACAGCATACCTCAACTTCCTAATGGAGTTAGGGACTCTTCTCGGTGGCCCGAAGGAG
AAGACTCGAGCGCTGATGGAGGAGATTGTGGACTTTGAAACCACCCTGGCCAACATTACA
GTCCCTCAGGAGGAGAGAAGGGACGAGGAGCTCATCTACCATAAGATGCAGGCCAAAGAC
CTGACGACTCTGGCTCCCGCAGTGGACTGGATGCCGTACCTCACAGAAGTGTTCGCTCCC
GTACCGCTCAACGAGTCAGAGCCGGTGGTTGTTTATGCCAAAGAATACCTCCAGAAAGTT
TCTATCCTCATAAATAAAACAGATAAAAGCCTACTCAACAACTACATGATAATGAAGGTG
GTGAGGAAGATGGTCTCCATTTTGGATCAAAGGTTCCAGGATGCTGAGCAGCGCTTCCTC
GAGGTCATGTACGGAACCAAGAAGAGCTGCACTCCGCGCTGGAAGCTGTGCGTCAGCGAC
ACCGACAGCGCCCTGGGCTTTGCTCTCGGAGCCATGTTTGTCAAAGCCACCTTTTCTGAG
GACAGCAAGGCCATTGCTGAGGATATGGTCGCAGACATCAAATGGGCGTTTGAGGACAGC
CTGAAATATGTGAGCTGGATGGACTCTGAAACAAAAAAAGCAGCAAAAGAAAAGGCAGAT
GCAATATACAACATGGTTGGATATCCAGAGTTCATCATGAACGCCACAAAGCTGGACAAA
GTGTTCAATGATTTTGAAGTGGTGTCAGAACTGTACTTCCAAAATGTCATGCAGTACTAC
AACTTCTCAGCCAGAGTGACGGCGGACCAGCTGAGGAAAACTCCAAACAGAAACCAGTGG
AGCATGACTCCTCCAACCGTGAACGCATATTACAACCCGACCAAGAATGAGATGGTTTTG
CCAGCAGGAATCCTTCAAGCTCCATTCTATAGTCGTTCCTGGCCTAAAGCTCTGAACTTT
GGTGGAATTGGAGTAGTGATGGGACATGAACTGACTCATGCTTTTGATGACCAAGGGAGA
GAATACGACAAGGATGGAAACCTGCGTTCCTGGTGGAAGAACTCGTCTGTGGAGGCCTTC
AAGAAGCAGACCCAGTGCATGGTGGAGCAGTACGGTAATTACAGTATCAACCAGGAGCCT
CTGAATGGAAGACACACCCTGGGAGAAAACATCGCTGACAACGGTGGACTCAAGGCCGCC
TACAAGGCTTATGTGAACTGGATAAAAAAGAACGGAGAGGAGGCCACGCTGCCTGCACTG
GGAATGACTAACCATCAGCTGTTTTTTGTGGGATTTGCACAGGTATGGTGCTCTGTCAGG
ACTCCTGAAAGCTCACATGAGGGTGTCATCACAGATCCTCACAGTCCATCAAGATTCAGG
GTCATCGGCACCATCTCCAATTCACATGAATTCTCAAAGCACTTTGGCTGCAAAGCAGAT
GCTCCTATGAACCCTAAACATAAATTGGTCCCCAAACCCGCCGCTGTCGCAGTTAGCGGA
CCTGGAAGTGGCCCCTCTCCGTCGAGCCAACTGCGGGCTACCCTGACCTCCGTGTCTCTG
CCGCCGGGAGCCCCGACAGCTCCTCAGCCCGGCGCTGTACCGCCATCTCAAATCCCACGG
GTTCAGCCATCACTGGATGACCGAATCTTCCCCACACAGCCTGGAGTCGCTGCAGTCTAC
AGCGTACCCAGGCATGCTGGCCCTCCTTACACTGCTCACGACATCACAAAGGGACACCCT
AACTTGGCGGGCACCCCGCCCGGTCATGCCCACTCCCCGGCGCTCTCTCAGGTATCAGTA
CCCACAGCTTCCCCATATCGCTACCCTAAGGGCTGGGAGGCAGGCGGAGGGTCTCCGTAC
AACCCTGGACAGAATGCTGGCTCCGCCCCACTAGTGTATGCTCCCCAGACACAGCCAATG
AATGCACAGCCACAGAGTCGCCCGTTTTTCCAGAGGACTCAGATGCAGACCGCGAGGCCC
ACCATCCCTACAAACACACCCTCCATACGGCCCGGCTCACAGACTCCCACAGCGGCTGTT
TACCCCACTAATCAAGCAATCATGATGACCATGGCACCTATGCCTTTTCCTTCCCCACAG
GCTGCACAGTACTACATCCCACCGTATCGCCATAGTACGCCTTACGTGGGACCTCCTCAG
CAGTATTCTGTACAGCCTCCAGGGTCTGGCACCTTCTATCCTGGTCCAGGGCCAGGGGAG
TACCCTGCCCCATATCATCCCCTCAGGTACCACCCACCTGTCTCACCCTCTGTCCCTGCT
CCCGTTCCCACAGCTGGCCCACCCTACTACCCGGGACAGACTGTGTACCCCGCCTCACCC
CCCATCATAGTGCCTACACCACAGCAACCTCCACCAGCCAAGCGTGAGAAGAAAACAATC
CGTATCCGTGACCCCAATCAGGGTGGCAGGGATATCACCGAGGAGATCATGGCAGGGGGT
TCAGGGAGCAGGAATTCAACGCCTCCTGTCGGTCCCCCCTCCTCCACCCCAACCCCCCCA
CAGCCACAGCAAACCCACTCTGGAGGCTACACGTTGGAGCCCCCCCAGATACCACAGCCA
CCGCAGCCCCAACAGCCACAGCAGCCACAGCAACCACTGACAACTGGGGGTTCAGACACC
AAACCAGGGCCAGATGAAACGCCAAAATTGGAGCCAGTTGTCCAGAAGTCTTCCTCACCT
GGGCTTGTGCAGCCTGAAGCCCCCGTGGAGAGACTGGAGGCCAACACTCCTGTAACTGAG
CCCTCTCCTACAGTTGAACCAGAGCTTCCCTTCCCCGCCTCACTGACCGCCCCTGTCACT
CTCCCACCTACAGTGGCCAACACCAGTGAGCGTCCCTCAGCCAAGGAGTCCGCTGCCTCA
GCGTCGTCTCCCTCCTCCTCCTCTGTCGGGGAACACAAACCGTCGTCTTTGGCACCACCT
CAGACTCCCAACACAGACAAGCCTCTCTCAGAAGCCCCACGAACTCTGGCCGCCTCGCCA
GCGCCAGCTCCCAAAGCTCTGAATGGCCTTGCAGACCCTGGGACTGAACTAGACACCCCA
GCTCATGAGCCTTCTCTTCTGTCCACAGCTGCACTCCAGCCCCAGGCCTCTGCTCCTGCT
TACAGACAGGCCTCCTCCTCTGAAACCTTGCCCTCTGACATAAGGCCGGAGGTGCCCATT
GCTGCTGCGCTCGCCCCCATGGCACCTGTGGCTGTGGTGCCAGTCACCCTGACCTCAAGC
CCTGCTCCAGCTACGCCAGTTATGCTCCCACCTGGCCTTCCGCCTCTAGTGCAGGCCACA
ACAGAGGCCGATGAGCCGAGCAAGTCCTTGGACACTAAAGACCTCGTCCCCAGTGCAGGG
ACAGAGGCACACGGAGGCATTACTGACAGCAAAACAGAGTCCCAGCAACAAGCGCTCACC
AGGAAGAGTCCCACTACAGTAAATCAAACTGCTTCTGCTATACCAAAGACCTGGAGAAAA
CCAAATGAAGGGATCTCTGCTGGAGATGCACCTCAAAAGGAGGACGAGGACGAGCCCAGG
CCAGTAGATCAGCCCGCCGGAGACCAGTCCCTGCAGTCAGCTCCACTGAGCAGCAGCCCT
GTGCCCCTACCGTCAGGCTTCAGCTCCACCACTGCTCCGGCTCCCGCCAGCAGCCCCGAC
GCCGACGGGAAGCCGGCCGCCCCGGAGGAAAACGGCGAATCCGAGCTGGAGCCCATGAGG
AACGGGGCGGGCCACACCTCGGAGACGGAGAGCAGCGACAGCGGGGTCACCCACGGAGAC
AAGGAGAACTCCACAGGGGCTCCACAGGACGTAGAAGACCTGTCTGAGGCCAGCGGGAAG
CGTCAGTATGACAGGGACTTCCTGTTGGGCTTCCAGTTCATGCCTGCCTGCATACAGAAG
CCTGAGGGGCTCCCACCGATCAGCGATGTGGTGCTTGACAAGATGAACCAAAACAAGGTG
CTGTCTCGAGTGGTGGATTCCAGGGTAATTTCCAGAGGACCTGACTTCACACCTGCCTTT
GCAGATTTTGGCAGGCAGATGACCGGAGGAAGAGGCGCTGCACTTATGAACATCGGCACG
CGGCGGCCTCCGCCCAGGAAGATCATCATGAATGTGTCGGTGAACGACGATGTTCAGCTG
AAAAAGTCCGAGAATGCCTGGAAACCTGGCATGAAGAGAGAGTCCCCCCCAGAGGATCCT
GAGGCGCAGAAAACACAGGAGCTCTTCAGGAAGGTACGCAGCATCCTGAACAAGCTAACG
CCTCAGAAGTTCAACCAGCTCATGAAGCAGGTGACGGACCTGACCATCGACACAGAAGAA
AGGCTCAAAGGAGTCATCGACCTCGTCTTCGAGAAGGCCATCGATGAGCCCAGCTTCTCT
GTCGCTTACGGAAACATGTGCCGCTGCCTCGCCACGCTTAAAGTGCAAATGACAGACAAA
CCCAACACCACAGTGAACTTTCGCAAGCTGCTGCTAAACCGCTGCCAGAAGGAGTTTGAG
AAAGACAAGGTGGACGATGTGGTGTTTGAGAGGAAGCAGAAAGAGCTGGACTCTGCTGCA
TCGTCGACGGAGCGTGAGCGGCTTCAGGAAGAGCTGGAGGAAGCCAAGGACAAGAGAAGG
CGTTCCATCGGCAACATAAAGTTCATCGGCGAACTTTTCAAGCTCAAGATGTTGACGGAG
GCCATCATGCACGACTGCGTGGTGAAGCTGCTGAAGAACCACGACGAGGAGTCTTTGGAG
TGCCTGTGCAGGCTGCTAACCACCATCGGCAAGGATCTCGACTTCGAGAAGGCCAAGCCT
CGGATGGATCAGTATTTCAATCAGATGGAGAAAATCGTCAAGGAGAGGAAGACGTCATCT
CGGATACGGTTTATGTTGCAGGATGTTATAGACCTGAGATTGCACAACTGGGTGTCCAGA
AGAGCCGATCAGGGCCCGAAAACTATCGAGCAGATCCACAAGGAGGCGAAGATTGAAGAG
CAAGAGGAGCAGAGAAAAGTGCACCAGCAGCTGCTCTCCAAGGACAGCAAGAGACGGCCA
GATCCAAGAGAACAGAGAGAACAGAGAGATCAGCGCGTGCAGAGAGAAGAGACCTGGAAC
ACTGTGCCCATGACAAAGAACAGCAGGACCATTGATCCCACCAAGATCCCAAAGATCTCA
AAGCCTCAAATGGATGAGAAGATCCAGCTCGGCCCTCGGGCTCAAGTCACGTGGGTGAAG
GGCAGCAGTGGAGGAGCCAAAGCAAGCGACTCAGAACTATCACGGACTGGCAGCAGCCTC
AACCGTTACTCTGCGCTGCAGTCTACACCTTCACCTCAACCCTCCACCACTCCTCCACAG
AACCCAGACTTTGACTCCAGGAGAACTCTGGGAAGCACTCGTAGCAGTACAGGGAGAGAA
CGCAGCGAGAAACCTCTGATCTCCGCGCCGCCATCGTCACGGCCCGGATCTTTCATCAGG
GGAAGCAGTTCGAAGGAGCTGCTGGAGAGCCAAATCCCGGAAGAGCCGCGAAGAGACCGG
GAGCGAGAGGGAGCCGAGCCGCGGAGACCGAGCGTCACCGAGGACAAAACGGAGCCGGAG
CGCAGCAGAGTCAAGGAGCCTGTGAAACCTGAGCCAGCGGCGCAGACACCGGACAGACCT
GCCCTGTCTGAGGAGGAGATAGAGAGGAAGTCAAAGTCCATCATCGACGAGTTCCTCCAC
ATAAATGATTACAAGAGCCATAGGACTGTGGGTTCTCTGTGGAGGGAATCTGGCCTCAAC
TGGACCGACTTCCTCCCAGAGGGAGAAGACGTCCAGGCTTTCATCTCACAACAGAAACTC
CAGTTCGTTCTGTCAGACGACTCCGGCCCTGAGACGACTCTGTCTAAAAGGATCTTGTCT
CCTGAGGAGCTGAGCCGCCAACTGGAGAGACTCCTCCTGGAGGACATGGCCAGCGACGAG
CAGATCTTCGACTGGGTCGAGGCAAACCTAGATGAATCTCAGATGAGCTCGTCTCCCTTC
CTGAGGGCTTTGATGACAGCTGTGTGTAAGGCAGCAGTGAAAGATGATAACACCAACTGT
CGAGTGGACACGGCCATCATCCAGAGGAGATTGCCTGTATTACTCAAATACCTTAACTCA
GACACTGAGCGACAGCTGCAAGCACTTTATGCACTTCAGGCGCTGATAGTCGCCCTCGAT
CAGCCTCCAAACCTTCTCCGGATGTTCTTTGACTGTCTGTATGATGAGGACGTCATCTCG
GAGGACGCTTTCTACAAGTGGGAGACGAGCAAAGACCCTGCCGAGCAGCAGGGTAAGGGT
GTGGCCCTCAAGTCCGTCACAGCCTTCTTCACCTGGCTGCGGGAGGCGGAGGAGGAATCT
GAGGATAAT
>PBT19c-g00219|scaffold|PBTmale19a001_polishCLR002|219|7044730-7068012|1| g00219
CCCGAAGCCACCTCAGAGGAATCCCCTTCCGCTGACGAGGAGCAGGCCGCATCTTCAGCG
GCGACGGCCGAGGGCAAGGCCGCCAGCGAGACGGAGCCCACAGAGAATGGAGAGAAGGCG
GACGAAGGAGCCGCGGCCGAGAAGGGAGAAGAGGGGACGGAGAAGAAAGATGACAAATGC
AAGGACTGCGCGGCTGGACAGTGCGCAACACACTGCTATGTTCTCCTACTAAGGTTGAAG
GATGGCTACAAGTATGAGAAAGCCAAAGTCAAGAAGGTGAAAAGGACTATTCCTGCGTGG
GCTAGCGTCACCGCCAGCAAAAAGCTTCCCGTTACCAACTTCGCAGGCACTCAGCACAGA
GTGGATAATATCCTCATCGAAGCCGTAACGTCTTGTAACGATAGATCCGGGGTTTCGTAC
CAGTCCGTTATGAAATATATTGTGAAGAACTACCCCGGGATGGAGCTTGATAAGAAGAAG
TTCCTCATCAAGAAATCAATGAAGAAACATTTGGAGAAGGGTACGATCAAACAGCTGAAG
GGTAAAGGCCTCTCAGGAACCTTCACCATTGGGAAGCAGTCCACCTCGTCTAAGAAAGCT
GCTCAGAAGCAGGAGTCTCTGGGAGATGCTCTGCCTCTCATCATCACTCGGCTCTGTGAG
CCCAAAGAGGCCTCCTACAACCTGATCAAGAAATACCTAGAGCAGCACTTCCCCAGTCTC
AACATCGAGAGCAGGCCAGATGTCCTTAAGACAGCTCTGGTAAAGGCAGTAGAGAAAGGA
CAGCTGGAGCAAATCACTGGGAAAGGAGCCAGAGGGACTTTCCAGCTGAAGCGTACCGGC
AACCAGGTCCTGCTGAAAGGCGGCGCCTTGGAGGACGCCATCACAGCCGCCATCACAGCC
ATGAACGAACCTAAAACCTGCAGCACCACCACTCTACGCAAATACCTGGTAGACGCCAAC
AAGGATAGAAAGGAGTATCAGTTAGTGGCCAATCTGAGGAGGACCCTGACAAAGTGTAAA
GTACTCGGCTGGATGGAGCAGATCACTGGTCATGGCTTCACAGGGACCTACCAGCTCTCG
TTCCCCTTCTACCCGAGCCCCACTATCCTGTACCCAGACAAGTTCAAAGAGCCTCCGAAG
ACGAACCATCCACCGAAGCGGAAGCAGATGATCGAATCTTCTGACGAGGAAGAGTCTGAA
GACGACGAGGAGGAGTCAGAGGACGAAGCTCCTTCCCGTAAGAGGAAATCGCAGAAGAGG
CCTCCACCCAAGGCTCGCCGTCCTCCACCAACCAAGAAATCTCGGAGCGTCAGCCAGTCA
AAAGCTAAAGGCAAGGGACGTGCTCTGGCAAAGAAATCCCCGGCCAAGAAAGCCGCGTCT
TCAGCCAAGAGAACGGCGAGAAGAGAGTCTAAGAAGGAATCCACACCGCCGCCTAAAGCC
ACGCCCGTTAAGAGAGGAGCTCCCGCGAGAAAGCCCAAAACGCCAGCCGTCAAAAAGCTG
AGCAAAAGCGGGTCCAAGCGACCAGCGTCTAGAGAGTCATCCCCAGAGGAGCCCGCAGTC
ACAAGGGAGACGGGGAGGAGCCTTTCTAAGAGATCAAAGCCCGAGGAGTTGTCCCCAGAG
GAGCCCGCAGTTAAAAAACAAGCGACCAAAGGCGGGTCCAGACGGTCCGAGCCTGAAGAG
TCCTCCTCCGAAGAGCCCGTAGTCGGAAAAGGAAGAGAAGTGTTTATATGTGTAAAGGCT
TCCTCCGCCTCCTTCTCCTCCCCGGGTTCCTCTCCCTCGAGCCCCGCCTCGGGCCAGCAG
CACACCTGGTCCTCGAAGAAGCAGCAGCAGTATGTGGGCTCATTTCCTGTGGATGACTGC
TGTTTGGATGACCAGATGGAGCAACTGCACACGCAGCTGAAGTCCCTTAAAGCATGCAAG
AGAAGAAGGTCTGTATCCCTGAAATTCTCCAATAAAGGTGTGAAAATGTACAACGAGGAT
GAAACGACCCTCCTGATGGCTCATGCTCTGCGGAGAGTCTCTCTGTCCACCGCTCGGCCC
GTTGACGCCCAGTTTGCCTTCGTCTCCCACAACCCCGGCAGCACTGACACCCAACTGTAC
TGCCATGTGTTCAAAGCGAGGCATGCCAGAGCTGCTCAGTTCCTGAACCTGCTGCTTTGC
CGCTGTTTCCAGCTGTCTTACTTAGAAAAGCACCCAGAGGAGGCCCAGGAATACTCTGCC
GGTTCAGCACCTCGTCGCAACCCCTCCCTGCTCAACCATGGCTTCCCTCTCAGCGTCAGT
GCCCTGGTGTCCTTCAGAAGAGCCCCTTTTCGAGGGTTGTTGCCAGGGACAAAGAAAAGT
CAGAAGTCTTCTGATGACCCGCACAGCAGCCAAGATGAAGTCTTCCCCACCTCCTCCCCC
TCCCTGACGCGCAAGAAAGCCATCCGCAACAAAGTACTGAGCTCTGGGGCCTACCGCTCC
TTCACTTTCACACCGCTCAAACAGCGCAGTGTTCAGGAGCGACTGAGTGCGTCACAAGGA
AAGGGCAAAGACAAGACACCAGCGAAGAGATCCCGCGCTCCGAGCTTGGCCGAAACAGAA
GAAGCACTGGCTCAAGCGGTGTGGTGTTGGGCCGGTATCGCAACTGACAGCAGCTATTCC
CTGCTCGCAGACGATGTTCTGGGATCATACCTCCTGTGCCAACATCCTAAAAAACCAAAA
TGTGGCTCTCTCATCATTCGTTTCCCGTCTGGCCTGATCACCCACCTCATAGAAAACACT
CGTAAAGGGAAATTCCTGTTGGAGAAATGCAAGACTGAATTCGCTTCAATAGCAGAATTG
ATTGAACACTACACAGAGAACCGGGATGAGCTGCCGTGCCCGCTGAACTGTGCCCGAGTA
AACCACTGCTATGAGTGGGAGGAAAGTACCAGCAAGCTACAGGAGAAGGCTCTCGGCTCT
AAGATGGTGATGTGCATGGACCTGCACCGCTGCCAGTGCTTCATAGAGAAGCCTGGGGCA
GTGGATGAGCCGCCCAAACAGTTCACCTTTGATGGGACCTACTTCATTGATCAAACCACT
GAGCAGATGTACAACGAGATTGCCTATCCTTTGGTTGAGGGTGTCACTGAGGGATACAAT
GGCACAATTTTTGCCTATGGTCAAACTGGAAGCGGTAAGTCTTTCACCATGCAGGGGGTG
TCCGAGCCTGCAGCCCAGAGGGGGGTTATTCCACGAGCCTTTGAACACGTCTTTGAGAGC
ATTCAGTTGAAAGAGCACCCAGAGCACGGGGTGTATGTACGGGATCTCTCCATGCACACT
GTGCACAGTGTGGGAGAGTGTGAGAGAATCATAGAGCAAGGCTGGAGGAACCGGGCAGTG
GGCTACACCCTGATGAACAAAGACTCCTCGCGCTCCCACTCCATCTTCACCATCCACCTG
GAGATTTGCAACACTGATGGAGCTGGGAAGGACCATCTACGAGCAGGTAAACTCAACCTT
GTGGACCTGGCAGGAAGTGAGCGTCAGTCTAAAACCGGTGCAACTGGAGAGCGACTCCGG
GAGGCCACCAAGATCAACCTGTCCCTTTCTGCTCTTGGCAATGTCATCTCTGCTCTGGTG
GACGGACGCTCCAAATACATCCCCTACCGGGACTCCAAGCTGACTAGGCTGCTGCAGGAC
TCCCTGGGAGGGAACACACGAACCTTGATGATTGCCTGTCTCTCCCCTGCAGACAACAAC
TATGAGGAAAGCTTGAGCACTCTGCGTTACGCCAACCGGGCCAAGAGCATCCAGAACAGG
CCTCGTATTAATGAGGACCCTAAGGATGCTCTGCTCCGAGAGTATCAGGAAGAGATCAAG
AAGTTGCGGGCCCTCGTCTCAGGCCAGCTGGGCACTGCTAACCTTTCATCTCTACTGTCC
GGCCAGTTGTCTGAGGCTTCTCCTGCTGTCCCTTCAAGGCCACAATCCAGCACCACAGAA
GCAGAAAAGGAGAAGATTAAAGAGGAGTACGAGGAGAGACTCGCCAAGTTGCAGGCTGAG
TACAATGCAGAGCAGGAATCTAAGGCAAAGCTGCAGGAGGATATTGCTGCCCTGCGTTCC
TCCTATGAATTTAAGCTGTCTTATCTGGAGAAAATCCGAGCCAGCAGGGGGAGCTCTGTC
ACAAAGAATGTGAGCTCCAGCTGTATGACACAGGTCGCTGAGGAAGAGCTGAGCAGCAGC
ACAACTGAGGAAACTTCCCTGACCGAGTCCGCTGTACCATGTGCAGCTGTCAGTGTCCAA
GAAGGTCCAGATGGAGATGGGCTCATAGACTCACCTGATGCCACCACGACAGGGTCTCTG
GACCAGAAACATGTTCTGGAAAGGCTGCAGCAGCTAGAGCAGGAGGTGGTAGGAGGAGAG
CAGGCCAGAAACAAAGAGTTACAGCAGAGACACCGACAGAGGAAGAACCTCGCTGATCAG
AGAAAAGTCCAGCTCATCAGGGCCTTGTCAGAGAACAGCGAGGATAGTGAAAATGTGCTG
TTAAATGTCTACAACTCCATCCAGGAAGAGGTCCATGCCAAAAGCCAGATGCTGGTCAAA
GTCCAAGGCAAGCTGAAAGCAGCCAAACTGGAGATCCGTGACCTGCAGGCAGAGTTTGAG
GTGGAAAGGGACGACTACCTGGCAACCATCCGCCGCCTGGAGAAGGAAGGCCAGTTACTA
CACAGCCTGCTGGAGCGTATGGTGCCCCTGGTGCGCCGTGACTGCAACTACAGCAACCTG
GACCGCCTGAAGAAAGAAGCTGTCTGGGACGAGGACAGCGCCTCTTGGAGACTGCCAGAT
GTGATGGTGCAGAAAACAACACTGCCTTCAGCAGTGGCTCCAAAACTTCCAGCTCGCAGA
AGCTCAGCTACTGATATAGGAGATCCATTTACAGTGGAAGAGGACAGGTATAAGGAAATG
CTGGACCGCAGTGACAGTGAAAATATCGCCAGCAGCTACTTCAAGTCAAAGAGGGCGAGC
CAACTGCTGGGAGGTGAAGCCACCAAGGGACACGTCATCCACTCTCCTCCCCTTGTTAAT
GGGGCATCCCACCTTACTGTGAGCGGTTCCAACATGAACCTGCCTGTCAGCTCAGACTCC
GTTCTGCCACGTCCCTTCCGCCTCGAGTCGTTGGGTGTCCCAGTGTCCAATGGTAAGGTG
AAGCGTAAAAAAAGCAAGTCTCACATCCATAATGAGGGGAAC
>PBT19c-g00220|scaffold|PBTmale19a001_polishCLR002|220|7072495-7074128|-1| g00220
ATGCCCAAAAGCGATACCTGGCCAGGTGGCATTGGATTGGAGACGATGACCGGCATGGAC
AGTGCTGGCAGCTGTGACAGTGTCGTCAGTGCCAACTCTGGCTTTAGTGATGATAGTCTG
GAGTACTTGTCTGCTGAAGAGAAGGCCTGTCTCATGTTTTTGGAGGAGACTATTGAGTCT
TTGGATACTGAGGAGGATAGCGGACTGTCCAATGACGAACCTGACCAACTGCCCAACCCT
GGCAACCTTGCTACCATATTGGCTGACCTGTCAGCCTCAATGAGCAAAAGCAAGCTCAAC
AGCTCACAAACACATGCCTCTGAGGAACCCATCAAGGAAAAGGTTGACACCAAACACATG
CAGAGCTACTTGGTTCCTACACCTCTTGTTGTGGCAAACAGCTCTTCTGCATTCAGTGCT
AAACCAGGTGTTTCCCCAGACAAGAACATCTGCTCTAAGCCTCAGCTCACTCCTTCAAGC
AACAAATCTGGTCACCAATACAACCAGAAACCTCCTCAAGTACCTTTAGAGGTTAATGTT
GTGATACCTCCCCCAAAACCCAGAGACTACTCAACTAGGACAGCTGAGGGTCCTTTACCT
AGAGGGCCTCTGTCCTATGAAGCACTTGTTCATCTGCGGAGGAGTGCCTCCACAAAGAAA
ACCCCTTTATGTCCCACAGTTGATCATACTATAGATCTGTCAAGATCTGACAGATCACAT
TCAGAGGCTTCCAAGGCTAAGATGGGTCCCCCAGTTGTGGCACCCAAACCCAAAATGATT
CCTGCCAATATATCTGTGATGACACAAAATGAAGCATCTTTAACTTCAGACTCTTCATAC
AGCAGCAAGCATGCAACAGATCCTAAAGTAGTGAGACTGGAAGCTTTGCAGAAACTGGGC
CTCCTGAAAGACCAACAGCCAGAAAATGAGGCAGTGGCGCACCCTAAATCTCAATCCTCT
TTGGATCCAACTCCCAACAGATTTGTAAGAGGTCCAGCTAATATTAATCCATCAAGAAGC
CCATCTTTTTGTTATTCTCAAATGCCCACAGAACCCAAGAACAAGCCTCTGCAGAGCAGT
GCCAGTTTCCACCACTACTCCAGACGTGACCAACAGTCTGAGTCTGTATCATATCCCTCC
CAACCCAATGGATCGAAGGCAGCTGGTCTAGAGCGCTGTACTACCCTGGACAACCACAGA
AACGGTGGATACTGTCCTGAACCACAACACATCACAGCAGCTGAACCAGTGAAAACCACA
ACTGCAGCTCAGCCTGTACCCCACAAACCCTCAAACTCTGTCGGATACACTGTGATGATG
GTGCCTGGGATGGGAGCTGATCGGAAAGAGGCTCTCAGAAAGCTGGGACTGCTCAAAGAC
>PBT19c-g00221|scaffold|PBTmale19a001_polishCLR002|221|7082008-7083367|-1| g00221
AGGATGTTGCGGCTTCGCTGTAAGACCAAAAATGGGAGCCACATAATGCAAGGCTTGACT
CATCAGTCCTGTGTGCAAGAGCTGAAGAGAAAGGTGGAGGAGCTGACTGGTATCCCCTGT
GACGTGCAGAAAATTATGGTTGGTTACCCTCCCTCCAGTCTCGATCTTCGAAACGGAGAT
GCTCACCTCAAGGACTACCCCATCAAATCAGGTGACACACTCATTGTTGAGGAAGAAAAA
AACAAGCCAAAGCCTCAGGATCATTCCACTGTGACTAAAGCACCGCGCCTAGAAGCCTCA
CCCATTCTGGCACGTCGAGTGGTCCCAGCTGATAACTCCTGCCTATTCACCAGTGTGTAT
TATGTGGTGGAAGGCGGTGTATACGACCTTGCTTGTGCCCCTGAGATGCGCGGCCTCATC
GCTCAGATAGTGTCGAGTGACCCGGCAGCATATTCTGAAGCAGTGCTGGGAAAGACCAAC
GAGGAGTACTGCTCTTGGATAAGACGTGATGACACCTGGGGCGGAGCCATCGAGGTGTCC
ATCCTGTCCAAGTTTTACCAGTGTGAGATCTGTGTGGTGGACACTCAGACAGTCCGAGTG
GATCGATTCGGGGAGGATGCCGGCTACCACAAACGTGTGCTGCTCATCTACGACGGCATC
CACTATGACCCGCTTCAGAAAGAGACCCCCGGCGCTGACGCCCCGCCCCAGACTATCTTC
TCCACCACAGATGATGTAATCCTGGCTCAGGCCCTTGAGTTGGCAGACGAAGCTCGCCGC
AAGCGGCAGTTCACGGACGTTAACCGCTTTGCATTGCGCTGTATGGTGTGCCAGACGGGC
CTGGTGGGACAAAAGGAAGCCCGAGAGCATGCCAAGGAGACAGGCCACACCAATTTTGGC
GAAGTG
>PBT19c-g00222|scaffold|PBTmale19a001_polishCLR002|222|7089470-7097412|-1| g00222
ATGTCCAGCACTCAGAGAGACAATGGTTCTGCAAACTCAGCAGAAGCCAAGAAAACAGAC
CTGAGAATGAATGAGAAGAAATGCTCATGGGCTTCCTATATGACAAATTCTCCAACAATG
ATCGTAATGATAGGCCTGCCTGCGAGAGGGAAGACCTACATGTCAAAGAAACTCACACGT
TACCTCAATTGGATAGGAGTCCCAACTAAAGTGTTTAACTTGGGCGTGTACCGCAGAGAG
GCTGTCAGAGCTTATAAGTCCTATGATTTCTTCCGCCACGACAACGAGGAGGCCATGAAA
ATAAGGAAGCAGTGCGCTCTGGTAGCTCTGCAGGATGTGAGGGCGTACCTGACGGTGGAG
GGAGGTCAGATTGCAGTTTTTGATGCAACAAACACAACAAGAGAGCGGCGAGATCTTATT
CAAGCTTTTGTGAAGGAGAATGCATTCAAGGTGTTCTTTGTGGAGTCTGTGTGTGACGAC
CCAGAAGTCATTGCTGCAAACATTCTGGAAGTGAAAGTGTCAAGTCCAGATTACCCCGAG
AGGCACAGAGAGAGAGTCATGGATGACTTCCTCAAACGAATCGAGTGCTACAAGGTTACT
TACCAACCATTAGATCCTGATGATTATGACAAGGACCTGTCTTTTATCAAGGTGATGAAT
GTGGGCCGGCGTTTTTTGGTGAACCGGGTGCAGGACTACATCCAGAGCAAGATTGTTTAC
TACCTCATGAACATCCATGTGCACTCTCACTCCATCTACCTGTGTCGGCACGGAGAGAGC
AACCACAACGTCGAAGGCCGCATCGGAGGAGACTCAGAACTTTCTCCTCGCGGCAAACAG
TTTGCACATGCTCTGCGCAATTTCATTGAGGAGCACAATCTGTCAGATTTGAAGGTGTGG
ACAAGCCAACTGAGAAGAACCATCCAGACAGCGGAGGAGCTGGGTGTTCCTTATGAGCAG
TGGAAGATACTCAACGAGATCGATGCTGGTGTGTGTGAGGAGATGAGCTATGAGATGATC
CAGAACACATTCCCTGAAGAGTTTGCTTTGAGGGACCAGGACAAGTACCACTATCGCTAC
CCAGGGGGAGAGTCTTACCAGGATCTTGTTCAGCGTTTGGAGCCAGTCATCATGGAGTTA
GAGAGACAAGGCAACGTGTTGGTCATCTGCCACCAGGCTGTGATGCGCTGTCTGCTCGCT
TACTTCCTGGACAAAAGTGCAGAAGATCTACCCTACCTGAAATGTCCGCTTCACACAGTG
CTCAAACTTACTCCTGTTGCGTATGGTTGTAAAGTGGAAATGTTTTATCTTAATGTGGAG
GCAGTAAACACACATCGAGACCGACCTCTTGGTAAAATCCCGAAGGACTCTGCTCTCATA
CTGCGGCGGAATAGTTACACTCCCTTGTGCAGTCACGACCAGGTCAAGCGTCCCAGGCTC
TACAGCGCGGGCAACCAGCCCTGGCTACCGCTTGCCCCCACCCCACCGGCTCTGATGCCA
GAGGGACGGCAAAGCCAAGTTAGTGACAGAATCATAGGCTCCCTCTCTAAATCAGTCACC
GTCAGCTGTAATCAGTCACCTCCCACCCCAGTTGTAACCCTGTGTTTGGCATTCCCTCGC
CTCAGTTTTGGATCCTCTCGA
>PBT19c-g00223|scaffold|PBTmale19a001_polishCLR002|223|7097950-7107596|-1| g00223
ATGGCCAGAATAGCCTGGTATCAAGAGAAGATCGGGGCCTATGATCAACAAGTCTGGGAG
AAGTCTCTGGGGCAGGCGGATCTGAATGGTTTGGACAGCAAACCAAAAAAGACAGGTCAC
ATCAAGTCAGACCTCATCGATGTCGATTTAGTAAGAGGATCCACATTCAGCAAAGCCAAA
CCAGAGAGTCCCTGGACAGCTCTGACTCGTAAAGGTCTGGTCCGAGTGCTGCTGTTCCCG
TTCTTCTTCCAGTGGTGGATCCATGTGACCTCCAAGTCCATCTCGTCATGTATCCTCGTG
CTCTACTTCATGCAAGTGGCAGCAGTGGTGCTGTACTTGGAGGTCCCTGGGGCGAGTGCC
AGCGAGGTGTTCGGGCCCATGTGTCTGATGCTGCTGCTGGGTACTGTGCACTGCCAGATT
GTGTCGACTGAGTCCAGCCGGTGGCCCTCAGGCAGTCCAGCTGCCAGCAGCACCTCCACC
AGCCCTGCACGCAGAAGGAGGCCAAGGAAGGGCAGAGGGCAGAAAAAAACTGAAGAGAAG
AATGACAGCGGGGACACAGAACAGCAGGGGCCCTGGCAGTTTGAAGAAAGCCAGCGATTA
TACAGAAACGAGGAGAGGAGGAACAAAAGAAAGTCAGGGTTTGGCGCATCAGACGAGCTG
TCGAGTGAGGAAGAGGAGATGATGCAACCAGTGGAAGTGATTCGTCCACTACCTCATCAA
GAGAGACACCCTGCTACAACCCAGCCAGCATCTGCACCATCTGTTAGAAATAGAAATATA
AAGTCAAGCCCCAAAGCCACAATAAGACCTCAGGAAGGGAGCGGGGCTTCCATCAAGATG
AAACCACGTGAGGTGGAGCGTCTCAGGCCGAGCGTGGGCTCCCGTCCAGCCTCTGACACT
GATGACACGATGTGGGAGGAGCTTCTCCAAGGACCTGACTCCGCCTCCACGGGGAGCAGT
GACAGCGAGGGGAACGGGAGGTACAACGCCGGCATGACCCTCCCTCAAACCATCACTCCG
AGTAGTGATGATGAGAGCCTACAGCAAGGAATCACGGGACACCAGCTGTCCTGGCTTCAG
GCGTGTCACCCATCCAAGGACCGTGTCAGCGCTATAATATGGGAGCAGGGCGAGTGTAAA
AAAGCAGACATGTCAGTGTTGGAGATCAGTGGGATCATCCTTACACGGGTGAAGTTAGTG
GAGCAGGGTATGGGTTACCTCATGTTCGGTGGGCTGGTGACCGCAACACTGGCGTTGCTT
CCCTTCGCCTTCCACTTGGCTCAGCATCTGGACAGGTCCAACGTCAGCTCCCTGTCCCCG
ACGGAACTGTTAGAAATGGCGGTGGGGCCGCCTGACGCCCAGGCTTACATCTTCTTCTTC
ATCACGACAGTGCAAAGAGTCTGTCTCACAGGACTGTTCTTCTTCATGATGTGTGTGGCT
GAGAGAACATACAAACAGAGACTCTTATTCGCCAAGTATTTCAGTCACCTCACTTCAGCT
CGCAAGGCCAAGAAATCCGAGGTCCCTCATTTCAGACTGAAGAAGGTGCAGAACATAAAG
ATGTGGTTGTCGCTACGCTCCTTTCTCAGGAGACGAGGGCCGCAGCGATCCGTCGATGTC
ATTGTCTCCACTATCTTCCTTTTAGCGCTTTCCATTTCATTCATCATTTGTGCCCAGCTT
CTTCACAGCCACAAGACATTCCTAGAGTCTCTGACAAACTGGGAGCTGCTGGTGTGGTGC
TCCTCCCTCATCCTCTTTCTGTTGCGGCTGGCCACGCTGGGCTCAGAGACCAACTACAAA
TACAGTAACTCCTCAGTGCTGCTCACTGAGCAGATCAACTTGTATCTGAAGATGGAGAAA
AAGCCCAATAAGAAAGAAGAACTCAACATCGTTAACAATGTTTTGAAACTAGCTACAAAA
CTGATGAAGGAGCTGGATACTCCATTCAGACTTCTGGGTCTGACCGTGAACCCTCTGATC
TATAACATCACCAGAGTGGTCATCCTCTCCGCCGTGTCCGCCGTGGTCAGCGACGTACTC
GGCTTCAACATCAGAAGGCACACCTCCAACTTGGAAGGACACCAGCCGGCCGAGGCACCT
CCGCGCCAAGGACAGGCCGACCACACTGGCTCCTCCGGCCGCAGCTGCGGACGCAAATTC
ACGGTCCGGCTTGATCTGGAGATCGCTGCGGGCTCGGTGTCCGACGGCGTCCGC
>PBT19c-g00224|scaffold|PBTmale19a001_polishCLR002|224|7109174-7110112|-1| g00224
ATGGATCTGTGTGTGACCATCAAAGGGGTCTCCTTCCTCTTACAAACAGGTATGGGCATC
TTGGGGAACACCGTGGTGCTGATGGCGTATGCCCACATCATTTATACTGAGCCCAAGCTC
CTTCCTGTGGACATGATCCTGTGCCACCTGGCCTTTGCCAACCTGATGCTGCTGCTGACC
CGCTGCGTCCCCCAGACCATGACTGTGTTTGGGCTGAGGGACCTGCTGAATGATCCGGGC
TGCAAGGTCGTGATCTACGCCTACCGTATTGGCCGGGCTTTGTCAGTCTGCATCACCTGC
ATGCTCAGCGTGTTTCAGGCAGTGACCATCGCCCCTGCTGGGCCCCATTTGTCCAGGCTG
AAGCCTGCACTCCCCTCCTTGGTCCTCCCTACCTTTGCAGGACTGTGGCTCCTCAACATG
GCCATCTGTATCGCAGCCCCTTTTTTCTCTATGGCTCCACGTAATGGCACCGTCCCTGCC
TTTACTCTCAACCTGGGCTTCTGTCATGTGGACTTCAGAGACAACCTGTCCTATGTGATT
AATGGGGTGGCAGTCTCTGGAAGGGATTTTGTCTTTGTTGCCCTGATGGTGGGCTCCAGC
GGTTACATCCTGTTGCTTCTCCACCGCCACAGCCGCCAGGTGAGAAGCATCCGTCGCTCT
CAGGGTGGTGGGGCAGAGACCAGAGCAGCCAAAACAGTGGTCACCCTGGTAGTTCTATAT
GTGGTCTTCTTTGGGATTGACAACGTGATCTGGATCTACATGCTCACGGTGGCCAAGGTG
TCACCGGTTGTGGCTGATATGCGAGTGTTCTTCTCCTCCTGTTATGCCTCTCTCAGCCCC
TACTTTATCATTTCCTCTAACAAGAAGGTCAAGGCGAAGATCGCGTGTGCAGCTGAGCAA
GACCAACCATCAGCGGACACTCAGGAGTCGAATGACAAA
>PBT19c-g00225|scaffold|PBTmale19a001_polishCLR002|225|7114182-7115144|1| g00225
ATGCCATCAGATGAGTTTGTCCGTGGGATGCTCTATCTGTCCCTCACTGTTGTGGGAGTC
CCTGGTAACGCCGCTGTCATCCTGGCATTTCTCCTCTTGCTCTACCACGAGAAGCAGCTC
CTCCCAGCTGATGCCATCGTGCTGCACCTGGCCTGTGTCAACCTGCTGGTGGTGGGTGTA
CGCTGTTTGCTAGAGACCCTGGCTTCCTTCCACCTGGCCAACATCTTCGGAGACATAGGT
TGTAAAGCTGTGATCTTTGTCTACCGAACTTCACGCTCCCTCTCAATTTGGCTCACCTTC
GTCCTGAGTGCCTACCAGTGCCTGAGCATTTCCCCTCCTGGATCACACTGGGCCTCAGTC
CGTGCCTTGGTAGCCCACTATTTGGGGTTTGTGTTCCTCTTCCTCTGGCTCCTCAACACC
TGCATGAGCTCGGCGGCCGTACTCTTCTCCTTTGGCACTCAGAATGACTCCAGCCCAGCA
AACCATGGCATCAATGTACAATTTTGCTACGTGCACTTCCCTTCTAAGTTGTCCAAAGAG
GCCAACGGGGCAGCCCAGGTAGGCAGAGACGTGGTGCCCATGGCTCTCATGACCCTAGCT
AGTTTGATCATCCTGGTCTTTCTTTACAGGCACAGCCGACAGGTGAAGGGACTCCGTTGC
AGCAGCGGTGGCAGTGGGGGAAGTGGTGGGGCTGAGCAACGAGCTGCCAAAGCTGTGGTA
GCTCTTGTTACTTTGTATGTGGTTCTCTACGGGGTAGATAATGGGCTTTGGGTGTACACT
CTAACTGTGAGGAAGACCATGAGATCCTCACTGATCTCTGACCTACGTATATTCTTCTCC
TCACTCTATGCGGCGCTAAGCCCCCTGGTTATCATTGCATCTAACAGGAAGGTAAATGGC
AGACTGGGGTGCGTAGTGCAGGAGAAGCCTGTTCAGGAGAAAGCGACAAGTCTTTCTACT
ATG
>PBT19c-g00226|scaffold|PBTmale19a001_polishCLR002|226|7154814-7219407|1| g00226
ATGGGAACGTGCTTGGATAAAGGATGGACTTACTGCAGCCTCACTAAAGGTCACGGTCCT
CTAAAGGTCATGTCATGGCCCGTGGCGCTTTGGCTATTGACTCTAATCTCTGTGAATCAA
AAGACGACTGTCGGACAGACTCTGAACAACTTCCAATCAGAGAGGAAGGAGTGGTCGCTG
AACCACCTGACTGTGCATCAGTCCACTGGGGCTCTGTACGTCGGAGCTGTCAACCGAATA
TACAAGTTGTCGGCTAACCTCACCCTCCTGGTGTCCCATGATACAGGGCCAGAATATGAC
AACAAAGCGTGTTACCCTCCACTCATTGTCCAGCCCTGCTCTGAGCCTCTAGCCTCCACT
GACAACGTAAATAAACTGTTGCTCATCGACTACTCTCACAACCGGCTGCTGGCCTGCGGC
AGCCTCTACCAGGGTGTCTGCAAGCTGATGAGGCTCGACGACTTGTTCATTCTTGTGGAG
CCCACACATAAGAAAGAACACTACCTGTCGAGTGACAACCAGACGGGGACGATGTACGGG
GTTGTTGTGCACTCGCAGGGTCAAGATGCCACTCTGTACATTGGCACAGCTGTCGGAGGG
AAACAAGACTACTTCCCAACTATCTCTAGTCGCAAGCTGCCTCGTGACCCAGAATCCTCT
GCCATGCTGGACTATGAGCTTCACACTGACTTTGTTTCATCGCTCATTAAAATCCCCTCG
GACACACTGGCTCTTGTTCCACACTTTGACATCTACTACATCTACGGCTTCGCTAGCGGC
AGCTTCGTCTACTTCATGACCGTCCAGCCGGAGACACCAGAGAATGGGATGCCCGCTGGT
GGCTCCCCTGGCGACCTGTTTTACACCTCGCGCATCATTCGCCTCTGCAAAGGTGACAAG
AAGTTTCACTCCTACGTGTCACTTCCTGTGGGGTGCGTTCACAGAGGCGAGGAGTACCGT
CTGCTGCAGGCAGCTTACCTGTCCAAGGCTGGCAGAGTTCTGGCAAAGTCGCTGAACATC
AGCGCCCAGGAGGACGTGCTCTTTGCTGTGTTCTCCAAGGGACAGAAGCAGTACCATGAC
CCTCCAGATCACTCCGCTCTCTGCATCTTCACCATTCAAGACATCAACACGCGCATCAAG
GAGCGGCTGCAGTCGTGCTACCAGGGAGAGGGAAACCTGGAGCTGCACTGGCTGCTGGGG
AAGGACGTGCAGTGCACCAAGGCGCCTGTTCCCATCGATGATCACTTCTGCGGCCTGGAT
ATAAACCAGCCTCTGGGGGGTTCCCAGCTGGTGTCGGGTCGGACGGTGTTCACCGAGAGC
AGGGACAGACTGACCTCCATCACCTCCTATGTCTACAACGGACACAGTGTGGTCTTCCTG
GGCACCAGGAATGGACGGCTGAAGAAGATCAGGGTGGACGGTCTTCTGGAGGGAGGAGTG
CTGTACGAGACAGTGACTGTGATGAAGGATAGCAGCCCCATCCTCCGGGACATGGCCTTC
TCCCTGGACAGGAACTATCTCTATGTCATGTCTGACAATCAGGTGGCCCAGGTCCCCGTG
GAGGCCTGTGAGCAGTACGGCACATGTGCAGAATGTCTGAGCTCTGGTGACCCCCACTGT
GGCTGGTGTGTCCTGTATAACATGTGCTCGAGGAGGGATCGGTGTCAGAGGGCGGATGAG
ATCTTCCGTTTTGCTACTGACATTGACCGCTGTGTGAAGGTTATCGCTCACCCGGACAGC
ATTGCCGTATCAGCACATAGTGTCCCCCTGCTGCTAGAGGTGAATAATGTTCCAGACCTT
TCTGCCGGGATCACCTGTTCATTTGGCCAGCAGGCCGAAGTGGAGGGTCACGTCAACGGT
AACAGGGTTATGTGTCTGTCCCCGGCTGGGAAGGAGGTCCCTCAGATACCAGAGGGACAA
GATTGGGCTGGCGTGGAGCTTCGTCTGAACTCAAAGGAGACAGGTCAAATAGTCGCCAGC
ACAGAGGTGAAGTTCTACAACTGCAGCACACATCAAACGTGCCTGTCCTGTGTAAACAGT
ACTTTTCGCTGCCACTGGTGTAAATATCGCAACCTGTGTACCCACGACCCAAGCAGCTGT
TCTTTCCAAGAGGGACGAGTCAACGCCTCAGAGGACTGCCCTCAGCTCCTTCACTCTGGT
GAAATTCTTATTCCGGCCGGCGAGGTCCGACCCATCACCCTGAGGGCCCGAAACCTTCCT
CAGCCACAGTCGGGACAGCGGGGCTACGAGTGCGTAGTGCACGTGCAGGGTGTCAGCCAC
CGTGTCACGGCGCTGCGCTTCAACAGCACCAGCGTGCAGTGCCAGAACAGCTCGTACATG
TACGAGGGTGTGAAGATCAGTGACCTGGCAGTGGACCTCTCCATCGTATGGAACGGCAAT
TTCATCATCGACAATCCCGAGAAGATTAAAGTGCACCTCTACAAATGCAGTGCCCAGCGG
GACAGCTGTGGCATGTGTCTGCGTGCAGAGAGGAAGTTCCAGTGTGGCTGGTGTAGCGGC
GAAGGCCGATGCACCATGAAGCAGCACTGTCCTCCCATCTCCCCCTACGCCAGCCGCTGG
CTGGACCTCTCTGCCAGGAATGTCAAGTGTACCAACCCACGCATTACTGAGGTGAGCCCA
GTTGCTGGACCTCTGGAAGGGGGCACACTGATCACCATCCAGGGCCTGAACCTGGGTCTG
TCCTTCTCTGAGCTGGAGGGCAACGTGAAGGTGGCGGGAGTGCAGTGCACCCCACAGGAG
GAGGGATACATCACTGCAGAACAGATTGTATGCGAGATTGCTGCTGCTCCCACAGGAAGT
GCACCAGGTCCAGTTAAGCTGTGTGTTGGCGAATGCAGACCAGAACTACGTGCTCAGTCC
TCCCAGCTCTACTCTTTTGTGACCCCTTCAATGCTGGCACTGACCCCAGGCAGAGGACCT
GAGTCTGGGGGCACCAAGGTCACCATTGTCGGAGAGAACCTGGGCGCTGGCAGCACTGTT
TATGTGTACTTTGGTAATCAGACCTGTGAGCTATACAGGAGGACCATGTCAGAGATTGTA
TGCTTCTCTGCACCGTCGGTGACTGGAGCAGGACCAGTGCAAGTTAGTCTGAGTGTTGAC
CGGGCCAAGCTTCCTGGGAGTCTGGCCTTTGAGTACATAGAAGACCCCACGGTCCAGCGC
ATTGAACCCCTTTGGAGCATCACCAGCGGACACACCACCCTGACAGTGACTGGAACCAAC
CTGGATGTAGTTCAGGAGCCGCGGGTCAGAGTAAAATATGCCGGCCACGAATCTGTCAAT
GTGTGCAAAGTGCTGAACACAACCACCATCAGCTGCTTCGCTCCCTCTCTGAAGGCAGAG
TACACAGCAGACCAGGAGACGATCAAACACGTGGACGAATTCGGCTTCGTCTTCAACAAC
GTCCAAGCTCTGCTCACTTACAACAACACAAGCTTTGTCTACTACCCCAACCCTTACCTG
GAGCCTCTCAGCCTATCCGGTGTTCTGGAGCAGAAACCTGGTGCTCCAATCATACTCAAA
GGACGTAACCTGGTGCCATCTGCATCTGGTGGAGCCAGGCTGAATTACACAGTGTTGATT
GGAGATACGCCCTGTTCGCTCACTGTGTCTGACACACAGTTACTCTGTGAACCACCAAAC
CTCACTGGGCAGCACAAAGTCCTGGTCCAAGTAGGAGGACTTCACATCTCTCCAGGAGAA
GTTCACATCCGGTCTGACAGCTTGCTCACCCTTCCTGCCATCTTCAGCATCACAGCTGGA
GGAGGGCTGCTCCTCATCATTGTCATCATAGTCCTACTTGCCTACAGACGAAAGTCACAT
GAGAACGACCTCACTCTGAAGCGCCTGCAGATGCAGATGGACAATCTGGAGTCTCGAGTG
GCTCTGGAGTGCAAGGAAGCCTTTGCAGAACTGCAAACAGACATCAACGAGTTAACAAGT
GATCTGGACAGAGCTGGCATCCCCTACCTGGACTATCGTACCTACTCCATGAGGGTTCTC
TTCCCTGGCATCGATGATCACCCTGTGCTCCGAGAGCTGGAGGTGCCGGGGAGCGGACAG
GCGAACGTGGAGAAAGCCTTGAAGCAGTTTGCTCAGCTGGTGAATAACAAGGTTTTTCTG
CTGACATTCATCCGTACGCTGGAGCTGCAGCGTTCCTTCTCCATGCGTGACCGTGGCTAC
GTTGCTTCGCTTATCATGACTGCACTGCAGGGACGGCTGGAGTACGCTACAGATATCCTC
AAACACCTGCTGTCAGACCTTATAGAACGCAACCTGGAGAGCAAGAACCACCCCAAACTA
CTCCTGCGCAGAACAGAGTCGGTGGCAGAGAAGATGCTGACAAATTGGTTTGCCTTCTTG
CTCCACAAATTTCTCAAGGAGTGTGCTGGCGAGCCTCTCTTCATGCTTTTCTGTGCCATC
AAACAACAAATGGAGAAGGGACCCATAGACTCCATCACTGGAGAGGCACGCTATTCCCTC
AGTGAGGACAAGCTCATCCGACAGCAGATTGAATACAAGACACTGACGCTGAGCTGTGTG
AACCCTGACAATGAGAACAGCCCAGAAATCCCCGTCAAGGTGCTCAACTGTGACACCATT
ACCCAGGTAAAGGAGAAGATCCTGGATGCGGTGTACAAGAATATGCCCTACTCACAGCGA
CCACGAGCTGCAGACATGGACCTAGAGTGGCGGCAGGGCAGAACAGCTCGTGTGGTCCTC
CAGGATGAGGACATCACCACCAAGATAGAGAGCGACTGGAAGAGACTCAACACACTCATG
CACTACCAGGTGTCTGAGCGCTGTGTGGTGGCCTTGGTGCCAAAACAGATGTCCTCTTTC
AACATTCCTTCCTCGGCCAGCTTCCCACGCAGTATCAGCAGATACGGTGTGGATGTACCC
TTCCGCTCCACCCCAACCAGCCCGGATAGTCCCCACTCCCGTGTGCCCATGCTGACCCCT
GACCTGGAGAGTGGGGTTAAAGTTTGGCACTTAGTCAAGAACCACGACCACGGGGACCAG
AAAGAGGGAGACCGTGGCAGCAAGATGGTGTCTGAGATCTATCTGACAAGGCTACTGGCA
ACAAAGGGCACACTGCAGAAGTTTGTGGATGACCTTTTTGAGACTCTGTTCAGCACTGTG
TGTCGGGGCACCGCCCTGCCTCTAGCAATCAAATACATGTTTGATTTCCTGGACGAACAG
GCCGACAGACACGGCATCCATGACATGGATGTTCGCCATACCTGGAAGAGCAACTGCCTG
CCCCTGCGCTTCTGGGTGAATGTGATCAAGAATCCCCAGTTTGTCTTTGACATCCATAAG
AGCAGCATCACGGACGCCTGTCTGTCGGTGGTGGCCCAAACCTTTATGGACTCTTGCTCA
ACGTCTGAGCACCGTCTCGGCAAAGACTCACCCTCCACCAAACTACTCTACGCCAAGGAC
ATACCACATTACAAAAGCTGGGTAGAGAGGTACTATGCTGACATCAACCGCCTGCCTGCC
ATCAGTGATCAGGATATGAATGCCTATCTGGCTGAACAGGCTCGCCTTCACTCCAGTGAG
TTCAACGTGCTCAGTGCCCTCCACGAGATCTACGCTTACGTCAGCAAGTACAGCCAAGAG
ATCACAGAGGCACTGGAACAGGATGAACAGGCCCAGAAGCAGAAGTTGGCATATAAAGTG
GAGCAGATCATCTCAGCCATGTCTACAGAGAGC
>PBT19c-g00227|scaffold|PBTmale19a001_polishCLR002|227|7227369-7251131|1| g00227
ATGTTTGGCAACAGCTCAGGATTTCTGCTACCGAGTGAGGTGGAGGACTTTTGTCAATGG
CCTATGCTCCCCAGAGGAGCAAAGGGCTTAAACGTGTGCAAGCTCAGGACAAGAATGGCA
GCATCATCTGCACGGAGAACAAACGGGCCCTGCAAAACGTTGGCTTTTGCGTTGCTTCTC
ATCAGCTCACTCTTAAATGCAGGAGTCATGGCACAGGAAGAGGAAGTTGTCGAGGAGACA
GCGCCACCTCTGGAAGCAGACGCATACGTACGAGGAGACATGATTCCAAAGACAACTATA
GCTCCTGATTTTTCAGAGTCAGAGGACCCACAAGGCCAAATCCTCGTTTTCCCTACTATG
ACATCTGAGGAAACTACCGAGCAGACTACAGCAGCAATGACAACAGAGGAGACAGCAGAG
GCAGAGGCAGAGGGCAACCCTCCAGCTACAGAAGAGGCGGCTGACAAGGGAACAGAGTTC
ACAGTTGAGGTACATACTGTCAAACCCAAAATCGCGGAACCAGAGACCCATGCTCCCCTG
CCTTCGAGAGGTGACGGCGGCCCCAACATCATACCACAGCCGGTGCCACAGGATGATGTC
GTCTGTGTTAGCAAAGAGGCGGTCCAGGATAAAAACGCTGTCAATCTGAAACTCAAGGCC
TCCTCCAACTGTCAAGACACAAAAATGAAGATTCAAAGCGTTCTGCAGGAGCTGTGTGGT
GAAGACTGTAAACTACAAATCTACCAGGAGGACAACTCAGACCAAATCCTTGTATCTGGA
CCGTATGTTGAAGGTGATGTTGCAGGCATGGCCAACAAGTTCAACAACGACAACATCAAA
GATAAGACTGACATTGAGGAGGCTGTTCCTCGTTGGGGGAAGAATTCAAAGTTGGTGCTG
GTTTCCCTGCTGCTGACAGGTCTATTGCTGGCTGCGCTGCTGGTAGCTGGGTATTACCTC
AAGACCCACCGCAAGAACTCCAAAGGAGTCAGACTGGCCGAGTCTTTCCAGGTGGATGAG
GAGAACCAGGCCAACACTTTGGTGTCTGTGGCCCCCCTGCCCCAGGAACCCATTGACAAG
CCCACTGTTAATGGAGAGTCTCCACCAGAAAATGGGACCAATGCCGCCCCCACCACTAAC
GGACACCCTGCCACCCAGACCCCGGTGGCTGACACTGAGATATTCACCTCAACCTACACC
TCTCGGGACAATGATGACTACAACGCTGATGACTACGATAACAATAATGACAATGCCTGT
AATGTGAAAAGTTTGGGATCACTGGCCTTTGCTGATCTCTTCAAGGTGGCCCTCTGTTTT
TTTGGGTGGAATATTTATGTCCCCATAAAAAAGACTTGGCCAGAGGCCAGACAATACTGC
AGAGAGCAATACACTGATCTGGCTTCTATCCACAACCAGGAGGAAGACAAAGGGCTCTTC
ACAAACGCAGAAGACCAAAAGCTTGTGGATGCTTGGATTGGTCTCTACAAAGATGGCAAT
ACTTGGAAGTGGTCAGGAGGGGAAAATGCATCCTTCTTCAACTGGTCATCATTGCACAAC
ATGAGTGAAGACAACAAATGTGTGGTACTTAGCAAAAATGGCTGGAGGGCAAAGCAGTGT
GAGAACAAATTTTGCTTCTACTGTTTTGAGAGCAGCCTGGTTTTGGTGAAGGAACAGAAG
ACATGGGAGGAAGCGATGGAGCAATGTCGCCAGCAGAGCTCTAACCTGGTCAGCCTGCTC
TCTGAATCTGTTCTGGTTCAAACCCTGCAGATTAGCAGGGAAGCCCAGACAGACCATGTG
TGGACCGGCCTGCGCTACCTGGCTGGCAGCTGGCTGTGGATGGACGGAAATGATGTAGAG
TACCAGGCCTGGAGCCGTGGGGAGACGCCGGATTGCCCCACCAGGAATAACCAGTGTGGG
GTCCTCTCACTGGAGGGACAGCACTGGAACAGTTGGGACTGTGAGGACAAACTCAACTTT
GTCTGCCATAAAATTATTGAAGTA
>PBT19c-g00228|scaffold|PBTmale19a001_polishCLR002|228|7271430-7277621|-1| g00228
ATGGGAGAGTCAGTTTTGACCGGCAGCCGAGCAGGTCGCGTCTCCACTCTGCCCCTGAGC
AACTTTGACAGAAGGGAAAGTTTCTCTATCAGGATTTTTAACCTTCCGCTGCAGCCCGCC
ATGGAAGTTTTACTGGACACTTGTGGACGACAGAACGTCAAATCTCTGCTTTTACTAACG
TTATGCCTCTTTTTATGGAAGGCAGCAGCCGACTGTCCTAGACCGGAGGGAGGGGAGAAT
ACTGTCTTAACAGATGAAGCACTTCTAATGAATTCTTTTGAGGAAGGTACAGAAATCACT
TTAGAGTGTGCTAACGGATATGAACAAGAAAGTGGCTCTGGGAGTATGAGCTGCATTGGT
GGACATTGGTCTGAACCAGATCTCACCTGCAAAAAGAGGGACTGTGGTCCACCTAAGGCT
CAGCCGCATATGAGCTTTGATACCAGCAAGGGTACCCTGTTTGGTGCTGTAATAAGAGTA
ATTTGTGATGAAGGTTACCAGATTAGTGGACCAAGCTACAAACAGTGCTTTGCCAGGGGG
TGGACTGGAAAACCCAAGTGTGAAATCATAACATGTGAGAAACCTGGTAATGTGACCAAT
GGCAAACACTTATGGGAAGCTGAACGTGACCCAGAATATCAAGAGATCATACAGTATGTC
TGCAATGATGGATACACCCTCATTGGGAGTGACCGTATAATGTGCAGCGAAACTGGTGAA
TATGATCCTCAGCCTCCTGAATGCAAAGAAAACGTATTCATCGGTGTGACAACAGAAGAT
AGGATTACCACACACGTGGTAACACCAACTCCTACACCTCCAACACAAGAAGCATCCACT
ACCACAGAGGCACCTCACAGAGATAAAACTATCACAGCCAGTACTGTCTCACCTTCAGCA
CGAGGTGTCAAAGACATTATGACAGCTGAGGATAAATCTACCAAAACCAGCATAACATCA
TCAACACCTTCAACATTTCCAGATCCTGGAAAGCATGATACAGCTGTAGATGCCAACAAG
AACACTGATTATGCACCTGTTATAATCAGTGTGATATCTGTTGTAACAGTTGTAATCATA
TCCATGGTCGTTATTCATAAAGTTTTCCTGAGGAGAAAAGGCTCATATGACACCGGAGAA
GACCTGAAGCCGGAGTTATTACAGTTCCAAAATCCT
>PBT19c-g00229|scaffold|PBTmale19a001_polishCLR002|229|7284822-7335550|-1| g00229
ATGGCCACAGGAAGCTACAAGGTTAGGGCAGGATGGAGGAGGTGGAGTGGGGAGTCTGTG
CTGTCGGGCCAGGAGAGCGATGAGAGGAGCAAAACCAGAGGTCTTGCAGGTAAAGTATTG
AACACGGACCTGCGCCACTACCTCAGTCTGCAGTTTCAGAAGGGCTCGCTGGACCACAAG
CTCCAACAGATCATACGGGACAACCTCTACCTACGCACCATTCCCTGTAGTCCAGCCCAC
CTCCTCTTAAAGCACCTGTGTGACTTGAACCTCAGCAGCAGTCTGGTCAGGGAATTCCTG
AGAACAATCCTGGTGTTGTTGATGCATGTCCACATCAACAACACCCTTTCTGAGTGCCTT
GTCCTTAACACAGGACTCCCTGAGAGATGTGTACTATCTCTCCTGCTGTTCTCAATTTAC
ACAAATGAAGTGCAGTGTGACAGCAGTGACCTCTCCCTTATCAAATATGCGGATGATATG
GTCCTGGTCACCTGCCAGCAGGATAACAACAGCGCCTCCTTCTGCCAGTACATCAACAGC
CTTGCCTCCTGGTTTGACGACAGCTTCTTAGACCTTAATGTCATTGAGACCAAGGAGCTG
TGTCAAGGAGGCAATAGGAGAGTACGCAGCACAGGTCCTACCTACAAGCCAATCCATATG
AAGGTCCAGGAAGTGGAGCAGGTCACCCACTTCAAATATCTGAGAACATGCAGAGCTCCT
CAGGGTGCTCTGATTTTCTCTGACATTGACGTCAGAAGTTTGTTCAAGCATTTTTCTTTT
CTGTTTGTTTTTTCAGGCACCACACGGCTTCCTCGAGAGGGGGAGGTGCCAGGCGTGGAC
TACAACTTCATCAGTGTTGGAGACTTTCGGATCCTTGAGGAAAGTGGACTTCTTCTGGAG
AGTGGGACCTATGATGGTAACTACTATGGGACCCCGAAGCCTCCGGCGGAACCTAACCTG
GTTCAGCCTGACCTGGTGGATCAGGTGCTGTTTGATGAAGACTATGGTGGCGAGGTCCCC
AGGAAACGCACCACCTCAGTCAGTAAGATGGACAGGAAGGACAGCGCTGTCCCCGAGGAG
GAGGACGATGATGAGAGGCCACCGCTGGTCAATGGATTGCCTGAGCACAAAGAGGGGGCA
GACTGGAGGAAAGCGGTTCCCAGCTACACTCAGTCCAGCAGCACCATGGACTTCCGCACA
TGGAGCTCACTTCCCCGCGATGACAGCCTGGAGCCCCTGCCCCTTAACTGGGAGATGGCT
TACACTGAGACCGGCATGGTTTACTTCATAGAAGGGTTTTCCTCCCCTCTGAAAAGGCCA
CCTAACCATAAACACGGTAATGTGACAGCTGAATGTAAACCAATGGATCAGATGTTTGTT
GATGAATCCATGCTTTCTCTGCTGGCGCAGCTCTTTATTGTTGATGTTTACTGGCTGCTC
TGTGTGCTCTGCAGTCACAATACCAAGACGACCACGTGGTTGGACCCCCGCTTGGCGAAG
AAGGCGAAGCCCCCTGAGAAGTGTGAGGATGGAGAGTTACCTTACGGTTGGGAGGAAATT
GACGATCCACAGTACGGCACATACTACGTTGACCACATCAACCAAAAAACCCAGTTTGAG
AACCCGGTCCTAGAGGCAAAGAAGAAGCTGAGCCAGGAGACAGCTGTGATCCAACAAGCC
ACAGCAGCACCCGTTCAAGGTAAAGGAGGTATGTCTGGCTTCACTGCAGACCCCAGCCAG
CTGAAGGGTGAGATGTACCACACAGCACTGAAGAAGAGCTCCCAGGGATTTGGATTCACC
ATCATTGGAGGTGACCGCACAGATGAGTTTCTGCAAGTGAAAAACGTGCTCAGTGACGGG
CCTGCTGCCCACGACAACAAGATGGCATCTGGTGATGTGATCGTTGAGATCAATGGGATG
TGTGTGCTGGGGAAGACCCATCCAGAGGTGGTGCAGATGTTCCAGTCCATCCCCATTAAC
CAGTATGTGGATATGGTTCTTTGTCGTGGCTACCCGCTTCCCCCAGACGTGGATCTAGAC
AGTGATGACCCTCTCCCGCCTCCTCCTCCCCCACCGGCTGCCCAACCCCAGCAGGCTTTG
CACGGTGGAGAGGTGGTGACAGCTGTGCCCCTCATCAATGGACAGCCACTGCTTGTGAAA
GGTGACGTCCTCCATGGCTCCTCCCAGGAGCTCCACTATGTCACTACGGATGCCAGTGGC
CGGCCGGTCGTTGCAGCCATGCCCAATGGGAGGCAGGGGGAGCGGGGAGAGGTGGTTTCA
GGGATGCTGCAGCCGGAGCTTGTGAGCGTGCCGCTGGTTAAAGGACCTGGAGGATTTGGG
TTTGCCATCGCCGACTGCCCATTGGGCCAGAAGGTGAAGATGATCCTGGATGCCCAGTGG
TGCCGTGGCCTTCAGAAAGGAGATGTCATTAAAGAGATCAACAGGCAAAATGTCCAAACG
CTGAGCCACGCCCAAGTGGTGGATATTCTTAAGGACCTACCAGTGGGCAGTGAAGTCAAC
GTGCTAGTGCTACGAGGAGGTCAAACATCCCCTGTCAAGAGTCTAAAGCCTAGACAGGAA
ATGACAGCCAGTACAGAGACTTTGGACGGTATCGCTGACTCAGCCCCCCAGGCCCTTGCT
TACCACTCCAACACGAGCACACTGCGCTCCGCCGACTCCCCCAAACGAGATGCCACAGAG
ATGTACCTGAAGTCTAAAGCCCTACTGGAGAGCAGACTGATGGAGTATTACTCATCCACA
GAGCCTCACACCAAAGACATAGATGTTTTTCTAAAGAGAGACATTGAGACGGGCTTTGGC
TTCCGTGTTCTGGGAGGAGAAGGTCCACAACAGCCAGTGTACATTGGGGCCATTGTGCCC
AACGGAGCTGCAGAGAAAGATGGTCGTCTGAGAGCAGGAGATGAGCTCATTGGCATCGAT
GGTGTGATGGTCAAGGGTCGTTCCCACAAGCAGGTGCTGGATTTGATGACCAATGCTGCC
CGTAATGGTCAAGTTATGCTGACTGTGCGCAGGAAGGTCATCTACAGAGTCATCCCGCAC
AAAATTGGCCGAATCATTGAGGGCAGTCCCACCGACCGCTGTGGCCTGCTGCATGTTGGA
GATCGTATCTCAGCGGTCAACGGACGCTCCATCATAGAGCTCTCTCACAATGACATTGTA
CAGCTCATCAAGGAGGCCGGCAATGTTGTCACCCTCACTGTGGTTCCTGAGGATGAATAC
AAGGGCCCTCCATCTGGAGCCAGTTCAGCTAAACAGAGTCCAGCTCTTCAACACAGAGCG
ATGGGGCAACGATCTGCACTACAGGATGAGCGTTATAACCTCGACTTGGAGGAGAAAACA
GATGGAGTCAACTGGTCTGACCACAAGACTCTTCCACTAAGTGAGCAGGGAACGCTGTGT
GTGACAGGACCGAACCAGGGTTGTCTGACAGTGGAGTTAGAGAGGGGTCCCAGGGGCTTT
GGCTTTAGTCTGCGAGGTGGAACCGAGTACAACATGGGTCTGTACATCCTGAGACTGGCT
GAAGACGGACCTGCTCAGCTGGACGGAAGGATCCATGTTGGAGATGAGATAGTGGAGATT
AATGGGGAGCCGGCTCGCGGCATCTCCCATACACGCGCTATTGAACTGATCCAGGCTGGA
GGAAACAAAGTGGTACTGCTGCTGAGACCTGGGGCGGGCCTGGCTCAAGATGGCAGTAAG
TGCTGTCAACATGATCAAAAACTCATTTCACCCACGAGCTATTCCAGAGGTGTGTTTTCC
TCTAACGCATCACCCTCGTCCTCTCCATATCCCACCGGGGCTTCCATCTATGTTTCCTCT
CCCGCCTCCAGCAAACTGAAACATTCCCGCAGCTGGAGCACCCTATCCCCACAAGACCTC
AAGCCCTGCAGCAGCAGGGTTTTAAGCTCAGTGGAGGAGAGTGGTGAGTGGGCAGACAAG
GAAGTGGAAAGGCTCTCTCCAGCAACCCTTGAGCATATCACCTTCTACAAGAGGACCAGG
CCCGCAAAAGACTCCAGAGAGCTAAGCAGCCCAAAGAAAACAGGGGAGACATTTCCTAAA
GCCAAAGAGCAACATCAGAGTCCCAAAAAGACTGACAGCCTGGCACAGGAAGCAACACTG
AGCAAGAATAGGATGTCTCAGATGCAGACAAAAACACGATCCGCAAGCACTAGGAACTCT
CCTCAAGCTGGACAGCAAGTGTCTTTGGCCCTGCAGCGTGTCGAGCATCAGCAAGGCCCT
CAGAGGAGATTAAAGGACTCTTCCAGCAGAGAGAGCTTGAATCATGAAATGAAAAACTGC
AAAGGGGCGAATCTTGAGATCAGAAGAGGCTCACAAGGAAGGGAGATGGGAGGGAGGGGG
GGGAGGACCGGGCCTGGCCAAGAGAAAGAAAGTTTCAAAAAGAGAGTGGTGGGAGAGTCT
CACCACCACAGGACATCTCATATAGTCAGAGAGAGCGAGAAAGGCACTGGTAAAGACTCA
GGGCAGAGAGATGCTAATGGCAAGAGCAAACCTAGAGAAGATAGGAGTATAAGTAAAGAG
ACTATCAACAAAAGAGAATCATTGTCATCTTTTAAAGACATGTTAAGAAGAAAAGGCTCT
GTAGTTTCTCCAAGAGAGGGAAAAGGAAGCGAAGACACATTTTTCTACTCCAAAGAAGAC
ATTCGTAAGGAAGACTTTGTGGCCTCTATAAACAGTATTCCAGGGACCCCGCAGAGCCCA
AAGGGACCTATTAGCCCTGGCCCTTGGAAAATGCCCAGCTCAGCCAGAATCCTCTCCCAG
GCAGAGGTCCTTCGTGACCCTTTG
>PBT19c-g00230|scaffold|PBTmale19a001_polishCLR002|230|7408535-7408939|-1| g00230
ATGTCCAGAACACTGAAGAAGAAGAAACACTGGTCCAGTAAAGTGGTGGAGTGCGCGGTG
TCATGGGGCAACCTGGGAGACTTTGGTTCCGTGGTGGAGGTCCTTGGAGGAGCAGAGCTG
GGACAGTTCCCCCACCTGGGCCAGATGAAGCTGGACGTGCTGGTGTGTCACGTCGGGAAG
CTGCCCTACTACGGGGACGTTTTGCTGGAGGTGAACGGGACGCCCGTCAGTGGACTTACA
AACCGTGACACTCTGGCTGTCATACGCCACTTTCGGGAGCCGATTCGTTTGAAGACGGTC
AAACCAGGTGCGTCCCTGCTTTTTCTGTTGTCCCCGCTGCTGATGTGTCTCCTGAGCTCT
GTTTGTAAGATGAGCGTTTTTTTTTTTTTGACATGTGGCATCCAC
>PBT19c-g00231|scaffold|PBTmale19a001_polishCLR002|231|7414951-7427422|-1| g00231
ATGGCGGAAGACTGGCCCATTCCTTCGGCCCTCGTCTTCATGCTTTTGAGTTTGAGTGCC
TCGGCCCTTGAGTCCTGTCCGGCTCCGTGCTCATGTTCTGAAGGACAAGATGGGCTCCAT
ATCCTGGACTGTAATAGAAAAAGGCTGTCGACGGCTCCCCTGGACCCACCAGATGGGATA
ACCCAAGTCACCATGAACCACAATGAGCTGACTACTCTTCCATATCTTGGAGATGTTTCC
TCAAACATCACGTCGCTGTCACTAGTCCACAATCGGATCTCAGAGCTGTCGATGCATCAG
CTGCAGCCATACGTTTCCTTGGAGACGCTGGACCTGACATCTAACTCCATCTCTGAGCTC
AAAGTTGGATCCTTTCCCTCCATGCAACTGAAATATCTGAATTTGACTAATAACAAGATC
AGTGTCCTCGAGCCTGGCTGCTTTGAAAACATCTCTAGCTCCCTGCTGGTGCTGAAGCTG
AACAGGAACAGATTAGCTGTGCTGACATCCAAAGTCTTCAAACTTCCACAGCTTCAGTTC
CTTGAAATGAAGCGTAACAAGATCAAGACAGTGGACAGCCTGACATTCAAAGGGATGGAC
TCACTGAGGTCACTGAAGATGCAAAGGAACGGCATCTCTAAGCTCATGGATGGAGCCTTT
TTTGGACTTAATAACATCGAAGAACTAGAGTTGGAGCACAACAACCTAACCGAGGTCAAC
AAGGGTTGGCTGTATGGCCTGCGCATGCTGCGTATCCTGCGGGTCAGCCAGAATGCTGTC
GGCATCATCCGACCAGACGCCTGGGAGTTTTGCCAAAAGCTGGAGGAATTAGACCTGTCC
TTCAATCATCTGACTAGACTGGAGGAGACAGCTTTTGTAGGATTAGGTCTCCTGGAGAGC
CTGAACCTGGGAGAGAACTCTATCAGCCATTTAGGAGAGGGAGTGTTCAGCAGCCTGGCC
AGTCTGCGCACGTTAGATATCCGCAATAATGAAATCTCCTGGGCGATTGAAGATTCCATC
GGTGTGTTTGATGGAATGAAAAAGTTGAACACACTAATCCTTCAGCGGAACAAAATTAAA
TCGATCACTAAGAAAGCGTTCGAGGGACTGGAGGAGCTGGAGCACCTGGACCTCAGCAAG
AACGGCATCATGTCGATACACCCTGAGGCGTTGTCCCACATGAAGCTCAGAGTGTTTGTC
CTGAACACGAGCAGCCTGCTGTGTGACTGCCACATGCAGTGGCTGGGGCCTTGGCTGACT
GACAGCCAGTTCCAGCAGTCTGTGTCCGCTATCTGCGCCCATCCTGCCAGCCTACTCGGC
CGCAATGTTCTTTCCATCAGCCCAGAAGAGTTTGTTTGTGATGATTTCCCCAAACCGCAG
ATCACAAGTCACCCAGAGACGTCCGTGGCACTGCGGGGGAACAACGTGACTCTGAGCTGC
GTCGCGTCCAGCAGCAGCGATTCTCCGATGACCACGGCGTGGCGGAAAGATGGGGAGGTG
CTGTATGACGCAGAAGTGCAAAACTATGCGCAATACCAGGAGGGAGAGCTGATCTACACC
ACCGTGCTTCACCTCCTCAACGTCAACTTCACCGATGAAGGGCGCTACCAGTGTGTGGTA
TCCAATCATTTTGGCTCCAACTACTCCAACAGGGCCAAGCTTACCGTCAACGAACTGCCA
TCCTTTCTTAAGACACCCATGGATCTGACTATCCGGACTGGGACCATGGCCAGGCTAGAA
TGTGCCGCCGAAGGCCATCCATCACCCCAGATTGCTTGGCAGAAGGACGGAGGCACCGAC
TTCCCCGCCGCCCGAGAGCGCAGGATGCACGTGATGCCCGACGACGACATCTTCTTTATC
GCTAACGTGAAGACGGAAGACATGGGAGTGTACAGCTGCACGGCTCAAAATGCAGCTGGC
AGCCTGTCAGCGAACGCTACGCTCACCGTCCTGGAAACTCCATCCTTCATGCGGCCGCTC
GAAGACAGAACGGTGGCTCGCGGCGAAACCGCCGTGCTTCAGTGTATAGCCGGAGGCAGC
CCCGCCCCCCGCCTCAACTGGACCAAAGACGACGGGCCTCTGGTACTCACAGAGCGTCAC
TTCTTCGCCGCCGCTAACCAGCTCCTTATCATAGTCGACGCCGGCCCCGCCGACGCCGGG
AAATACACCTGCATCATGTCTAATACTCTGGGAACAGAACGCGGTCACATCTACCTGAGC
GTCTCACCGTCACCAAACTGCGATACCGGCGTGGGGTACGACCAGGACGGGTGGACCACC
GTGGGCATCGTGGTGATCGTGGTCGTGTGCTGCGTGGTGGGAACCTCGCTGGTCTGGGTC
ATCGTCATCTACCACATGCGCAGGAAGAGCGAAGACTACAGTATCACCAACACAGATGAG
ATGAATTTACCAGCAGACATCCCCAGCTACCTGTCCTCTCAGGGTACTTTGTCAGAGCCT
CAGGAGGGCTACAGTAACTCTGAGGCCGGCAGCCACCAGCAGCTCATGCCTCCTCTCTCT
AATGGATATGTCCATAAGGGCACAGACGGCGTGTGTTACGGAGACACGGGCAGCGAGGTG
GAAACCGAGGGCAACGGCATGCTGCACTGCAGGGTCGGCTCTCTGTTCACCGGCCGTAGC
AGCTTCCACCCCGGAGAGGCTCGCGAGGGACTAGCTGGAGTCCCTGCAGGTGGCGCGGTC
CCGCTGGTCATCTGCTCCGACTGCTACGACAACGCCAACATCTACTCTCGCACGCGGGAC
TACTGCCCCTACGCCTACCTGGGGGAAGACGACCCGCTAGACAAGACTCTACCGGGCCTG
AAGGAGAGCTTCAGTGAACACGCCCAGCACGAGGACACGACACTGGAGAGCCTCATCAAC
AACCGAGACTCCTCCGTCTTTCTCACCTCACACGACAAAAGGTTGAGCAGCCACACTCCT
CCAGAGCGCTACGCTAACGATTCTCTTAGCAGGTCATTCTGGGGAGAAGGGGAAGATCCA
TCTTCAAAACCCCAAGCAGGCACGTCCCAGCACCCAGTGACTGTACACAGGACACCCCCT
CTGACTTCCTCTACCGACGGGGCAGAGGAACAGAGTGAAGCAGAGGCGGCGGACTGCTTT
CCCAACCAATGCACACAGAACCACAGAAGTGCCTCTAATAGGACTAACCCTCAGGAGCAT
CCCGCTCCCACA
>PBT19c-g00232|scaffold|PBTmale19a001_polishCLR002|232|7433637-7443660|1| g00232
ATGTTTCAACAAACAACCCAAACCGACATTCCTGCTTTCTTAAACAAGAGGAAAAGAGTT
GAACAAGAATATCTTCGAACATGTCGTCTGGACACAGAAAACGCCCAAAGTGTTCTCCAT
ATTGTTGGCACCTCTCTGAAGGCAAACCTGTACAGGAGTGCCCCTCCCGGGTCCAAGTTC
TTCTCTGTGAAGTGCACTGCTAATGTTCAGTACAGCATCAGGCCGCCGTCCCAGGAAACA
TCCCACCTCTCTCCCATCCCTCTCAATGGAAACTCAGTGCTACTCATCAGCATGAGCCGT
GCCAGCCAGTATGAAAATGATAACAAGCTGTCAATCCAGTACTATGGGAAGAATAAAGAT
GTCTTGGGGAGAGCAGTCCTGCACCTGACTGCACTTGAGATCTCTCTGGATGTGGATGCG
GACAGAGACGGTTTTGTGGAGAAGAACAACCCCAATAAGGGGTCCTGGAAATGGGGTCCT
AATGGGCATGGAGCCATCGTTTTGGTCAACTGTGACTCAGAGCGGTCCTATGGAAAGAAG
CCAGACACAGAGCAGGACTACATCTCCAGAGTGTCAGATCTGAAGGACATGTCTGTCATG
GTGCTGCGGACCAGAGGCCCTGCCAAGCTCCCAGAGGGCTACAAGCTCACAATGCACATC
TCTCAGGGAGATGCAGAGAGTGTCAGAGTCTTCAGGGCCAGATCCTCTGAAGTGGGGAAT
AATGTCCTGTATAAACTATACAACCAATTTGTGAAAGACTATCCACTGGTGCTGAGCAGT
GACTCCTTGTCCCAGGAAGTGCCTTACGTTGGAGGTGTAGGAGAGATGAACTTTTATGTG
GAGGGCCTCAGGTTTCCTGACAAAGATTTCGACGGGCTCATCAGCATCAACCTCAGTCTG
TTAGAGCCCATCTCTACAGGACTTCCAGAAACGCCTATTTTCACAGACAAAGTTATTTTC
AGAGTGGCACCCTGGATCATGACACCCAACACCCTCAAGCCTCTAGAGGTGTTTGTTTGC
AGCACATCTGACAACCATCAATTCCTGAAAGGAATGAGAAACCTTGTAGCCAGGAGTGGG
TACAAACTTAAGATTTGCCACGAGTACATGAACAGAGGAGATCGCTGGATGCAGGACGAG
CTGGAGTTTGGTTATATCGACGCACCACACCACCGGTTCCCTGTTGTTCTGGATTCCCCT
CGAGATGGAGAACTCATGGACTTTCCATATAATGAGCTACTGGGACCCGACTTTGGATAT
GTGACAAGGGTGGCCCAGAGAAAGGATGTGAGCAGTTTGGACTCATTCGGTAATCTGGAG
GTCAGTCCTCCTGTCACTGTGAACGGGAAAAACTATCCCCTGGGCAGAATTATCATTGGA
GTGGCCTTTCCTACGGCAACTAAAGGACGGAACATGACCAAAGTAGTTCAAGACTTCCTG
TGGGCCCAGAAGGTTCAGGAGCCCATTGCCTTATTTTCTGACTGGCTTGTTGTCGGCCAC
GTAGATGAATTCATGTCTTTTGTTCCTGCACCTGACAGAAAGGGCTTCCGGCTGCTGCTG
GCTAGCCCAGACGCTGGCTACAAACTATTCAGAGACTTACAGAACGATGGTCACGGACAA
GCCAAACTGTTTGAGGGTCAGAGAGATGAAGAACCAGTCACTTTGGATGAGATACTTAGT
AATGAAAGTTTGCAAGCTGAAAATAACTACGTACAGAGCTGCATCGACTGGAACAGGGAT
GTACTGAAGAGAGAGCTGGGCCTGGATGATGAGGACATCATCGACCTGCCAATCCTCTTC
AAGTTGATGGAGGAAATGAAGGACGAGTACAGAGCAGTGGCTTACTACCCAGACATGGTG
AACATGATTGTCTTGGGGAAAAACCTTGGCATCCCGAAGCCCTTTGGCCCCAAGGTGAAT
GGACGTTGTGCCCTGGAGGCTGAGATGTGCTCACTGATGGAAGGCCTAGGCCTCACATGC
ACATTCATTGACGACTTCGCCTCTTACCACAAACTGCTGGGAGAGGTCCATTGTGGCTCC
AATGTCCGCAGGGAACCGTTTGACTTCAAGTGGTGGAATCTGGAGATG
>PBT19c-g00233|scaffold|PBTmale19a001_polishCLR002|233|7451368-7471387|1| g00233
ATGATGCACTCCCGGACTCTGAGAGTAGATTATGACAAACCTACACAAGTTGTATGCGTT
GTCGGCTACGAACTGAAGGTGAAGCTGCACAGGAGTGCCCCTCCCGGGTCCAAGTTCTTC
TCTGTGAAGTGCACTGCTGATGTTCAGTACAGCATCAGCCCACCGTCCCATGAAACATCC
CACCTCTCTCCCATCCCTCTCAATGGGAACTCAGTGCTACTCATCAGCATGAGCCGTGCC
AGCCAGCATGAAAATGATAACAAGCTGTCAATCCAGTACTATGGGAAGAATAAAGATGTT
CTGGGGAGAGCAGTCCTGCACCTGACTGCACTTGAGATCTCTCTGGATGTGGATGCAGAC
AGAGACGGTTTTGTGGAGAAGAACAACCCCAATAAGGGGTCCTGGAAATGGGGTCCTAAT
GGGCATGGAGCCATCGTTTTGGTCAACTGTGACTCAGAGCGGTCCTATGGAAAGAAGCCA
GACACAGAGCAGGACTACATCTCCAGAGTGTCAGATCTGAAGGACATGTCTGTCATGGTG
CTGCGGACCAGAGGCCCTGCCAAGCTCCCAGAGGGCTACAAGCTCACAATGCACATCTCT
CAGGGAGATGCAGAGAGTGTCAGAGTCTTCAGGGCCAGATCCTCTGAAGTGGGGAATAAT
GTCCTGTATATGCTATACAACCAATTTGTGAAAGACTATCCACTGGTGCTGAGCAGTGAC
TCCTTGTCCCAGGAAGTGCCTTACGTTGGAGGTGTAGGAGAGTTGAACTTTTATGTGGAG
GGCCTCAGGTTTCCTGACAAAGATTTCAACGGGCTCATCAGCATCAACCTCAGTCTGTTA
GAGCCCATCTCTACAGGACTTCCAGAGACGCCTATTTACACAGACAAAGTTATGTTCAGA
GTGGCACCCTGGATCATGACACCCAACACCCTCAAGCCTCTAGAGGTGTTTGTTTGCAGC
ACATCTGACAACGATCAATTCCTGAAAGGAATGAGAAACCTTGTAGCCAGGAGTGGGTAC
AAACTTAAGATTTGCGACGAGGACATGAACAGAGGAGATCGCTGGATGCAGGACGAGCTG
GAGTTTGGTTATATCGACGCACCACACCACCGGTTCCCTGTTGTTCTGGATTCCCCTCGA
GATAGAGGACTCAAGGACTTTCCATATAAAGAGCTACTGGGACCCGACTTTGGATATGTG
ACAAGGGTGGCCCAGAGAAAGGATGTGAGCAGTTTGGACTCATTTGGTAATCTGGAGGTC
AGTCCTCCCGTCACTGTGAACGGGAAAAACTATCCCCTGGGCAGAATTATCATTGGAGTG
GCCTTTCCTACGGCAACTAAAGGACGGAACATGACCAAAGTAGTTCAAGACTTCCTGTGG
GCCCAGAAGGTTCAGGAGCCCATTGCCTTATTTTCTGACTGGCTTGTTGTCGGCCACATA
GATGAATTCATGTCTTTTGTTCCTGCACCTGACAGAAAGGGCTTCCGGCTGCTGCTGGCT
AGCCCAGATGCTGGCTACAAACTATTCAGAGACTTACAGAACGATGGTCACGGACAAGCC
AAAATGTTTGAGGGTCGGAGAGATGAAGAACCAGTCACTTTGGATGAGATACTTAGTAAT
GAAAGTTTGCAAGCTGAAAATAACTACGTACAGAGCTGCATCGACTGGAACAGGGATGTA
CTGAAGAGAGAGTTGGGCCTGGATGATGAGGACATCATCGACCTGCCAATCCTCTTCAAG
TTGATGGAGGAAATGAAGGACGAGTACAGAGCAGTGGCTTACTACCCTGACATGGTGAAC
ATGATTGTCTTGGGGAAAAACCTTGGCATCCCGAAGCCCTTCGGCCCCAAGGTGAATGGA
CGTTGTGCCCTGGAGGCTGAGATGTGCTCACTGATGGAAGGCCTAGGCCTCACGTGCACA
TTCATTGACGACTTCGCCTCTTACCACAAACGGATGGGAGAGGTCCATTGTGGCTCCAAT
GTCCGCAGGGAACCATTTGACTTCAAGTGGTGGAATCTGGAGATG
>PBT19c-g00234|scaffold|PBTmale19a001_polishCLR002|234|7454585-7461063|-1| g00234
ATGGACTTTGTACAAAGGTATGATGTTAAAATCCCAAATGCAGTTATTGTTAATGGTCTG
ACACAGATAGCTGATCAAGATGAACAGGTAATTGACTATCTAAAGAAGTATGGCAAAATT
GAGAGATCCCTTGTTGTTGATGATCTATCAGACGAACTCTACCAAAACCTGATCGTTGAG
TACTCAAGTGGTTCAGCCTTGGAAGGCTTAGAACCTCACTTGCCTCTTACGTACACAGTA
CATAGCAATCCCCCCATTGCCTATGAAGTAAAGACACTAAGCAGTGTGTACACTACTAAG
ATCGGCAGCAATGTTACCAAGACATATCTGGCTGAGCTCAAGGAGCTGGCTAAGCAGAGT
GGTAAAGATTACATCCAGAAGGTCGTGGTTGAGCACATCGTACGGAGACAGGATGCTGTC
CCACAAGTGCAATCCCCAGTGAGACTCCGCTCTTTCTCTGGAAAGGCCCCCAGACCTAAT
AATGAAACCGACTATGATACTTGGCGGTCACATATTGAGCTGCTCCAAACTGATTCCAGC
ATGTCCCCCCTGCAAATATCCAGAAAGATCTTTGAGAGCTTGCTCCCGCCCGCAGCTGAC
GTTGTCAAAGGGCTACGGCCTGAGTCACCCCCTTCAGCCTATCTACAGCTACTAGACTCA
GCTTTTGGCACTGTGGAAGATGGGGAGGAACTTTTCGCTCGATTCCTGAACACTCTCCAA
GATCTGGGTGAGAGGCCCTCCGCTTACCTCCATCGGCTGCAGCTAGTTTTAAACCTTGTG
ATAAAAAGGGGCGGTGTTGCACACGAGGAGGTAGACAGACACCTTCTTAAGCAGTTCTGC
AGGGGGTGTTGGGATAATGCCTTGCTCAACACACTGCAACTCGAACAAAAGAAAAGTAGT
CCACCCTCATTTTCAGATCTCTTGCTAATGATACGCTCTGAAGAAGACAAACAGCAAGCG
AAAGCCAGTCGTATGAAAAAACATATGGGTGCTACAAAGCAGAAAGCCCAGTTGCAGTTC
CATGGTGCATATGCCTGTGTGCCAGAGGAGAGTCATGAGATCAGCCTCAGTGCTATTGAG
GACTTGAGGAAACAGGTGGTTAGTCTACAGAGTCAACTAACCTCATTCATGCAGTCGAAA
AGGACAAAGGGGGGTGGCAACAAGGGAGCAGCTGGGAAGTTTCAGAGTAGAGTATCAGGG
CCAGATGATGCCAAGACAGACATGCGAGAACCGATCAAAAAGAACCCGGCAAACAAACCC
AAACCCGGGTACTGCTTCAACTGCGGGGAAGATGGACACATTGCTCCATCTTGCACCAGC
ACAGCAAACCCAGCTTTAGTAGCTGAAAAGAGGAAGCAGTTTGAGGAAAAGCAGCACAGC
CTGGAACATGTGTATCGAAACCCACCTTTCCGGCTTCCCAAGCGGCTGGTTGGCACCAAG
AGTACGGCTCGAGTGACCATAAAAGACGAGGCAGTCAACTGCCTGCTTGACACAGGTTCA
CAAGTAACAACCATTCCTCAGTCGTTCTACAGACAACATCTTTCAGAGCAAGAGATCAAG
CCATTATTCAACCTCCTAGAGGTAGAGGGAGCAGCGGGGCAGTCCGTCCCCTATTTGGGC
TATGTTGAGTTGGCTGTAACTTTCCCAAAAGAACTTGTGGGGGCATCAGTTGATGTAAAC
ACACTTGCCCTAGTCATACCTGACTTTGAAGCCGTCACAGAGCCCCTTGTGCTTATAGGC
ACTAATACCCTTGATGTGCTCTATGACATCTATTCCAAAACTGGAATGACACATCAGCCT
ACCCCGCATGGTTACAGAGCAGTCCTTAAAGTACTTGAGGTGAGACACAAGCGGGCAAAC
GACATCGAGCCCTGCGGTGTAGTGAGGCTACATGGGAAGAGCTCCCAAATCATCCCAGCT
GGTGAAACTGTTGTACTGGAAGGAGTTGCTCCAATGAACGGATTCCAGAGCGAGAAGTCC
GTTCTTATCGAACATCCATCTTCATCCTCCTTGCCAGGTGGTTTGCTTGTTAAAGCTGCC
CTGATTGATCTTCCCCAGCGGCGGCCCAATAAGCTACCAGTTGTGATCTGTAATGAGTCT
GATCATGATATTGCCATTCCTGCAAAGTGCACAATAGCACAGATCTGTACTTACCAGACC
ATATTGTTAAAGGAGCACAGTGTGGCCAAGGCACCTGAGCCACTCCAAGGGTCACCAGAG
ACAAAGCTCTCCCAAAGGCCTGCTCTAAGCTTTAACTTTGGCGAGTCCCCAGTCCCACCT
GAGTGGAAAGAACGCATCACTCGGCAACTCAACAACATGCCTGACGTGTTTGCGCAACAC
GACTCGGACTTTGGCCGAACAGATAAGGTAACGCATCACATAAAGCTCTCAGATGAAACT
CCCTTCAAACTGCGCCCTCGACCAATCCACCCGCAAGACCTTGAAGCAGTTCGGAAACAC
ATCCAAGAGCTTCTTGATGCAGGAGTCATCAGAGAGTCGGAGTCACCATTCTCGTCACCA
ATTGTGGTGGTCAGGAAAAAAAATGGCCAGGTCCGCTTGTGCATAGATTACAGGCGTCTC
AATCTCCAGACCATTAAGGATGCATATTCTCTCCCCAAACTCGAGGACACGTTCTGTGCT
CTCAATGGCTCCCAGTGGTTCTCTGTCCTCGATTTAAAATCAGGGTTCTATCAGATAGAG
GTTGAGGAGGCAGACAAACCAAAAACTGCTTTTGTGTGCCCTCTCGGGTTTTGGGAGTTC
AATCGCATGCCTCAGGGAGTGACGAATGCTCCGAGCACATTTCAAAGATTAATGGAAAAG
TGCATGGGAGACATGCATTTAAAGGATGTGTTGGTCTTCCTCGACGACTTGATTGTGTTC
TCCAGAACCCTAGAGGAACATGAGGAGAAGTTGATAAAGGTGCTCTCTCGTCTCAAAGAG
TTTGGTCTGAAACTGTCCCCGGAAAAGTGTGTCTTCTTTCAGACGTCAGTCCGTTACCTT
GGCCATGTGGTGTCCAGGAATGGAGTACAAACCGATCCAGAGAAGATCTCTGCCCTTAAG
ACTTGGCCAATTCCCCAGAACTTGCAAGAATTAAGATCCTTCCTTGGGTTTGCTGGGTAC
TATAGGAGGTTTGTTAAAGGTTATTCCAGTATCGTGAAGCCCCTCCATGATCTAACTTCG
GGTTACCCACCTTCTCAAAAGAAGGCGAAGATGAAACAGAAATCAGAACAGTACCATAAT
CCAAAGGAGCTCTTTGGGGAACGATGGTCCCCTGCTTGCCAGCAAGCATTCGAGACTGTC
ATCAGCAAACTTACCACTGCACCTGTGCTGGGTTTTGCGGATCCCCAGAAGCCCTATGTG
CTCCACACCGACGCCAGTACCACCGGGCTTGGTGCTGTCTTGTATCAGGAGCAAGAGGGT
CAGCTCCGAGTTATTGGCTACGCGAGCAGAGGGCTGTCCTGTAGTGAGAGCCACTACCCA
GCACATAAATTAGAATTCTTAGCGCTAAAGTGGTCAGTCACTGAAAAGTTCAGCGATTAC
CTATATGGTAACCATTTCACCGTTGTTACTGATAACAACCCGCTGACTTATATACTGACC
TCAGCAAAACTGGATGCGACAAGCTATAGATGGCTGGCAGCACTGTCCACATTCTCATTC
AAACTTCTTTACCGGCCTGGAAAGCAGAACGGTGATGCGGACGGCTTGTCCCGTAGGCCG
CATGGAAGGTTGGAGAATGACCTCAAATCCCAGAAGGAGAGGGAACGCATTCTCCAGTTC
ACCCGAGATCACCTCTCTGATCCAGAAAACATTGACGCAGTCGATCAAGCAGTCGTGCAA
GCCATCTGTGAAAGGCAGCTTATCTACAGTGTCAATGATGATGAAAGTAGCGCTGATAAT
GTTGCCCTAGTTGAATGTCTTGCCATCTCTGCTAATGCTGTGCCCGACAGCTATGAGCAA
GAAGGTCAATTCGGAGGATTGCCAGTCATCCCCCATCTATCTGAAGCAGAGCTGATAGAT
AAACAACGGGCAGACCAATGTATAAGGCATGTCATTTCCCAAATCGAGTATGGGGATACA
CCACCCCCCACCTTGCGGAATCAACTCCCTGAACTCCCACTCCTGCTCCGAGAGCTAAAT
CGCCTTGAGCTCTTGAATAATGTCTTGTACAGACGTCGTCAAGAGGGTCCCAAAACAACC
TACCAACTTGTGCTCCCAGCGGAGCTCCGTGATACAGTTCTGACCAGCCTGCATGACCAT
ATGGGTCACATGGGAGTGGACCGTACAATGGATCTCGTAAGGTCCCGATTCTACTGGCCG
AGGATGGCTGTGGATGTGGAGAGGAAGGTGAGGACATGTGGCAGATGCGTGCGGAGGAAG
GCACCACCTGAAAGAGCGGCGCCCTTGGTCAATATTAACACCACTAGACCCCTTGAACTC
CTTTGTATGGACTTTCTCTCTCTTGAACCTGATAAAAGTGGGACCAAAGACATCCTTGTG
ATCACGGATCACTTTACCAAATTTGCGGTTGCCATTCCTACACCTAACCAGAAGGCACGC
ACAGTGGCAAAGTGTCTGTGGGAGAACTTTATGGTGCACTACGGCATGCCGGAAAAGCTA
CATAGCGACCAGGGGCCAGATTTCGAATCTCGCATGATAAAAGAGCTCTGTCAAGTGGCT
GGCATACAAAAAGTAAGGACAACCCCATACCACCCTAGGGGCAACCCTGTTGAGCGATTT
AATCGCACCTTACTAGACATGCTAGGCACCCTTCAGAACCAAGAGAAGTCTCGTTGGCGT
GATTTTGTAAAACCCCTGGTCCACGCTTATAATTGCACCAGGAATGACGTGACAGGTTTC
ACACCATACGAATTAATGTTCGGGCGCCAGCCTCGCCTGCCGGTTGATCTGGCATTTGGA
CTACCAGTGTGTGGCAGCCAACACACATCACATTCCGAGTATGTGCAAAACCTTAAGTCA
CGGCTCGAGGAAAGCTACAAAATAGCCATGGATAACGCTGCAAAGACAGCACACAAAAAC
AAAACACGGGTTGACAGGCGTGTGACTGCTTCAGATTTGGAAGCTGGAGACCGAGTACTG
ATCAGGAATGTCCGCATCCGAGGGAAGCATAAGATCTCAGACAAATGGGAGTCGATTGTC
CATGTAGTGGTGAGCAGAGCAGGCACCCTTCCTGTCTATACGGTTAAACCCGAAAACAAG
GATGGTCCTTTAAGGACACTGCATAGGGACTTACTCCTCCCATGTGGATACTTACCTACA
GAGGAAAGCATTGAACCTGTTCAGCAGCCTGCAAAGCGTAGACCAGCAACTCGTGCAAAT
CCTGCTGTAGATGCCGATCGTTCCTCGGAGGAGGAGGACGATGAGCTCATTCCAGTCTAC
TGTTTCAACCAACCCCCAAAAGCTCAGGTCCCTGCAGTGCATGAGAGCCCAGTACCGCCT
GATCCACCTATGTCTAACGAGCAAGATACACAGCATACTGAACCTCCAGATGTATGTTCT
GTCGAGAGCCCAGTGAATGCTCAGAATGCTGATTGCACTCCCGAAATTGACAAACAACCT
GATATGTCCGATTGTACACCAGACACTCCCCTGACACTTGACAAACCTACCAGCCGTCAG
GGTGACACTGAGTACCTATCTACTGAAAGAGTAATTCTAACCGAACAAATACATGAAACA
GACCACCCCGAAAGTGTATGCCTTGGGGAAAAAGAAAACTTACCTGATAATGTTGATGAC
ATCTGGAATGAACAGCTTCCAGTGCTCTCTGACATGTCAGAGAGTGAAGAGGAGAAAGGA
GAGGATGGGTCGGATGAAATAGAGACAGAGACTAAAGAGGAGACGGAGAGACGAGCAGGA
ACAGATACCTCTGTCAGAAGATCAGAGAGGAATCGCCAACCGTCAAGGCGACTTGATTAT
GCTGAACTTGGAAACCCCTTTGTCACAGTGGTTAAATCGTTCTTTCATGGACTGACCACA
GCACTAGCAGGTGCTTTGAGTGAAGCTGAAAACTCCCTACATTCCCCTGTCCTGCCCTCT
CAGATAAAACATATT
>PBT19c-g00235|scaffold|PBTmale19a001_polishCLR002|235|7463356-7464710|-1| g00235
AAGAAGCCTACTCTTGATTCAGGTGTTTTAGCCAATTATAGACCTATATCTAACCTTGCA
TTTCTATCTAAGATCCTTGAGAAAGCAGTCTCTAATCAGCTATGTGACTTTCTACATAAC
AATAGTTTATTTGAGGATTTTCAGTCAAGATTTAGAGCGCATCATAGCACAGAGACAGCA
CTGGTGAAAGTCACAAATGACCCCCTAACTGCATCGGACAAAGGATTTGTCTCTATACTT
GTCCTGTTAGATTTTAGTGCCGCATTCGACACAATTGACCATCAAATCCTTTTGCAGAGA
CTGGAACATTTAATTGGCATTAAAGGAACTGCATTAAGCTTAAGTCCTATTTATCAGACC
GATCAGTTTGTACATGTTAATGATGAATCCTCCGTGAAGGCAAGGGTTAGACATGGAGTT
CCACAAGGTTCTGTACTTGGACCAATTCTATTCACCTTGTATATGCTTCCTTTAGGTAAT
ATTATTAGGAAACACTCCATAAATGTTCATTGTTATGCAGATGACACCCAATTATATTTA
TCAATGAAGCCAGATGAACCCAATCAATTAAACAAACTCCAAGCATGCCTTAACGACATA
AAGACCTGGATGACCTGCAATTTTCTAGTACTAAATTCAGATAAAACTGAAGTTACCTTG
CTTGGCCCTAAACACCTTAGAAACACATTATCTAATGATATAGCTACTCTGGATGGCATT
ACCCTGGCCTCCAGCACCACCGTAAGGAATCTGGGAGTTATCTTTGATCAGGATATGTCC
TTTAACTCCCACATAAATCAAATTTCAAAGACTGCCTTTTTTCACTTGCGTAATATCGCA
AAAATCAGGCACATCCTGTCCCTAAAAGATGCAGAAAAAGTAGTCCACGCATTTGTTACT
TCTAGGCTGGATTATTGCAGTTCTTTATTATCACGCTGCTCTAATAAGTCTGTAAAGACT
CTCCAGCTGGTCCAGAATGCAGCTGCACAATTGACTAAAACTAGAAAAAAAGATCACATT
TCTCCCATTTTAGCTTCGCTACATTGGCTTCCTGTAAAATCTAGAATAGAATTTAAAATA
CTTCTCCTAACTTACAAAGCCCTTAATGGTCAGGCACCATCATATCTTGAAGAGCTCATA
ATACCGTATTATCCCACTAGAGCACTGCGCTCCCAGAATGCAGGCCTACTGGTGGTCCCT
ACAGTCTTTAAAAGTAGAATGGGAGGCAGAGCCTTCAGCTATCAGGCTCCTCTTCTATGG
AACCATCTACCAGATTTGGTCCGGGGTGCAGACACCCTCTCTATGTTTAAGAGTAGGCTT
AAAACTTTCCTTTTTGATAAAGCTTATAGTTGG
>PBT19c-g00236|scaffold|PBTmale19a001_polishCLR002|236|7473737-7497070|-1| g00236
ATGACTGAGCTCAGGATAGCAAAGAATGCCTTACCGGAGGGACGATTCAGCAGTCCCTCC
AGTAAACCCTTTCTCAAGAGACGATGCCTCAGTGATAACTCGGACCTGTTTGCCATGATC
GAGAGGATGCAGACAGAAGAGGACTACATCCCTTATCCCAGCGTTCATGAGGTTCTGGGT
CGTCGTAGCCCTTTTCCACTCATCCTGCTGCCCCAGTTTGGAGGTTACTGGATTGAGGGG
ACCAATCATGAGCCTAAAGACCCACCAGAGGCAGATCAACCTCCCTGTCCTACCTCCCAC
ATCAAACTGGAGACCAATAGCACCGCCAAGATCTACAGGAAACAATTCATGGGCAAGGAA
CACTTTAATTATTACACCATGGATGCTGCCCTGGGCCACTTGGTCTTCTCCATGAAGTAT
GATGTCATTGGGGATCAAGAGCATCTGCGCTTGATGCTTCGCACCAAGCTAAAAACCCAC
CATGATGTGATTCCCATCTCCTGCCTTACCGAGTTCCCCAATGTGGTTCAGATGGCCAAG
CTTGTTTGTGAGGAGGTAAACGTGGATAGGTTTTACCCTGTCCTCTACCCAAAGGCATCA
AGGCTCATTGTCACCTTTGATGAGCATGTGATCAGCAATAACTTCAAATTTGGGGTTATT
TATCAAAAGTTTGGCCAGACATCAGAGGAGGAGCTGTTTGGCAACATGGAAGAAAGCCCT
GCCTTTGTCGAGTTCTTGGAATTTCTGGGCCACAAGATCGAGCTTCATGACTTTAAAGGG
TTTCGGGGTGGGCTGGATGTCACTCACGGGCAGACGGGGACAGAATCTTACTACACAAGT
TTCCATAATAAGGAGATTATGTTCCATGTGTCCACCAAGCTGCCTTACACAGAGGGAGAC
TCGCAGCAGCTGCAGAGGAAGAGGCACATAGGCAACGACATTGTAGCCATCGTGTTCCAG
GAGGAGAACACACCCTTTGTACCAGACATGATCCAGTCCAACTTCCTGCATGCATATGTG
GTGGTGCAGGTGGAGAACGCTTGTACAGACAATGTCACCTACAAGATGTCTGTGACAGCG
AGGGATGATGTACCTTTCTTTGGGCCTGCTCTGCCTGACCCTGCCATCTTCAAAAAGGGC
CCAGAGTTGCGTGAGTTCCTCTTCACCAAGCTCATCAATGCGGAGTACGCCTGCTACAAG
GCTGAGAAGTTTGCCAAGCTAGAGGAGCGTACGCGTTCAGCCCTGTTGGAGACTCTGTAT
GAGGAGCTGCACATCAACAGCCAATCCATGATGGGTATGGGTGGAGATGAAGATAAGCTG
GAGAACGGAGGCGGAGGAGGAGGAGGAGGCTTCTTTGAATCCTTTAAGCGGGTCATCCGC
AGCAGAAGCCAGTCTATGGACGCCATGGGCCTCAGTAACAAGAAGTCACACACAGTCTCC
ACTAGTCACAGTGGCAGCTTTACCCACAATCCCGCAGAGAGCCCCAAAACCCCAGGGATT
TCATTGATAATTCCTGGAAAAAGCCCAACCAGGAAAAAGTCTGGGCCCTTCAGCTCCCGT
CGCAGCAGCGCCATTGGCATCGAGAACATCCAGGAGGTCCAAGAGAGGAGCCGGGAGGTG
TCACCCAGCACCCAGAGGTTACCGGACAGCAGCCTCTTGTCGCAGGAAAACAAATCAGAC
AACTCCTCCAATCATAGTTCTCCAGAGTTTGCTGCTACTAAGAACAGGGCGCCGTCCATC
CCCGAGGCTCAGGACCTTTCCCGCTCCTCCTCCAACGCCAGCAGCTTTGCCAGCGTTGTG
GAGGAGCACGAGAACGAGCATGAGGCCGAGGAGGAGTACGACACTGGACTGGAAAGTGTA
TCCTCTGTTACGCCACTGAAGAGAGACTCATTTGGGTACAGCTCTGGGGTGGAGGACAGT
GCGTGCAGTACCAGCCAGGGAGGTTTTTCAGCAGCTTCTCGTCCTCAGCAGCAACCTGAC
GGAGTGAAGGCGTCAGAGCCAAAAGCGACAGACAGCCGGCCCAAGACAGAGCGCCCCCCG
CAGGAGCACAAGTTCTCAGCGCTTTCCCTCAAGAGGCACATCTTGCCAAAAACGAGCCAA
GGGCATGTGAACTCAAACACAGACGCAGAACAGGAGCAGGAGTTAGAAGCCAGA
>PBT19c-g00237|scaffold|PBTmale19a001_polishCLR002|237|7565397-7573923|-1| g00237
CAGCAAATAACGTTCCCGTTGATGATGTGTGTCGGAGCAGCTGTGATCGGCTCTCTGCAG
TTCGGCTACAACACGGGTGTCATCAATGCCCCTCAGAAGATCATCGAGAACTTCATCAAC
GAGACATGGTTCGAGCGCTACCAGGAGCCCATCACCAAGAGCGCCCTCACAGCTATCTGG
TCCATCTCCGTCTCTATCTTCTCCGTCGGTGGCATCTTCGGCTCCTTCTCCGTCGGACTC
TTCGTCAACCGCTTTGGAAGGAGGAACTCTATGCTCATGGCCAACGTCCTGGCCTTCGTG
GCGGCCGCCCTGATGGGTTTTTCAAGGATGGCGAGTTCCTGGGAAATGCTGATCATCGGT
CGTTTTGTGGTGGGCCTCTACTCCGGCCTCTCTACAGGCTTCGTGCCCATGTACGTGGGC
GAGGTTTCTCCAACATCCCTACGAGGAGCGCTGGGCACCCTCCACCAGCTGGGTATCGTC
CTGGGGATCCTCATCGCACAGGTGTTTGGATTGGAGTCAATCATGGGCAACGCTGAATTG
TGGCCGCTCCTCTTGGCCTTCATCTTCCTCCCCGCTTTGTTGCAGTGTGTCCTGCTGCCT
CTCTGCCCTGAGAGCCCTCGTTTTCTGCTCATCAACAAAAATGAAGAGAACAAGGCCAAG
ACTGTGCTGAAGAAGCTCAGAGGCACCACAGACGTGAGCGCCGACATGCAGGAGATGAAA
GAGGAAAGCCGGCAGATGATGAGGGAAAAGAAGGTGACCATCCCAGAACTGTTCCGCTCG
ACCCTCTACCGCCAGCCCCTACTCATCGCCGTCGTCCTGCAGCTCTCCCAGCAGCTGTCT
GGCATCAACGCTGTATTCTACTACTCCACTCGTATCTTTGAGAAAGCCGGAGTTGAGCAG
CCGGTCTATGCCACTATCGGAGCCGGTGTCGTTAACACAGCTTTCACTGTGGTGTCGCTG
TTTGTCGTGGAGCGTGCAGGACGCAGGTCTCTGCACCTGCTGGGGCTGCTGGGAATGGCC
GGATCTGCCGTCCTGATGACTATTGCCTTGGCTCTGCTGGACCAACTCAAATGGATGTCA
TATTTGAGCATCGTGGCCATTTTCGCCTTCGTCGCATTCTTTGAGATCGGACCGGGTCCC
ATCCCCTGGTTCATCGTGGCGGAGTTGTTCTCCCAGGGACCCAGGCCTTCAGCCATCGCT
GTAGCTGGTTTCTCCAACTGGACTGCCAACTTTATAGTGGGAATGGGCTTCCAGTATGTA
GAGGATCTGTGCGGCCCCTACGTGTTCGTGATCTTCACCCTGCTGCTGCTGATGTTCTTC
ATCTTCACCTACTTCAAGGTGCCTGAGACCAGGGGCCGGACGTTCGACGAGATCGCCGCC
GGCTTCCGCCAGACAGCCGCCACCGGAGGCGAAAAGCATTCGCCAGAGGAGCTCAACAGC
CTGGGAGCTGACTCTCAGCTC
>PBT19c-g00238|scaffold|PBTmale19a001_polishCLR002|238|7623702-7648280|1| g00238
ATGAGTGAGCCGGGGGGCCCTGCCTCCACGGCCAGCAATACTGGGACCAGCACCTCCTCC
ACCACCACCAGCGCCTCCAGCACCACAGCTGCCAGCAGCAGTAGTACTTCAAACACTACT
ACTACTACTACTCCTGCTACTACTTCTACTAGTAGTAGCAGCAGTAGTATTAACACTAGT
AGTAGTTCCAGTAGTAGTACTACAACAGGAAGACAGGCAGTGCCTCAGATATCTGTTTAC
AGTGGGATACCTGATCGACAAACTGTGCAGGTATTCCAGCAAGCGTTACATAGACAGCCT
AACACAGCGGCACAGTACCTGCAGCAGATGTACGCTGCTCAGCAGCAGCATCTGATGTTA
CAAACTGCTGCCCTCCAGCAGCACAACCTCAGCACCGCTCAGCTTCAGAGCCTGGCTGCT
GTACAGCAGGCCAGTATTGCAGCTGGTCGGCAAAGCTCTTCACAGAACGGCACTTCATCT
CAGCAAACTGGATCCACTCAGGCTACAATCAATCTGACCACTTCCCCAGCAGCAGCTCAG
CTGATCAGCCGGGCTCAGAGCATTAGTTCCACCCCCACCAGTATTTCCCAGCAGGCTGTT
CTTCTGGGCAGCCCATCTAGCCCCACTCTCACGGCCAGCCAGGCACAGATGTACCTGCGC
GCACAGATGGCCCAGCAGAGTAACCTGGTACAAGTGGCCAGAAGCCTGGGCCGAGCTGTT
CCTCTGTCCCCACAGCTCATCTTCACTCCGACAGCTACAGTGACGGCTGTCCAGTCAGAG
AGCTCCACGCAGGCCTCCTCACAGAATCAGGTACAGAATCTGGCCATCCGTGGCCAGCAG
GGGGCGACCACGTCCTCCTCTCAGACTCAAACTCTGCAGGCTCTGAGCCTGAAGCAGAGC
CCTGTGCCCATCCAGCCTGCCTCACTGATCAAGAATCCCAGTCAGGGGACCCAAGCCTCT
GCGGGAGGGAAGGCCAGCTCCTCCGACAGCTCCTCTGAAGTAGGGAAGAAGGGGGACAGC
GCAGCAGTCACAGAAGTCCGAGCTATTAACATGAGCCGCAGTGTTACAGCTGTCAGTGCC
CAGCCTCTTATTGCTCCAGCGTACACCCAGATCCAGCCCCACTCCCTGGTTCAGCAGCAC
AAGCAGCAGCAGCAGCAGCAACAGCAACAGCAACAGCAGCAGCAGCAGCAGCAGTTTGTG
GTCCATCAGAGCCAAAGTTCCCAAAGGACCCCGGGCCAGCTGCTGCAGACAGCATCCATT
CAGCCATCACAGCACCCCGTCCCCGTGTTGCCCAAACCTGCTCCACACCAACCCTCAACG
CCTAGCCAACAGGCCACCATCTTCCACTCCACCATCAGCCCCCACGCACTCCACTCCTCC
CTCAGTCATGCCAAAGCCCAGCCCGTCCAGCTCACTGCCATCAACCTACAAATACAGCCA
ACAGCCTCTCGACTGGTTCAAGACAGTAAAGATAAGCCAACCTCACTGGTGGTGAGAGAG
ACCTGTCCAACACCCGCCACACAGCAGCAGCAGCAGCAACAACAACAGCAGCAGCAGCAG
CAACCTGCGACATCACCATCGCCATCACAATCTGCCAAGCCTGTAGAGCAGCCCAAGGTC
GACCCAGCCACACCAGCTGTTCAGCCACAAGGAGGGGGCTCAACCAAGAGGCCGAGCGCT
GCACCTGGGACACCACCTCCAGCCATGACCTCAGGAAACGAGAGCGAGGCGCCCACGGTG
ACGGGCAGCACGCCTCAGAACGGAGAGAACAAACCGCCCCAGGCCATCGTCAAGCCCCAG
GTCCTCACACATGTCATCGAAGGCTTTGTCATCCAGGAGGGAGCCGAACCGTTCCCAGTG
TGTGTGGAGCGTCTGCCCATTCTGATCGACAGCCCGAAGAAGCTGGATCATCAGCTCTCG
TCAGACCCTGACAAAACCCCCGTCAGCAACGCGGCAAACTCTGACTCTGAGCCTGAGGAC
ATGAACCAGCCAGAAAAAGAGCAAGAGCCCAAACTGACGTGTGAATACTGCGGCTGGGTC
GACTTCGCCTACACGTTCAAGGGCTCTAAAAGATTCTGCTCCATGGTTTGTGCAAAGAGG
TACAACGTGGGCTGTACAAAGAGGATAGGCCTTTTCCGTCCAGAGAGGAGTAAACCAACA
AACCGCTGGCGTAGAAGATCCCAGGGCCGCTCGAGTATAGAGGCTAAGAAGCAGAAGCTG
TCCCCTTCACCGCAGCAGCCTCAGGGGGGTTCTGTATCCTCACCGCATCCGTCGCAGCCC
AGTCAGGAGGAGTCCAGCCCGTGTTCGGACATGTCCAGCTACGAGGAGCCGCCGTCTCCC
CTGTCAGCCGCCAGCTCAGGACCCCTGGCTCCCGCCCCGGCCCCAGCTCAGGTCTCCGTC
CACCGGCAGCCGAGCAGGGCCTCGGACCAGGAGGGCTGCGCCGGGAGAGACGCGTCTATG
CTCTGTCAGCACTTCTTACCCAATGACCCCACCAAGTGGAATGTTGAAGAGGTGTACGAG
TTCATCTGTTCACTGCCAGGTTGTCAGGAGATAGCAGACGAGTTTCGCTCTCAGGAGATC
GATGGACAAGCGTTGCTCCTGTTAAAGGAAGACCACCTCATGAGCACCATGAACATTAAA
CTGGGACCTGCACTCAAGATCTTTGCACGCATCAACATGCTCAAAGACTCT
>PBT19c-g00239|scaffold|PBTmale19a001_polishCLR002|239|7652732-7659389|1| g00239
ATGCCAAATCAAAGAAACGAGGCCCCTGATGATTCCCCCGCTGACCTTCCCTGTCTGGAA
AAACTTGAGTCCCCTACAGGGAGCCCACCCACTGCCTCACTTTCCGGTCTGATGGAGCTG
GAAAACTGTGTTTCCAACCTGAGCCTCGCACATGAGATAGTGGTGAACGGAGACTTCAGC
TTCAAACCCAAGAGTCCTCCCACAGACAGCCTGGAGGGCAGAGTGACGGAGATTGTTCAC
CGGGCGTTTTGGGACAGTCTTCATGAGCAGCTGAACAGCGACCCTCCAAACTACAACCAT
GCGGTCATTCTGCTGCAGGAGGTCAAGACTATGCTTCAGTCCCTGCTGCTTCCCGGTCAC
GTCAGGCTGAGATCTCAGCTGGACGAGGTGCTGGACATGGATCTGATCCAGCAGGAGGTC
GATCACGGAGCTCTGGACCTCCACAGACTGGCAGGATACGTCATCAACACCATGGCGTCT
TTATGTGCACCTGTGCGTGACCCAGAGGTCAGAGCACTGAGGAACCTCAGGGACCCTGTG
GAGCTCCTGAGGGAGATCTTTCGCGTCTTGGGGCTCATGAAGACTGACATGGTCAACTTC
ACCATCCAGAGTTTGAGGCCTCACCTCTTGCAGCAGGCTGTGCAGTATGAAAGGGCCAAA
TTCCAGCAGATTCTGGACAAGCAGCCAGCCTCTCTGGACAACACCACAGCTTGGCTCCAG
GCGGCAGAGTCAGAGGAGGCATCGGCCATCAGCGCTCGCTCTGAGTCTCTCGGTCCTGAC
AGCAGAGGTCCTGTCAGCGCCACCGCCGTCCTCAACCGGGCCTACATGCGTCTGCTACAC
TGGGACCCGCAAGACCAGAAATATCCCGAGACCGTGCTGATGGACCGCGCCCGCTTGGAC
GCTCTGGGTCGGCGGCTCGAGATGTTGGTCCTGGAGGCGTCGGTGCTGCTCCTGACCAAA
GCTCAGTGTGGGGGCGCCGTTTTCTCCCTGCAGGGGTTTGTAGGTAAACTCAGGCAGTCC
GTCACTGCCCTGCTGGAGGGCAGTCACACCAGGGAAGCCGACCTGAAGGGGGCGCTGCTG
GGTCTCGGGGAGACAGTACTGCAGCAAGTGACCGAAGCTGTGAACGGCCAGGGAGGAGCA
GCGATGCCTCAGGAGAGCCAAGATCTGCTGAGAGGACAAATATCTGACCTGTGGAAGCAC
AACAACCCTGTTCGCACACTCATAGGAGAAAGGGTACAGGGCTTCCTCCAGGCCACGCTG
GAGGGCGGCCCCGCTAAAAGGAGTCCAGAGCTGCCCGCTGCCCTCAGGCTAGTGAGTGCT
GAGCTAGCTGAGCTGGGGACGGCCTTTGGGCGAATCGCCCACTTCAATCGAACGGTCTTT
GGCCCCTTCTACGCACCCATCCTCAGGAAACTGCTCTTCCCACCAGGAGAGGCGGAGACC
GGGGAGGACTCGCGC
>PBT19c-g00240|scaffold|PBTmale19a001_polishCLR002|240|7662548-7705141|-1| g00240
ATGGCACAGTGCACGCCGGATGCCAATCCTGCCAAGGTGATCCAGAATCCAAAGCCTGAC
ATTAAGGACTCGAGTGAAGTTTCAGCTGAGTCTGCATCGGCAGCGGTCAGAGTCAGACCT
GCGGACCTGGGGCTGATTCGAAGTTTGTCCAAGTCGGACTCTGACTTGCTGGCTTCACCA
CTTGGAGAAGAGGATGGAGGTCTGGCTGGCCGCAGTGGATCTGTGTCTAACTGCAGCTCT
GGGCAGCCATCCATGGAGCGCATGCCGTCTTTTGCCTCTGAGTGGGATGAGATTGAGAAG
ATCATGAACTTGATCGGAGCAGGCATTGAAACATCCAAAAACAAACAGCCCACGCCAAGC
TCAGATGGGGCCTGTGGTAAAGCCCTGGACCAGCCGGTGGGAGAGTGGCTGGAGCACGTG
GGGCTGCCGCAGTACGAGAGCAAGTTCCTGCTCAATGGCTTCGACGACCTACGATTCATG
GGAAGTAACGTGATGGAGGACCAGGATCTCAGAGACATTGGGATCACTGACCCAGGACAC
AGAAAGAAGATCCTCCACGCGGCACGCAGCTTGCCAAAGGTAAAAGCACTGGGCTGTGAT
GGCAGCACATCTCTTGCCTCCTGGCTGGACGGCCTCGGCCTGCATGAATATCTGCCCAAC
TTTCTTTCAAGCGGCTACCGCACGCTGGAGTGTGTTAAGAACCTGTGGGAGCTGGAGATC
GTCAATGTTATTAAGATTGGTCCCCTGGGCCACAGGAAGAGGATCATTGCCTCTCTAGCA
GAGAGACCCTATGAAGAGGCTCCGACTAAGTCACGTCGTCTATCCCCGATTATGTTCCAT
GACCTCCTGTCCCAGACCACATCTCCCCTCAGTCAGATGGACCCCTACACCAGTCGCTCC
ATGGACATGCTCCTGCCTCTGACTGAGTCAGACCGGAGGCGGAGAGGAGTCGACCAAGAC
TGTAGTGTATCTCTGCGTTCCTATAGTGAGAGGCCGCGATCTGTAGACAGACAGAGTGAA
CGACACAAAGAGTCTCGTTTAAATCTCCGGCCACCAAGCCACTCTGCTACCTACGCCACG
GTGTCCGCCTGGCATCACCAGCCTGAGAAACTCATCCTGGACTCCTGCGGGTACGAGGCG
ACTTACCTAGGATCAATGATAATCAGGGATCTACGAGGGATTGAGTCCACACAAGATGCC
TGCGCTAAAATTAGGAAATCAAAGGATTCAAGAAAGGGTCCAGTTGTCATACTGTCCATT
ACCTACAGAGGGGTCAAGTTCATTGATGCAGCCACAAAGACCATAGTCGCAGAGCACGAG
ATAAGGAATATCTCATGTGCTGCCCAAGACCCAGATGACCTCTGCACTTTTGCTTACATC
ACCAAGGATCTGAAGAGTGGCCACCATTTCTGTCATGTCTTCAGCACTGTGGAAGTGACA
CAGACCTACGAGATCATCCTGACACTGGGACAGGCGTTTGAGGTGGCCTATCAGATGGCG
ATCCAGACTAGGGCGAGACACTATGTCCCACCTTCATCTCTGGGTTCAGAGGTCATAGAG
ACCAAAACCAGCCGTCCTGTATCTCAGTCATGGAGCAGCATGCGGAGATCAGCACGATTC
ATCTTCATCCCTCCACGTTTCCATTGTCGTCATTCCTCCCAACATTTTGTCACCTCACCC
CAGCGTTCAAGTTTCCGGATACCAAGCTGTGAGTTGAAGGGGAGCAGCCGATGTGAGCGT
GTGTGCGTGTGT
>PBT19c-g00241|scaffold|PBTmale19a001_polishCLR002|241|7719051-7724146|-1| g00241
AGGTTTTACTGTGACTACTGTGACACCTACCTTACACATGATTCGCCGTCAGTGAGGAAG
ACGCACTGCAGCGGTCGAAAACACAAAGAAAATGTGAAAGATTATTACCAGAAATGGATG
GAGGAGCAGGCTCAGAGCTTGATTGATAAAACAACGGCCGCGTTTCAACAGGGAAAGATT
CCTCCCACACCGTTCCCCGGTGGCCCTCCCCCCGGTGGTCCTCCACGCCCAGGTATGCTA
CCAACACCACCTATGGCAGGTCCTCCTATGATGCCCATGATGGGGCCTCCACCTCATGGA
ATGATGCCTGGCGGGCCGGGAGGCATGAGGCCGCCAATGGGAGGACCCATGCAGATGATG
CCAGGACCACCACACATGATGCGTCACCCTCGTCCAATGATGATGCCAGTCAGACCAGGC
ATGATGCGACCGGACAGA
>PBT19c-g00242|scaffold|PBTmale19a001_polishCLR002|242|7729017-7736732|1| g00242
ATGGAGGGCACGGACATGGACGTGGACGCGGAGCTCATGCAGAAGTTCAGCTGCATGGGC
ACGACGGACAAGGACGTCCTCATCTCGGAGTTTCAGAGGCTGCTGGGCTTTCAGCTCAAC
CCAGCCGGCTGCGCCTTCTTCCTGGACATGACCAACTGGAATCTTCAGGCTGCCATCGGT
GCATATTACGACTTTGAAAGTCCCAATATCAACACGCCATCCATGTCCTTCGTTGAAGAT
GTGACAATTGGGGAAGGAGAGTCTGTTCCTCCAGATACACCGTTCACAAAGACCTGGAGA
ATACAAAACACAGGTGCAGAGTCGTGGCCTCCTGGGGTTTGTCTAAAGTACATCGGTGGG
GATCAGTTTGGTCATGTAAACACAGTTATGGTGAAGTCTCTTGACCCCCAAGAAATATCA
GACGTCAGCGTGCAGATGCGAAGTCCCACAACTCCAGGCATGTACCAGGGCCAGTGGAGG
ATGTGTACAGCCACCGGATTATTCTATGGAGATGTAATCTGGGTGATCCTTAGTGTAGAA
GTTGGAGGTCTCCTCGGCGTGACCCAGCAGCTGTCCTCCTTCGAGACAGAATTCAACACC
CAACCCCAGCGCAATGTGCAGGGAGACTTCAACCCCTTTGCCTCGCCACAGAAGAACAAG
CACGACGCGACTGACAGCTTCAGAGATCCCAGCGGAGCCTGGGAACGCACACAAGAGCCA
ATCCAGCAAGATCAAAACGGACTGTCTCATAATGCTGTAAATAGGTCGTCAAATGGTCTC
CAAACCAATCTCTCTGTGGTAACTTATGGTCAGGGTATTCATGGACCCTATCCATTTGGA
CAGAGC
>PBT19c-g00243|scaffold|PBTmale19a001_polishCLR002|243|7758292-7761480|1| g00243
ATGTCAAATCCAGTCGGCAGTTTATCAGAAGGCACGGTTTATGGATCCCGGACTGGGATG
ACAGAGGACTCCCTCACCATCTTGGAGCGAAACAGGGGCTCTGGAACACCCTGGGACATG
GAGGAGACCAAGCCAAATGTGGAAACCTTGGAGCGAGGCCTTTACCTCTCCTGCTTCGAC
ATGCTCCTCACCGAAGACACTGCCTGGCTGGTGAAAGTTTCAGAGGCCACCCCGACCCTC
GCTGTGCCAATGACTCGCATGGAGCCCCGAGAGGAACCGGAGCAGTGTCCAGTCATTGAT
AGCCAGGAACAGGGACTCTCTCCTGGGCTGCAGGGGCAGGAAGAGGAGCGGTCTCTGGAG
CAGGTGCAGAGCATGGTGGTGGGAGAAGTGTTGAAAGACATTGAAACAGCCTGCAAACTG
CTCAACATCACGCCAGACCCTATAGAGTGGAACACAGGGAATGTCCAAAAGTGGCTGCTG
TGGACTGAACATCTTTACAGGTTGCCCCACGCGGGAAAGGCCTTCCAGGAGCTGACAGGA
AAGGACCTGTGTGCCATGAGCGAGGAAGAGTTTCGCCAGCGCTCGCCACAGTGTGGAGAC
ACGTTGCACGCACACCTGGACATATGGAAGTCAGCTGCCTGGATGAAAGAGAGGTGTACA
GTTGGAGACACTAAAACTACTGGTGGTGAGGAGCTTTGGTCTGAGGCTGACTCGTCTTGT
TCGGGACAGCCTATTCACCTGTGGCAGTTCCTCAGAGAGCTTCTGCTCAAACCTCACAAC
TATGGACGCTGCATCCGTTGGCTCAATAAAGAAAAAGGTATTTTTAAAATCGAAGATTCG
GCTCACGTTGCGAGACTGTGGGGACTCAGAAAGAATCGACCCGCTATGAACTATGACAAG
CTGAGCCGCTCCATACGTCAATACTACAAGAAGGGCATCATTCGCAAGCCTGACGTGTCT
CAGAGACTGGTGTACCAGTTTGTTCACCCAGTA
>PBT19c-g00244|scaffold|PBTmale19a001_polishCLR002|244|7769555-7776945|-1| g00244
ATGTCTGGAGCCTACGACGAGTCTGCCAGCCAGGAGGAGACCACGGACAGTTTCTGGGAG
GTCGGGAACTACAAACGTACAGTGAAGCGGATTGACGATGGTCACAGGCTCTGCAATGAC
CTGATGAACTGCATCCAGGAGCGTGCCAAAATCGAGAAAGCCTACTCACAGCAACTGACC
GAATGGTCCAAGAGATGGAGACAGCTGGTTGACAAAGGTCCTCAATACGGCACAGTAGAG
CGAGCTTGGATGGCGGTGATGACGGAGGCGGAGAAGGTGAGCGAGCTTCACCAAGAGGTG
AAGAACGGCCTGATCAGCTTGGACTTTGAGAAGGTGAAGAACTGGCAGAAAGACTCGTAC
CACAAACAGATGATGGGAGGATTCAAGGAAACCAAAGAGGCAGAGGAGGGCTTCAAGAAG
GCCCAGAAACCGTGGGCCAAAAAGTTAAAAGAGCTCGAGACTGCCAGGAAGTCCTACCAC
ATGGCCTGCAAAGAGGAGAAGCTGGCGTCCAACAGAGAGGCGAACAGCAAGGCAGAAGCC
TCTGTGACAGCTGACCAGCAGAAGAAACTCCATGAGAAACTGGACAAGTGCAAACAGGAC
TCACAGAAGGCTAAAGAGAAGTATGAGAAGGCTCTGGATGAGCTGAGTAAGTGCACCCCA
CAGTACATGGAAAACATGGAGCAGGTGTTCGACCAGTGTCAGCAGTTTGAAGAGAAGAGG
CTGAGCTTCCTCAGGGAGGTGCTGCTGGATGTCAAACGCCACCTCAACCTCACAGAGAAC
CAAAGTTACGCTGCAGTATACGGAGAACTTGAACACACCATCACGACAGCCAGCCCGCAG
GAAGATCTGAAGTGGTTCAGAAACGCTCACGGCCCTGACATGCATATGAACTGGCCACAG
TTCGAGGAATACAACCCAGATATTACCCATAGCATCTCTAAGAAAGAAAAGTCAAAGAAA
AGCACTGATGGAGTCATGCTGACTAACATCACAGCAGCAGTAGACCATGCTCAAGCTGGA
GACCGGGGAAGTGTAAGCAGCTACGAGAAGAATCAGGCGTACACGGCCTCCACAGAGTGG
TCGGATGAGGACCAGACGGCCCCGAACTCAGGCAACGACACCAACGGAGGGGTGAACCCC
TTCGATGAAGATATGGGCAAAGGTGTGAGAGTGAGAGCGCTGTACGACTACGACGGCCAA
GAGCAGGACGAGCTCACCTTCAGAGCAGGTGATGAGCTGACGAAGCTGGAAGACGAGGAT
GAACAGGGCTGGTGTAAAGGTCGTCTAGACAACGGCCAGCTGGGTCTTTACCCAGCCAAT
TACGTAGAGCCGGTC
>PBT19c-g00245|scaffold|PBTmale19a001_polishCLR002|245|7800702-7804169|1| g00245
ATGCTGATGCCCAAGAAGAATCGCATTGCTATCTATGAGCTCCTCTTCAAGGAGGGAGTC
ATGGTGGCCAAGAAAGATGTCCACCTGGCCAAGCATCCCGAGCTTGCTGACAAGAATGTG
CCCAACCTTCATGTGATGAAAGCGATGCAGTCCTTGAAGTCCTGTGGGTACGTCAAGGAG
CAATTTGCCTGGCGTCACTTCTACTGGTACCTCACCAACGAAGGTATCCAGTATCTGAGA
GACTTCCTCCACCTTCCCTCCGAGATTGTGCCCGCCACCCTGCGTCGCCAGACCCGCCCT
GAGACCGCAAGGCCCAGGCCCAAGGGAATGGAAGGAGAGAGGCCCGCCCGCCTTAACCGT
GGAGAGGCCGACAGAGACGCATACAGGCGATCTGCTGCACCCCCTGGTGCTGACAAGAAA
GCAGAGGCCGGTGCCGGAGCTGCCACAGAGTTCCAGTTCAGGGGTGGCTTTGGACGCGGC
AGAGGACAGCAGCCTCAG
>PBT19c-g00246|scaffold|PBTmale19a001_polishCLR002|246|7809480-7816619|-1| g00246
ATGATGAAGCTCAAGTCAAACCAAACCCGGACGTACGACGGGGATGGCTACAAGAAGCGG
GCCGCCTGTCTGTGCTTCAGGAGCGAGGCTGAGGAGGAGGTGTTGCTGGTGAGCAGCAGT
CGACATCCTGACAAGTGGATAGTACCTGGAGGGGGAATGGAGCCTGACGAGGAGCCCAAT
GTTGCTGCAGCTCGAGAAGTGTGTGAAGAGGCCGGTGTGAAGGGGACTTTAGGTCGTTTA
GTTGGAGTATTTGAGAACCAAGAGAGGAAACACAGAACCTACGTCTATGTTCTTATTGTA
ACGGAGGTGCTGGAGGACTGGGAGGACTCGGTCAACATTGGGAGAAAAAGGGAATGGTTT
AAAATAGACGATGCCATACAAGTGTTGCAGTGTCACAAGCCTGTGCAGGCCACCTACTTC
GAGGCTCTCCAGGAGAGTTGCCTGACCAGTAACGGAACACCTTTGGTGGCCACGATAGGT
GGGGACCTCTCCCCTACCTACAGCATCAATCAGAGCTCCGTCTCGGGTATCAGA
>PBT19c-g00247|scaffold|PBTmale19a001_polishCLR002|247|7861896-7865259|1| g00247
ATGTTTCAACCCCCGGCGTGTAGACCGGATCGGACCGGCTGTCAACGAAACAGCCTGATT
CTGCCGCTGCTGCTGCTGCTTCTCTACAGCTCCCTCAAGGCCGCTCAGGCAGCCAAACCC
AAAGGGCCAGGACACACACATTTGAACTCCATCCGGATCGACGGGGATATCTCCTTAGGT
GGGCTCTTCCCAGTACATGCCAGGGGCCACGATGGCAAGCCATGTGGGGAGCTGAAGAAG
GAGAAGGGTATACACAGACTGGAGGCCATGCTCTTCGCCCTTGACCGCATCAATAATGAC
AATAATCTGCTGCCTAACATCACACTGGGGGCGCGTATCCTGGACACCTGTTCCAGGGAC
ACTCACGCCTTGGAGCAGTCGCTCACCTTCGTTCAGGCTCTGATCGAGAAGGACGGGACA
GATGTCAAATGTCTGGGTGGGGGAGCGCCCATCATAACTAAACCTGAGAGGGTGGTGGGC
GTCATCGGAGCTTCCTCCAGCTCCGTTTCCATCATGGTGGCCAACATACTACGCCTGTTT
AAGGTAAGAGTTGATGTGGGCCACAGTAATGAGCATCTCCAGAAGCGCATTCCTGATCCC
ACTCTCACATGGAAGCCTCAAATCCTTCGTCGT
>PBT19c-g00248|scaffold|PBTmale19a001_polishCLR002|248|7918438-7920129|1| g00248
ATACCTCAGGTGAGCTACGCCTCCACGGCTCCAGAACTCAGTGACAACAGCCGCTATGAT
TTCTTCTCCCGAGTGGTGCCCCCAGACACCTACCAGGCCCAGGCCATGGTGGACATTGTC
AAGGCCATGCGATGGAACTATGTCTCCACAGTGGCCTCAGAGGGGAACTACGGAGAGAGC
GGTGTCGATGCTTTCATTCAGAAGTCTCGGGAGGACGAAACAGGTACATTTTTTGCTTGT
>PBT19c-g00249|scaffold|PBTmale19a001_polishCLR002|249|7958495-7991547|1| g00249
GGTGTGTGCATCTCCCAGTCTGTCAAGATTCCTCGGGAGCCCAAGCAGGGAGAGTTTGAC
AAGATCATCCGACGACTCAGAGAAAACCCAAATGCAAGAGTTGTCATACTTTTTGCCAAT
GAAGACGATATCAGGCGGCTACTCCATGCAGCTAAAAAGGCCAACCAGACAGGTCATTTC
ATCTGGGTGGGTTCAGACAGCTGGGGCTCAAAGATCTCTCCGGTTGTGCACCAGGAGGAG
ATGGCAGAGGGAGCAGTCACCATCCTGCCCAAGCGCCAGTCGATCAGAGGGTTTGATCGT
TACTTCATCAGCCGAACGCTGGAAAACAACAGAAGGAATATCTGGTTTGCTGAGTTCTGG
GAGAACAACTTCAGCTGCAAACTCAGCCGTCACGCCGTGAAGAAAGGGTCCGGGCTCAAA
AAATGCACAAATCAGGAGCGGATAGGAAAGGACTCAAACTATGAGCAAGAAGGAAAAGTG
CAGTTTGTCATTGATGCAGTCTATGCAATGGCTCATGCCCTGCACAATATGCACCAGGAG
CTGTGCCCAGGGAAGGTGGGCCTCTGCGGTAAAATGGATCCCATCAATGGAACTCATCTG
CTTAAGCACATACGCCGCCTTAACTTTGCAGGCATAGCTGGCAACCCAGTGCTCTTCAAC
GAAAACGGAGATGCCCCCGGGCGCTACGAGATATACCAATACCAGATCCGAAACCGAACG
GCTGAGTACAAAATCATTGGCCACTGGACGGATCAACTTCATCTCACCGTTCGTTCGATG
CAGTGGCCTGGCGGTGTCCGCCAGATCCCTTCCTCAATCTGCAGCCACCCCTGTCAGCCC
GGTGAGCGCAAGAAGATCGTGAAGGGCATCCCTTGCTGTTGGCACTGTGAGCGCTGCGAT
GGCTATCAGTACCAGGCGGACACCTACACGTGTAAGATGTGTCGCTTTGATTTGCGGCCC
AACGAGAATCACACGGGCTGTGTTCCAATCCCCATTGTTAAGCTGGAGTGGAGCTCTCCG
TGGGCAGTCATCCCTGTGCTTATTGCAGTCGTTGGCATCATGGCCACTCTGTTTGTGGTG
GTCACCTTCATCCGCTACAACGACACTCCCATTGTGAAAGCATCAGGGCGAGAGCTAAGC
TATGTGCTGCTAACTGGCATCTTCCTCTGTTACGCCACAACTTTCCTGATGATTTCTACA
CCCGATGTAGGAATCTGCTCCCTCCGGAGGATCTTCTTGGGTCTGGGAATGAGCATCAGT
TATGCTGCCCTGCTCACCAAAACCAATCGTATCTACCGCATCTTTGAGCAGGGCACGATG
TCTGTGAGTGCTCCCAGGTTCATCTCTCCGGCCTCCCAGCTAGTCATTACGTTCACCCTG
GCTTCAGTGCAGCTGCTTGGCGTGTGCATCTGGTTTGGCGTGGATCCTTCCAAAGCCATC
ATTGACTATGAGGACCAGAGGACATCTAACCCGGTGCTGGCTCGTGGTGTACTCAAGTGT
GACATCTCTGACCTGTCTCTGATCTGCCTGCTGGGCTACAGCATGCTGCTCATGGTCACC
TGTACTGTCTATGCCATTAAAACCAGAGGGGTGCCGGAGACCTTCAATGAGGCCAAACCC
ATTGGTTTTACCATGTACACGACCTGCATTATTTGGCTAGCGTTCATCCCAATATTCTTT
GGCACCTCACAATCCACAGAAAAGATGTACATCCAAACAACCACGCTGACCATCTCTGTG
AGCCTGAGTGCCTCAGTGTCCCTGGGGCTGCTCTACATGCCCAAGGTCTACGTGGTTCTC
TTCCACCCTGAGCAGAATGTGCCCAAGCGCACACGCAGCCTCAAGGCCGTGGTTACTGCT
GCCACCATGTCCAACAAGTTCAACCCCAAGGCCGGACTCAGACCCAACGGAGAAGCCAAG
ACTGAGCTGTGCGAAAGCCTCGAAACGCAA
>PBT19c-g00250|scaffold|PBTmale19a001_polishCLR002|250|8039481-8063418|1| g00250
ATGTGGAAGAGGTCAAAGGTGACCGATCAATCTGCCGCTGGGCAGACGGGCATCAAGATT
AAGTCGAAAGTGCCCGGTGTCATGATAACGCAGTTTATGGAGGAACTTCCAGAGGGAAAG
ACAACTCCAGATTTCACCCGCAAACCCATTGCTCTGACTATTCAAGAGGGTAAATTTGCC
ATCTTTAAAGCCAAAATAGTGGGCAATCCAACACCTACTGTAACATGGAGCAGAGCTAAT
GGAGAAATTAAGTTTGATGGTCACACGTGCCTGCAGAAGTTTGACAACGCATCTCATGAG
CATACCCTTGAGTTTCCAAAGGTGACTCCAGAGGATGCTGACACCTACAAGTGTTATGCA
TCAAATGAATATGGAAGGGCTGTTTGCACTGTTGTCTTGAATGTTATTGCAGTTGGATTC
TCTAAAGCCAAGGAACTTCAAAAGGTAGAAGTAGAAGATGTAGCGGAGATGAGAGGCAGA
CTTAAAAAACGTAATCCTGATGGAACACGTGAACAAAAGCCAATGTTGCTAGAGGAAAAG
ATCTGGGAAATTCTTCTTAGCGCAGACAAGAAAGACTACGAGCGCATCTGTGCTGAGTAT
GGTATCACCGACTTCCGCGGCATGCTGAAGAAACTTAATGATATGAAGAGAGAGAGAGAG
GAGGAGATTGCGGCGTTTGTATCACACCTCAGTACACTGAAACATATTGAGGTCAAGGAC
AATGACTGTGCAACATTTGAGCTGGACATGGACCTCAAGGATCCTTCCAGCAAAATCTTC
CTGTACAAGGATGGTGTCATGGTTCCATTCGCAAAAGAAGAAACCGATGGGGTAAAGCAC
TGTCTGAAACAAATTGGCAAGAAATTTGTATTCACAATTAAAAAACTAGGCAAAGATGAT
GCTGGACTCTACTCAGTGGACGTTGAGGGCGTCAATGTATTTTCCACAGAATTTAAAGTA
CCTGACGTTGACTTTGCTGTCAAAATACGAGAGGTTAAGGCACAAGAGCGAGAGGACGCC
CTCTTTCAGTGTGTCCTTACGTCACCTATGAATGAGATCAAGTGGTTTGGCAAAAACGCT
CCTTTGTTAAAGAATGAAAAACATGAATTCATTGTATCTGACGATAAACTTATCCACAAG
TTGATTGTGAAGGATTGTATGCCATTGGATGCCGGTATCTACGCTGCTGTGGCAGGAATC
AAATCTTGTAATGCCTGGCTTGTAGTTGAAGCTAACAAAGATCCTGCTCACAAAGGAAAG
AAGGCAACTCGCAAAACTACAGTGGCTGGAGGTGGTGATGATGAAGATCTTTTGAGAATA
GCTAAAGAACAGCAGGAAAAGTATTTGAAAGAAATGGAGGAAAAAATGGCACTTGCCAAG
AAGGCTCAGGCAGAGAAGGATGCTGCAGATGCACTTGCCTGGGACGAGGCAGAAGCAGCT
ACAAAGGCAGCTGCTGAAGCCAAAGCTGCGGCTGCAGCTGCAGCTGCAGTTGCCAAGGTG
GAGAGAGCAGTAGCTAGCAAGGATGCAGCTAGCAAGGACGTAGCTGCAAGGAAAACCAAG
AAAGGAGCAGATGGTGCTGGACATGCTGGAGGTGCTGGACATGCTGCAGGTGCTGGACAT
GCTGGAGCTGAAGGTGCTGGACATGCTGGAGGTGCTGGACATGCCGGAGCTGGAGGTGCT
GGACATGCTGGAGCTGGAGGTGCTGGTGGTGCTGGAGGTGCTGGAGTTGCTGGAGGTGCG
GGTGGTGAAGGTGGAGGTGCAGCTGGAGCCGGCACTAAGAGCGGAGCTGGGGTTGGAGCT
GGTGGAGGTGCTGAATTGGGAGATGACTCTGAGGGAGAAGGAGAAGAAGGGAAACGTGCA
AAGCGTGTGAGAGATGGTCCACTTGTTCCAGATACAGTGACAGGAGATAAAATTGATGAG
GATGATGAAACTGGAGATGGAGAAGGTGAAAAATCTGGGAAAAAAGGAAAACGTCCCAAA
AAGAAAAGTGTGGACGGTGAAGAAGCTGTTGTTGGAGATAAAATTGATGAGGATGATGAA
ACTGGAGATGGAGAAGGTGAAAAATCTGGGAAAAAAGGAAAACGCCACAAAAAGAAAAGT
GTGGAGGGTGAAGAAGCTGTTGTTGGAGATAAAATTGATGAGGATGAGGAAACTGGAAAT
GAAGAAGGTGAAAAATCTGGGAAAAAAGGAAAACGCCACAAAAAGAAAAGTGTGGAGGGT
GAAGAAGCTGTTGTTGGAGATAAAATTGATGAGGATGATGAAACAGGAGATGGAGAAGGT
GAAAAATCTGGGAAAAAAGGAAAACGTCACAAAAAGAAAAGTGTGGAGGGTGAAGAAGCT
[truncated: 48,183,456 more chars]
