# Supplementary material for: Transcriptome characterization of gonadal sex differentiation in Pacific bluefin tuna, Thunnus orientalis (Temminck et Schlegel)
Source: Sci Rep. 2023 Aug 24;13:13867. doi: 10.1038/s41598-023-40914-y (PMC10449831; doi:10.1038/s41598-023-40914-y)
Supplement: Supplementary file 3 — Supplementary Tables. [file 41598_2023_40914_MOESM3_ESM.xlsx]

## Sheet: S1
	Table S1. Results of homology search against zebrafish (Danio rerio) and medaka (Oryzias latipes) protein databases.
	Contig	Zebrafish				Medaka
		Protein accession No.	Description	E-value		Protein accession No.	Description	E-value
	g1	ENSDARP00000105418.2	pep chromosome:GRCz11:22:31004735:31020690:-1 gene:ENSDARG00000054827.8 transcript:ENSDART00000130604.3 gene_biotype:protein_coding transcript_biotype:protein_coding gene_symbol:ssuh2.4 description:ssu-2 homolog, tandem duplicate 4 [Source:ZFIN;Acc:ZDB-GENE-070424-72]	2.36168e-95		ENSORLP00000012575.1	pep primary_assembly:ASM223467v1:7:16287100:16291874:-1 gene:ENSORLG00000010022.2 transcript:ENSORLT00000012576.2 gene_biotype:protein_coding transcript_biotype:protein_coding gene_symbol:ssuh2rs1 description:protein SSUH2 homolog [Source:NCBI gene;Acc:101165553]	1.42257e-87
	g2
	g3	ENSDARP00000059964.5	pep chromosome:GRCz11:22:30812658:30881738:-1 gene:ENSDARG00000040920.7 transcript:ENSDART00000059965.6 gene_biotype:protein_coding transcript_biotype:protein_coding gene_symbol:si:dkey-49n23.1 description:si:dkey-49n23.1 [Source:ZFIN;Acc:ZDB-GENE-050208-762]	0		ENSORLP00000039801.1	pep primary_assembly:ASM223467v1:5:5773710:5854521:-1 gene:ENSORLG00000002866.2 transcript:ENSORLT00000043847.1 gene_biotype:protein_coding transcript_biotype:protein_coding gene_symbol:si:dkey-49n23.1 description:semaphorin-3D [Source:NCBI gene;Acc:101171739]	0
	g4	ENSDARP00000137006.1	pep chromosome:GRCz11:21:18907102:18925598:1 gene:ENSDARG00000020730.11 transcript:ENSDART00000160185.3 gene_biotype:protein_coding transcript_biotype:protein_coding gene_symbol:smpd4 description:sphingomyelin phosphodiesterase 4 [Source:NCBI gene;Acc:793294]	0		ENSORLP00000003528.2	pep primary_assembly:ASM223467v1:5:5753597:5773355:-1 gene:ENSORLG00000002821.2 transcript:ENSORLT00000003529.2 gene_biotype:protein_coding transcript_biotype:protein_coding gene_symbol:smpd4 description:sphingomyelin phosphodiesterase 4 [Source:NCBI gene;Acc:101161548]	0
	g5	ENSDARP00000149604.1	pep scaffold:GRCz11:KN150679.1:255:12836:1 gene:ENSDARG00000108136.2 transcript:ENSDART00000178069.2 gene_biotype:protein_coding transcript_biotype:protein_coding gene_symbol:CABZ01113599.1	1.43786e-91		ENSORLP00000031046.1	pep primary_assembly:ASM223467v1:7:16273553:16287435:-1 gene:ENSORLG00000010003.3 transcript:ENSORLT00000037628.1 gene_biotype:protein_coding transcript_biotype:protein_coding gene_symbol:DCAF1 description:DDB1 and CUL4 associated factor 1 [Source:NCBI gene;Acc:101166224]	0
	g6	ENSDARP00000086523.6	pep chromosome:GRCz11:22:31930650:32220391:1 gene:ENSDARG00000063180.8 transcript:ENSDART00000092090.6 gene_biotype:protein_coding transcript_biotype:protein_coding gene_symbol:dock3 description:dedicator of cytokinesis 3 [Source:ZFIN;Acc:ZDB-GENE-100624-1]	0		ENSORLP00000012502.2	pep primary_assembly:ASM223467v1:7:16225286:16268629:-1 gene:ENSORLG00000009964.2 transcript:ENSORLT00000012503.2 gene_biotype:protein_coding transcript_biotype:protein_coding description:dedicator of cytokinesis protein 3 [Source:NCBI gene;Acc:101165978]	0
	g7	ENSDARP00000073808.2	pep chromosome:GRCz11:3:19446997:19457773:1 gene:ENSDARG00000056798.4 transcript:ENSDART00000079352.3 gene_biotype:protein_coding transcript_biotype:protein_coding gene_symbol:zgc:123297 description:zgc:123297 [Source:ZFIN;Acc:ZDB-GENE-051127-9]	1.53342e-19		ENSORLP00000042531.1	pep primary_assembly:ASM223467v1:3:27945431:28013552:-1 gene:ENSORLG00000023865.1 transcript:ENSORLT00000036863.1 gene_biotype:protein_coding transcript_biotype:protein_coding gene_symbol:cd276 description:CD276 molecule [Source:NCBI gene;Acc:101169279]	2.72925e-16
	g8	ENSDARP00000073808.2	pep chromosome:GRCz11:3:19446997:19457773:1 gene:ENSDARG00000056798.4 transcript:ENSDART00000079352.3 gene_biotype:protein_coding transcript_biotype:protein_coding gene_symbol:zgc:123297 description:zgc:123297 [Source:ZFIN;Acc:ZDB-GENE-051127-9]	1.9931e-14		ENSORLP00000008054.2	pep primary_assembly:ASM223467v1:14:13937166:13944206:1 gene:ENSORLG00000006412.2 transcript:ENSORLT00000008055.2 gene_biotype:protein_coding transcript_biotype:protein_coding gene_symbol:hhla2a.2 description:HERV-H LTR-associating 2a, tandem duplicate 2 [Source:ZFIN;Acc:ZDB-GENE-091204-324]	5.86885e-11
	g9	ENSDARP00000139805.1	pep chromosome:GRCz11:3:11306799:11322732:-1 gene:ENSDARG00000100113.2 transcript:ENSDART00000161957.2 gene_biotype:protein_coding transcript_biotype:protein_coding gene_symbol:AL935044.2	3.65605e-10		ENSORLP00000030338.1	pep primary_assembly:ASM223467v1:18:446180:449956:-1 gene:ENSORLG00000024260.1 transcript:ENSORLT00000036872.1 gene_biotype:protein_coding transcript_biotype:protein_coding	2.88289e-12
	g10	ENSDARP00000073808.2	pep chromosome:GRCz11:3:19446997:19457773:1 gene:ENSDARG00000056798.4 transcript:ENSDART00000079352.3 gene_biotype:protein_coding transcript_biotype:protein_coding gene_symbol:zgc:123297 description:zgc:123297 [Source:ZFIN;Acc:ZDB-GENE-051127-9]	2.80681e-11		ENSORLP00000036440.1	pep primary_assembly:ASM223467v1:18:2412513:2414251:-1 gene:ENSORLG00000023938.1 transcript:ENSORLT00000036965.1 gene_biotype:protein_coding transcript_biotype:protein_coding	1.64038e-10
	g11	ENSDARP00000156066.1	pep chromosome:GRCz11:CHR_ALT_CTG5_1_24:31951841:31957536:1 gene:ENSDARG00000112550.1 transcript:ENSDART00000188937.1 gene_biotype:protein_coding transcript_biotype:protein_coding gene_symbol:CR387979.2 description:uracil DNA glycosylase b [Source:NCBI gene;Acc:571301]	9.83466e-06		ENSORLP00000045004.1	pep primary_assembly:ASM223467v1:7:34033345:34034995:-1 gene:ENSORLG00000022560.1 transcript:ENSORLT00000038103.1 gene_biotype:protein_coding transcript_biotype:protein_coding	9.90385e-29
	g12
	g13					ENSORLP00000030838.1	pep primary_assembly:ASM223467v1:4:334712:339009:1 gene:ENSORLG00000026828.1 transcript:ENSORLT00000030688.1 gene_biotype:protein_coding transcript_biotype:protein_coding	6.38174e-23
	g14					ENSORLP00000026426.1	pep primary_assembly:ASM223467v1:14:29226932:29228455:1 gene:ENSORLG00000023108.1 transcript:ENSORLT00000043680.1 gene_biotype:protein_coding transcript_biotype:protein_coding	2.79385e-48
	g15	ENSDARP00000128811.1	pep chromosome:GRCz11:6:52757433:52796212:-1 gene:ENSDARG00000074148.4 transcript:ENSDART00000154133.2 gene_biotype:protein_coding transcript_biotype:protein_coding gene_symbol:rbpjl description:recombination signal binding protein for immunoglobulin kappa J region-like [Source:ZFIN;Acc:ZDB-GENE-050307-4]	0		ENSORLP00000029535.1	pep primary_assembly:ASM223467v1:5:33090955:33114751:1 gene:ENSORLG00000029138.1 transcript:ENSORLT00000029159.1 gene_biotype:protein_coding transcript_biotype:protein_coding gene_symbol:rbpjl description:recombination signal binding protein for immunoglobulin kappa J region like [Source:NCBI gene;Acc:101173676]	0
	g16	ENSDARP00000049044.6	pep chromosome:GRCz11:19:43314700:43338280:1 gene:ENSDARG00000030215.10 transcript:ENSDART00000049045.8 gene_biotype:protein_coding transcript_biotype:protein_coding gene_symbol:matn1 description:matrilin 1 [Source:ZFIN;Acc:ZDB-GENE-050307-3]	0		ENSORLP00000014001.2	pep primary_assembly:ASM223467v1:11:21863109:21866706:-1 gene:ENSORLG00000011158.2 transcript:ENSORLT00000014002.2 gene_biotype:protein_coding transcript_biotype:protein_coding gene_symbol:matn1 description:matrilin 1, cartilage matrix protein [Source:NCBI gene;Acc:101155615]	0
	g17	ENSDARP00000135148.2	pep chromosome:GRCz11:6:52853404:52855784:1 gene:ENSDARG00000099958.3 transcript:ENSDART00000164391.2 gene_biotype:protein_coding transcript_biotype:protein_coding gene_symbol:BX957318.1	1.26636e-112		ENSORLP00000024831.2	pep primary_assembly:ASM223467v1:5:33001865:33003023:-1 gene:ENSORLG00000020004.2 transcript:ENSORLT00000024832.2 gene_biotype:protein_coding transcript_biotype:protein_coding description:olfactory receptor 187-like [Source:NCBI gene;Acc:101173531]	3.05513e-155
	g18	ENSDARP00000143150.1	pep chromosome:GRCz11:6:52853384:52854596:1 gene:ENSDARG00000099958.3 transcript:ENSDART00000174155.2 gene_biotype:protein_coding transcript_biotype:protein_coding gene_symbol:BX957318.1	5.19921e-106		ENSORLP00000024831.2	pep primary_assembly:ASM223467v1:5:33001865:33003023:-1 gene:ENSORLG00000020004.2 transcript:ENSORLT00000024832.2 gene_biotype:protein_coding transcript_biotype:protein_coding description:olfactory receptor 187-like [Source:NCBI gene;Acc:101173531]	7.87945e-148
	g19	ENSDARP00000135148.2	pep chromosome:GRCz11:6:52853404:52855784:1 gene:ENSDARG00000099958.3 transcript:ENSDART00000164391.2 gene_biotype:protein_coding transcript_biotype:protein_coding gene_symbol:BX957318.1	9.07895e-114		ENSORLP00000024831.2	pep primary_assembly:ASM223467v1:5:33001865:33003023:-1 gene:ENSORLG00000020004.2 transcript:ENSORLT00000024832.2 gene_biotype:protein_coding transcript_biotype:protein_coding description:olfactory receptor 187-like [Source:NCBI gene;Acc:101173531]	8.15266e-160
	g20	ENSDARP00000135148.2	pep chromosome:GRCz11:6:52853404:52855784:1 gene:ENSDARG00000099958.3 transcript:ENSDART00000164391.2 gene_biotype:protein_coding transcript_biotype:protein_coding gene_symbol:BX957318.1	2.22783e-107		ENSORLP00000024839.2	pep primary_assembly:ASM223467v1:5:32994294:32995410:-1 gene:ENSORLG00000020012.2 transcript:ENSORLT00000024840.2 gene_biotype:protein_coding transcript_biotype:protein_coding description:olfactory receptor 52R1-like [Source:NCBI gene;Acc:101174006]	2.70081e-136
	g21	ENSDARP00000135148.2	pep chromosome:GRCz11:6:52853404:52855784:1 gene:ENSDARG00000099958.3 transcript:ENSDART00000164391.2 gene_biotype:protein_coding transcript_biotype:protein_coding gene_symbol:BX957318.1	1.93698e-118		ENSORLP00000024831.2	pep primary_assembly:ASM223467v1:5:33001865:33003023:-1 gene:ENSORLG00000020004.2 transcript:ENSORLT00000024832.2 gene_biotype:protein_coding transcript_biotype:protein_coding description:olfactory receptor 187-like [Source:NCBI gene;Acc:101173531]	8.00018e-121
	g22	ENSDARP00000135148.2	pep chromosome:GRCz11:6:52853404:52855784:1 gene:ENSDARG00000099958.3 transcript:ENSDART00000164391.2 gene_biotype:protein_coding transcript_biotype:protein_coding gene_symbol:BX957318.1	2.38364e-118		ENSORLP00000024831.2	pep primary_assembly:ASM223467v1:5:33001865:33003023:-1 gene:ENSORLG00000020004.2 transcript:ENSORLT00000024832.2 gene_biotype:protein_coding transcript_biotype:protein_coding description:olfactory receptor 187-like [Source:NCBI gene;Acc:101173531]	1.91693e-120
	g23					ENSORLP00000034009.1	pep primary_assembly:ASM223467v1:15:17808284:17809595:-1 gene:ENSORLG00000023870.1 transcript:ENSORLT00000043482.1 gene_biotype:protein_coding transcript_biotype:protein_coding	7.10838e-29
	g24	ENSDARP00000143150.1	pep chromosome:GRCz11:6:52853384:52854596:1 gene:ENSDARG00000099958.3 transcript:ENSDART00000174155.2 gene_biotype:protein_coding transcript_biotype:protein_coding gene_symbol:BX957318.1	1.54123e-118		ENSORLP00000024831.2	pep primary_assembly:ASM223467v1:5:33001865:33003023:-1 gene:ENSORLG00000020004.2 transcript:ENSORLT00000024832.2 gene_biotype:protein_coding transcript_biotype:protein_coding description:olfactory receptor 187-like [Source:NCBI gene;Acc:101173531]	1.09225e-118
	g25	ENSDARP00000143150.1	pep chromosome:GRCz11:6:52853384:52854596:1 gene:ENSDARG00000099958.3 transcript:ENSDART00000174155.2 gene_biotype:protein_coding transcript_biotype:protein_coding gene_symbol:BX957318.1	1.26164e-103		ENSORLP00000024831.2	pep primary_assembly:ASM223467v1:5:33001865:33003023:-1 gene:ENSORLG00000020004.2 transcript:ENSORLT00000024832.2 gene_biotype:protein_coding transcript_biotype:protein_coding description:olfactory receptor 187-like [Source:NCBI gene;Acc:101173531]	1.25784e-111
	g26	ENSDARP00000135148.2	pep chromosome:GRCz11:6:52853404:52855784:1 gene:ENSDARG00000099958.3 transcript:ENSDART00000164391.2 gene_biotype:protein_coding transcript_biotype:protein_coding gene_symbol:BX957318.1	7.74951e-115		ENSORLP00000039855.1	pep primary_assembly:ASM223467v1:5:32991477:32992472:-1 gene:ENSORLG00000024505.1 transcript:ENSORLT00000038363.1 gene_biotype:protein_coding transcript_biotype:protein_coding description:olfactory receptor 11A1-like [Source:NCBI gene;Acc:101174250]	2.70617e-128
	g27
	g28	ENSDARP00000143207.1	pep chromosome:GRCz11:4:72501310:72513569:-1 gene:ENSDARG00000105829.2 transcript:ENSDART00000174130.2 gene_biotype:protein_coding transcript_biotype:protein_coding gene_symbol:CR788316.4 description:neoverrucotoxin subunit beta-like [Source:NCBI gene;Acc:100004951]	3.34259e-108		ENSORLP00000019592.2	pep primary_assembly:ASM223467v1:16:26550036:26557086:-1 gene:ENSORLG00000015649.2 transcript:ENSORLT00000019593.2 gene_biotype:protein_coding transcript_biotype:protein_coding description:NACHT, LRR and PYD domains-containing protein 12-like [Source:NCBI gene;Acc:111949013]	5.58721e-34
	g29					ENSORLP00000028121.1	pep primary_assembly:ASM223467v1:4:30731179:30734007:-1 gene:ENSORLG00000025660.1 transcript:ENSORLT00000043092.1 gene_biotype:protein_coding transcript_biotype:protein_coding	2.98924e-62
	g30	ENSDARP00000093909.2	pep chromosome:GRCz11:6:52859495:52861521:1 gene:ENSDARG00000070341.4 transcript:ENSDART00000103135.4 gene_biotype:protein_coding transcript_biotype:protein_coding gene_symbol:or134-1 description:odorant receptor, family H, subfamily 134, member 1 [Source:ZFIN;Acc:ZDB-GENE-070806-22]	8.54958e-125		ENSORLP00000024845.2	pep primary_assembly:ASM223467v1:5:32983959:32986747:-1 gene:ENSORLG00000020015.2 transcript:ENSORLT00000024846.2 gene_biotype:protein_coding transcript_biotype:protein_coding	6.00898e-126
	g31	ENSDARP00000150967.1	pep chromosome:GRCz11:CHR_ALT_CTG19_1_6:32809386:32820477:1 gene:ENSDARG00000115118.1 transcript:ENSDART00000189278.1 gene_biotype:protein_coding transcript_biotype:protein_coding gene_symbol:stk3 description:serine/threonine kinase 3 (STE20 homolog, yeast) [Source:NCBI gene;Acc:324125]	0		ENSORLP00000024937.1	pep primary_assembly:ASM223467v1:5:32921158:32944679:1 gene:ENSORLG00000020097.2 transcript:ENSORLT00000024938.2 gene_biotype:protein_coding transcript_biotype:protein_coding description:serine/threonine-protein kinase 4 [Source:NCBI gene;Acc:101175466]	0
	g32	ENSDARP00000056318.3	pep chromosome:GRCz11:6:52235441:52241529:1 gene:ENSDARG00000038577.4 transcript:ENSDART00000056319.4 gene_biotype:protein_coding transcript_biotype:protein_coding gene_symbol:cox6c description:cytochrome c oxidase subunit 6C [Source:ZFIN;Acc:ZDB-GENE-040724-95]	1.32301e-41		ENSORLP00000025206.2	pep primary_assembly:ASM223467v1:5:32916055:32919726:1 gene:ENSORLG00000020333.2 transcript:ENSORLT00000025207.2 gene_biotype:protein_coding transcript_biotype:protein_coding gene_symbol:cox6c description:cytochrome c oxidase subunit 6C-1 [Source:NCBI gene;Acc:101154763]	1.75551e-43
	g33	ENSDARP00000127788.1	pep chromosome:GRCz11:6:51932267:52030817:1 gene:ENSDARG00000076787.5 transcript:ENSDART00000156256.2 gene_biotype:protein_coding transcript_biotype:protein_coding gene_symbol:angpt4 description:angiopoietin 4 [Source:ZFIN;Acc:ZDB-GENE-110104-1]	0		ENSORLP00000027330.1	pep primary_assembly:ASM223467v1:5:32847607:32913278:1 gene:ENSORLG00000028836.1 transcript:ENSORLT00000032480.1 gene_biotype:protein_coding transcript_biotype:protein_coding gene_symbol:angpt4 description:angiopoietin-1 [Source:NCBI gene;Acc:101171463]	0
	g34	ENSDARP00000127788.1	pep chromosome:GRCz11:6:51932267:52030817:1 gene:ENSDARG00000076787.5 transcript:ENSDART00000156256.2 gene_biotype:protein_coding transcript_biotype:protein_coding gene_symbol:angpt4 description:angiopoietin 4 [Source:ZFIN;Acc:ZDB-GENE-110104-1]	4.87095e-21		ENSORLP00000027330.1	pep primary_assembly:ASM223467v1:5:32847607:32913278:1 gene:ENSORLG00000028836.1 transcript:ENSORLT00000032480.1 gene_biotype:protein_coding transcript_biotype:protein_coding gene_symbol:angpt4 description:angiopoietin-1 [Source:NCBI gene;Acc:101171463]	9.89502e-34
	g35	ENSDARP00000107085.1	pep chromosome:GRCz11:1:57981823:57991025:1 gene:ENSDARG00000088019.4 transcript:ENSDART00000128873.2 gene_biotype:protein_coding transcript_biotype:protein_coding gene_symbol:si:ch211-114l13.12 description:si:ch211-114l13.12 [Source:ZFIN;Acc:ZDB-GENE-120215-211]	6.39368e-22		ENSORLP00000038743.1	pep primary_assembly:ASM223467v1:17:18479262:18485504:1 gene:ENSORLG00000024540.1 transcript:ENSORLT00000034252.1 gene_biotype:protein_coding transcript_biotype:protein_coding gene_symbol:pigr description:polymeric immunoglobulin receptor [Source:ZFIN;Acc:ZDB-GENE-060503-327]	7.91266e-05
	g36	ENSDARP00000107085.1	pep chromosome:GRCz11:1:57981823:57991025:1 gene:ENSDARG00000088019.4 transcript:ENSDART00000128873.2 gene_biotype:protein_coding transcript_biotype:protein_coding gene_symbol:si:ch211-114l13.12 description:si:ch211-114l13.12 [Source:ZFIN;Acc:ZDB-GENE-120215-211]	2.10596e-23		ENSORLP00000040039.1	pep primary_assembly:ASM223467v1:15:20695841:20702026:1 gene:ENSORLG00000022482.1 transcript:ENSORLT00000040849.1 gene_biotype:protein_coding transcript_biotype:protein_coding description:uncharacterized LOC105355791 [Source:NCBI gene;Acc:105355791]	1.00819e-05
	g37	ENSDARP00000107085.1	pep chromosome:GRCz11:1:57981823:57991025:1 gene:ENSDARG00000088019.4 transcript:ENSDART00000128873.2 gene_biotype:protein_coding transcript_biotype:protein_coding gene_symbol:si:ch211-114l13.12 description:si:ch211-114l13.12 [Source:ZFIN;Acc:ZDB-GENE-120215-211]	1.79214e-17
	g38	ENSDARP00000107085.1	pep chromosome:GRCz11:1:57981823:57991025:1 gene:ENSDARG00000088019.4 transcript:ENSDART00000128873.2 gene_biotype:protein_coding transcript_biotype:protein_coding gene_symbol:si:ch211-114l13.12 description:si:ch211-114l13.12 [Source:ZFIN;Acc:ZDB-GENE-120215-211]	1.98754e-21
	g39	ENSDARP00000107085.1	pep chromosome:GRCz11:1:57981823:57991025:1 gene:ENSDARG00000088019.4 transcript:ENSDART00000128873.2 gene_biotype:protein_coding transcript_biotype:protein_coding gene_symbol:si:ch211-114l13.12 description:si:ch211-114l13.12 [Source:ZFIN;Acc:ZDB-GENE-120215-211]	6.66929e-23		ENSORLP00000007506.2	pep primary_assembly:ASM223467v1:13:13107916:13110068:1 gene:ENSORLG00000028696.1 transcript:ENSORLT00000007507.2 gene_biotype:protein_coding transcript_biotype:protein_coding	3.8627e-07
	g40	ENSDARP00000090190.4	pep chromosome:GRCz11:5:6955900:6962784:1 gene:ENSDARG00000076082.4 transcript:ENSDART00000099417.5 gene_biotype:protein_coding transcript_biotype:protein_coding gene_symbol:CABZ01041962.1 description:uncharacterized LOC798124 [Source:NCBI gene;Acc:798124]	1.08597e-63		ENSORLP00000045847.1	pep primary_assembly:ASM223467v1:10:24066840:24068507:-1 gene:ENSORLG00000028405.1 transcript:ENSORLT00000034362.1 gene_biotype:protein_coding transcript_biotype:protein_coding description:uncharacterized LOC105353692 [Source:NCBI gene;Acc:105353692]	2.47846e-29
	g41	ENSDARP00000107085.1	pep chromosome:GRCz11:1:57981823:57991025:1 gene:ENSDARG00000088019.4 transcript:ENSDART00000128873.2 gene_biotype:protein_coding transcript_biotype:protein_coding gene_symbol:si:ch211-114l13.12 description:si:ch211-114l13.12 [Source:ZFIN;Acc:ZDB-GENE-120215-211]	2.47903e-25
	g42	ENSDARP00000010317.6	pep chromosome:GRCz11:22:31045544:31059670:-1 gene:ENSDARG00000005749.9 transcript:ENSDART00000022445.7 gene_biotype:protein_coding transcript_biotype:protein_coding gene_symbol:cand2 description:cullin-associated and neddylation-dissociated 2 (putative) [Source:ZFIN;Acc:ZDB-GENE-060503-645]	0		ENSORLP00000035545.1	pep primary_assembly:ASM223467v1:5:32819331:32833170:1 gene:ENSORLG00000025804.1 transcript:ENSORLT00000032519.1 gene_biotype:protein_coding transcript_biotype:protein_coding gene_symbol:cand2 description:cullin-associated NEDD8-dissociated protein 1-like [Source:NCBI gene;Acc:101161115]	0
	g43	ENSDARP00000154605.1	pep chromosome:GRCz11:CHR_ALT_CTG22_2_8:31061840:31083139:1 gene:ENSDARG00000109318.1 transcript:ENSDART00000191518.1 gene_biotype:protein_coding transcript_biotype:protein_coding gene_symbol:sec13 description:SEC13 homolog, nuclear pore and COPII coat complex component [Source:ZFIN;Acc:ZDB-GENE-040426-2649]	0		ENSORLP00000024783.1	pep primary_assembly:ASM223467v1:5:32813248:32819172:-1 gene:ENSORLG00000019962.2 transcript:ENSORLT00000024784.2 gene_biotype:protein_coding transcript_biotype:protein_coding gene_symbol:sec13 description:SEC13 homolog, nuclear pore and COPII coat complex component [Source:NCBI gene;Acc:101160872]	0
	g44	ENSDARP00000006940.8	pep chromosome:GRCz11:22:5667371:5682494:-1 gene:ENSDARG00000015123.12 transcript:ENSDART00000012686.9 gene_biotype:protein_coding transcript_biotype:protein_coding gene_symbol:dnase1l4.1 description:deoxyribonuclease 1 like 4, tandem duplicate 1 [Source:ZFIN;Acc:ZDB-GENE-040808-35]	4.6111e-110		ENSORLP00000023783.2	pep primary_assembly:ASM223467v1:5:32798623:32812165:-1 gene:ENSORLG00000019071.2 transcript:ENSORLT00000023784.2 gene_biotype:protein_coding transcript_biotype:protein_coding gene_symbol:dnase1l4.2 description:deoxyribonuclease gamma [Source:NCBI gene;Acc:101160620]	1.49987e-109
	g45	ENSDARP00000063483.4	pep chromosome:GRCz11:22:5727753:5739360:1 gene:ENSDARG00000043242.5 transcript:ENSDART00000063484.5 gene_biotype:protein_coding transcript_biotype:protein_coding gene_symbol:si:dkey-222f2.1 description:si:dkey-222f2.1 [Source:ZFIN;Acc:ZDB-GENE-050208-726]	3.54189e-166		ENSORLP00000031503.1	pep primary_assembly:ASM223467v1:5:32791116:32798545:-1 gene:ENSORLG00000023341.1 transcript:ENSORLT00000028327.1 gene_biotype:protein_coding transcript_biotype:protein_coding gene_symbol:si:dkey-222f2.1 description:intermediate filament protein ON3-like [Source:NCBI gene;Acc:101167925]	0
	g46	ENSDARP00000006940.8	pep chromosome:GRCz11:22:5667371:5682494:-1 gene:ENSDARG00000015123.12 transcript:ENSDART00000012686.9 gene_biotype:protein_coding transcript_biotype:protein_coding gene_symbol:dnase1l4.1 description:deoxyribonuclease 1 like 4, tandem duplicate 1 [Source:ZFIN;Acc:ZDB-GENE-040808-35]	1.47502e-16		ENSORLP00000041847.1	pep primary_assembly:ASM223467v1:5:32806984:32812165:-1 gene:ENSORLG00000019071.2 transcript:ENSORLT00000041453.1 gene_biotype:protein_coding transcript_biotype:protein_coding gene_symbol:dnase1l4.2 description:deoxyribonuclease gamma [Source:NCBI gene;Acc:101160620]	1.32387e-21
	g47	ENSDARP00000068355.3	pep chromosome:GRCz11:6:51549203:51573975:-1 gene:ENSDARG00000008141.9 transcript:ENSDART00000073865.5 gene_biotype:protein_coding transcript_biotype:protein_coding gene_symbol:rbl1 description:retinoblastoma-like 1 (p107) [Source:ZFIN;Acc:ZDB-GENE-030131-8179]	0		ENSORLP00000023819.2	pep primary_assembly:ASM223467v1:5:32773801:32789710:-1 gene:ENSORLG00000019101.2 transcript:ENSORLT00000023820.2 gene_biotype:protein_coding transcript_biotype:protein_coding gene_symbol:rbl1 description:RB transcriptional corepressor like 1 [Source:NCBI gene;Acc:101168176]	0
	g48	ENSDARP00000129061.1	pep chromosome:GRCz11:6:51773873:51780757:1 gene:ENSDARG00000078868.5 transcript:ENSDART00000156516.2 gene_biotype:protein_coding transcript_biotype:protein_coding gene_symbol:tmem74b description:transmembrane protein 74B [Source:ZFIN;Acc:ZDB-GENE-120120-1]	1.22329e-64		ENSORLP00000021840.2	pep primary_assembly:ASM223467v1:5:32768287:32770696:-1 gene:ENSORLG00000017466.2 transcript:ENSORLT00000021841.2 gene_biotype:protein_coding transcript_biotype:protein_coding gene_symbol:tmem74b description:transmembrane protein 74B [Source:ZFIN;Acc:ZDB-GENE-120120-1]	4.08714e-101
	g49	ENSDARP00000133267.1	pep chromosome:GRCz11:6:51796296:51811095:-1 gene:ENSDARG00000022652.11 transcript:ENSDART00000161048.3 gene_biotype:protein_coding transcript_biotype:protein_coding gene_symbol:psmf1 description:proteasome inhibitor subunit 1 [Source:ZFIN;Acc:ZDB-GENE-040718-282]	2.91095e-131		ENSORLP00000021837.2	pep primary_assembly:ASM223467v1:5:32758684:32763768:1 gene:ENSORLG00000017464.2 transcript:ENSORLT00000021838.2 gene_biotype:protein_coding transcript_biotype:protein_coding description:proteasome inhibitor subunit 1 [Source:NCBI gene;Acc:101171406]	2.57938e-149
	g50	ENSDARP00000100232.2	pep chromosome:GRCz11:6:50714358:50730749:-1 gene:ENSDARG00000075530.5 transcript:ENSDART00000110441.4 gene_biotype:protein_coding transcript_biotype:protein_coding gene_symbol:pigu description:phosphatidylinositol glycan anchor biosynthesis, class U [Source:ZFIN;Acc:ZDB-GENE-100629-1]	0		ENSORLP00000038652.1	pep primary_assembly:ASM223467v1:5:32752284:32758145:-1 gene:ENSORLG00000017459.2 transcript:ENSORLT00000029285.1 gene_biotype:protein_coding transcript_biotype:protein_coding gene_symbol:pigu description:phosphatidylinositol glycan anchor biosynthesis class U [Source:NCBI gene;Acc:101171159]	0
	g51	ENSDARP00000133012.1	pep chromosome:GRCz11:22:5632029:5655680:-1 gene:ENSDARG00000102798.3 transcript:ENSDART00000159629.3 gene_biotype:protein_coding transcript_biotype:protein_coding gene_symbol:mcm2 description:minichromosome maintenance complex component 2 [Source:ZFIN;Acc:ZDB-GENE-020419-24]	0		ENSORLP00000003973.2	pep primary_assembly:ASM223467v1:5:6784931:6794346:1 gene:ENSORLG00000003191.2 transcript:ENSORLT00000003974.2 gene_biotype:protein_coding transcript_biotype:protein_coding gene_symbol:mcm2 description:minichromosome maintenance complex component 2 [Source:NCBI gene;Acc:101173930]	0
	g52	ENSDARP00000125434.1	pep chromosome:GRCz11:4:11734362:11737939:-1 gene:ENSDARG00000031228.8 transcript:ENSDART00000150299.2 gene_biotype:protein_coding transcript_biotype:protein_coding gene_symbol:podxl description:podocalyxin-like [Source:ZFIN;Acc:ZDB-GENE-030131-2805]	9.18609e-11		ENSORLP00000038246.1	pep primary_assembly:ASM223467v1:5:6796202:6819782:1 gene:ENSORLG00000025961.1 transcript:ENSORLT00000033090.1 gene_biotype:protein_coding transcript_biotype:protein_coding description:podocalyxin like 2 [Source:NCBI gene;Acc:105354063]	0
	g53	ENSDARP00000068337.4	pep chromosome:GRCz11:6:51769760:51771634:-1 gene:ENSDARG00000052073.5 transcript:ENSDART00000073847.5 gene_biotype:protein_coding transcript_biotype:protein_coding gene_symbol:blcap description:bladder cancer associated protein [Source:NCBI gene;Acc:57918]	9.28248e-57		ENSORLP00000044632.1	pep primary_assembly:ASM223467v1:5:6830442:6830705:1 gene:ENSORLG00000026381.1 transcript:ENSORLT00000028870.1 gene_biotype:protein_coding transcript_biotype:protein_coding gene_symbol:blcap description:BLCAP apoptosis inducing factor [Source:NCBI gene;Acc:101164392]	2.97457e-57
	g54	ENSDARP00000119471.1	pep chromosome:GRCz11:6:51713076:51763503:1 gene:ENSDARG00000020979.11 transcript:ENSDART00000146281.2 gene_biotype:protein_coding transcript_biotype:protein_coding gene_symbol:ripor3 description:RIPOR family member 3 [Source:NCBI gene;Acc:503535]	0		ENSORLP00000004021.2	pep primary_assembly:ASM223467v1:5:6833476:6853388:-1 gene:ENSORLG00000003227.2 transcript:ENSORLT00000004022.2 gene_biotype:protein_coding transcript_biotype:protein_coding description:RIPOR family member 3 [Source:NCBI gene;Acc:101174177]	0
	g55	ENSDARP00000146352.1	pep chromosome:GRCz11:2:13050225:13051517:1 gene:ENSDARG00000114675.1 transcript:ENSDART00000182237.1 gene_biotype:protein_coding transcript_biotype:protein_coding gene_symbol:BX324233.1	4.26602e-06
	g56	ENSDARP00000128062.1	pep chromosome:GRCz11:6:51575924:51666739:-1 gene:ENSDARG00000017244.11 transcript:ENSDART00000155549.3 gene_biotype:protein_coding transcript_biotype:protein_coding gene_symbol:chd6 description:chromodomain helicase DNA binding protein 6 [Source:ZFIN;Acc:ZDB-GENE-130530-559]	0		ENSORLP00000036398.1	pep primary_assembly:ASM223467v1:3:29611494:29688582:1 gene:ENSORLG00000013810.2 transcript:ENSORLT00000033303.1 gene_biotype:protein_coding transcript_biotype:protein_coding gene_symbol:chd9 description:chromodomain helicase DNA binding protein 9 [Source:NCBI gene;Acc:101162589]	0
	g57	ENSDARP00000123862.1	pep chromosome:GRCz11:6:51824596:51843277:1 gene:ENSDARG00000038593.8 transcript:ENSDART00000149003.2 gene_biotype:protein_coding transcript_biotype:protein_coding gene_symbol:rspo4 description:R-spondin 4 [Source:ZFIN;Acc:ZDB-GENE-110103-2]	2.59808e-77		ENSORLP00000025645.2	pep primary_assembly:ASM223467v1:16:3322219:3381189:-1 gene:ENSORLG00000020705.2 transcript:ENSORLT00000025646.2 gene_biotype:protein_coding transcript_biotype:protein_coding gene_symbol:rspo2 description:R-spondin 2 [Source:NCBI gene;Acc:100820726]	1.96252e-52
	g58	ENSDARP00000143248.2	pep chromosome:GRCz11:6:51020918:51386696:-1 gene:ENSDARG00000074781.6 transcript:ENSDART00000177990.2 gene_biotype:protein_coding transcript_biotype:protein_coding gene_symbol:ptprt description:protein tyrosine phosphatase receptor type T [Source:ZFIN;Acc:ZDB-GENE-101028-4]	0		ENSORLP00000032527.1	pep primary_assembly:ASM223467v1:5:18864817:19200640:-1 gene:ENSORLG00000009770.2 transcript:ENSORLT00000027765.1 gene_biotype:protein_coding transcript_biotype:protein_coding gene_symbol:ptprt description:receptor-type tyrosine-protein phosphatase T [Source:NCBI gene;Acc:101158188]	0
	g59
	g60	ENSDARP00000150551.1	pep chromosome:GRCz11:20:49319834:49390867:-1 gene:ENSDARG00000115208.1 transcript:ENSDART00000191000.1 gene_biotype:protein_coding transcript_biotype:protein_coding gene_symbol:LO018680.1	1.05363e-06		ENSORLP00000036728.1	pep primary_assembly:ASM223467v1:18:21181116:21182160:1 gene:ENSORLG00000030559.1 transcript:ENSORLT00000037132.1 gene_biotype:protein_coding transcript_biotype:protein_coding	4.08546e-06
	g61	ENSDARP00000150551.1	pep chromosome:GRCz11:20:49319834:49390867:-1 gene:ENSDARG00000115208.1 transcript:ENSDART00000191000.1 gene_biotype:protein_coding transcript_biotype:protein_coding gene_symbol:LO018680.1	4.17222e-06		ENSORLP00000034269.1	pep primary_assembly:ASM223467v1:8:25153797:25154249:1 gene:ENSORLG00000023697.1 transcript:ENSORLT00000040287.1 gene_biotype:protein_coding transcript_biotype:protein_coding	6.60757e-06
	g62	ENSDARP00000146004.1	pep chromosome:GRCz11:4:51458762:51460013:-1 gene:ENSDARG00000116298.1 transcript:ENSDART00000193382.1 gene_biotype:protein_coding transcript_biotype:protein_coding gene_symbol:CR628395.1	5.98002e-66		ENSORLP00000038816.1	pep primary_assembly:ASM223467v1:23:23735603:23736916:-1 gene:ENSORLG00000027947.1 transcript:ENSORLT00000032070.1 gene_biotype:protein_coding transcript_biotype:protein_coding	1.0468e-64
	g63	ENSDARP00000139236.1	pep chromosome:GRCz11:22:5574952:5587976:1 gene:ENSDARG00000105118.3 transcript:ENSDART00000171774.3 gene_biotype:protein_coding transcript_biotype:protein_coding description:zgc:171566 [Source:ZFIN;Acc:ZDB-GENE-050309-193]	1.38832e-179		ENSORLP00000012087.2	pep primary_assembly:ASM223467v1:5:18698193:18714623:1 gene:ENSORLG00000009641.2 transcript:ENSORLT00000012088.2 gene_biotype:protein_coding transcript_biotype:protein_coding description:gamma-glutamyl hydrolase [Source:NCBI gene;Acc:101175559]	0
	g64
	g65					ENSORLP00000034009.1	pep primary_assembly:ASM223467v1:15:17808284:17809595:-1 gene:ENSORLG00000023870.1 transcript:ENSORLT00000043482.1 gene_biotype:protein_coding transcript_biotype:protein_coding	1.05346e-21
	g66	ENSDARP00000112516.3	pep chromosome:GRCz11:22:31207799:31466591:1 gene:ENSDARG00000027618.12 transcript:ENSDART00000133267.5 gene_biotype:protein_coding transcript_biotype:protein_coding gene_symbol:grip2b description:glutamate receptor interacting protein 2b [Source:ZFIN;Acc:ZDB-GENE-070705-172]	0		ENSORLP00000039120.1	pep primary_assembly:ASM223467v1:5:18445841:18537135:-1 gene:ENSORLG00000009623.2 transcript:ENSORLT00000044545.1 gene_biotype:protein_coding transcript_biotype:protein_coding gene_symbol:grip2b description:glutamate receptor interacting protein 2 [Source:NCBI gene;Acc:101157934]	0
	g67	ENSDARP00000123063.1	pep chromosome:GRCz11:8:7144066:7195929:1 gene:ENSDARG00000012534.11 transcript:ENSDART00000146306.2 gene_biotype:protein_coding transcript_biotype:protein_coding gene_symbol:slc6a6a description:solute carrier family 6 member 6a [Source:ZFIN;Acc:ZDB-GENE-081104-1]	0		ENSORLP00000012013.2	pep primary_assembly:ASM223467v1:5:18406082:18436849:1 gene:ENSORLG00000009579.2 transcript:ENSORLT00000012014.2 gene_biotype:protein_coding transcript_biotype:protein_coding description:sodium- and chloride-dependent taurine transporter [Source:NCBI gene;Acc:101175313]	0
	g68	ENSDARP00000104495.1	pep chromosome:GRCz11:22:31660964:31672566:-1 gene:ENSDARG00000089663.4 transcript:ENSDART00000128247.4 gene_biotype:protein_coding transcript_biotype:protein_coding gene_symbol:lsm3 description:LSM3 homolog, U6 small nuclear RNA and mRNA degradation associated [Source:ZFIN;Acc:ZDB-GENE-161207-2]	1.01385e-67		ENSORLP00000042855.1	pep primary_assembly:ASM223467v1:5:18334916:18338989:1 gene:ENSORLG00000025900.1 transcript:ENSORLT00000037990.1 gene_biotype:protein_coding transcript_biotype:protein_coding gene_symbol:LSM3 description:LSM3 homolog, U6 small nuclear RNA and mRNA degradation associated [Source:NCBI gene;Acc:101175071]	1.99852e-69
	g69	ENSDARP00000129512.1	pep chromosome:GRCz11:6:52064304:52072829:1 gene:ENSDARG00000038583.7 transcript:ENSDART00000153468.2 gene_biotype:protein_coding transcript_biotype:protein_coding gene_symbol:abraa description:actin binding Rho activating protein a [Source:ZFIN;Acc:ZDB-GENE-120730-1]	6.08617e-145		ENSORLP00000011945.2	pep primary_assembly:ASM223467v1:5:18312603:18319843:-1 gene:ENSORLG00000009523.2 transcript:ENSORLT00000011946.2 gene_biotype:protein_coding transcript_biotype:protein_coding gene_symbol:abraa description:actin-binding Rho-activating protein [Source:NCBI gene;Acc:101157687]	0
	g70	ENSDARP00000077256.4	pep chromosome:GRCz11:6:52081752:52156427:-1 gene:ENSDARG00000059523.7 transcript:ENSDART00000082821.6 gene_biotype:protein_coding transcript_biotype:protein_coding gene_symbol:rims4 description:regulating synaptic membrane exocytosis 4 [Source:ZFIN;Acc:ZDB-GENE-110103-1]	0		ENSORLP00000011935.2	pep primary_assembly:ASM223467v1:5:18264869:18299937:1 gene:ENSORLG00000009518.2 transcript:ENSORLT00000011936.2 gene_biotype:protein_coding transcript_biotype:protein_coding gene_symbol:rims4 description:regulating synaptic membrane exocytosis 4 [Source:NCBI gene;Acc:101157445]	0
	g71	ENSDARP00000027118.8	pep chromosome:GRCz11:6:52212574:52225289:1 gene:ENSDARG00000013078.10 transcript:ENSDART00000025940.10 gene_biotype:protein_coding transcript_biotype:protein_coding gene_symbol:ywhaba description:tyrosine 3-monooxygenase/tryptophan 5-monooxygenase activation protein, beta polypeptide a [Source:NCBI gene;Acc:323055]	5.18902e-168		ENSORLP00000024335.2	pep primary_assembly:ASM223467v1:5:1218669:1230457:-1 gene:ENSORLG00000019559.2 transcript:ENSORLT00000024336.2 gene_biotype:protein_coding transcript_biotype:protein_coding description:14-3-3 protein beta/alpha-1 [Source:NCBI gene;Acc:101154846]	9.41184e-178
	g72	ENSDARP00000150883.1	pep chromosome:GRCz11:6:52226682:52235118:-1 gene:ENSDARG00000001557.9 transcript:ENSDART00000191243.1 gene_biotype:protein_coding transcript_biotype:protein_coding gene_symbol:tomm34 description:translocase of outer mitochondrial membrane 34 [Source:ZFIN;Acc:ZDB-GENE-030131-2081]	3.14089e-167		ENSORLP00000018033.2	pep primary_assembly:ASM223467v1:5:26725481:26736224:1 gene:ENSORLG00000014386.2 transcript:ENSORLT00000018034.2 gene_biotype:protein_coding transcript_biotype:protein_coding gene_symbol:tomm34 description:translocase of outer mitochondrial membrane 34 [Source:NCBI gene;Acc:101167447]	1.27485e-173
	g73	ENSDARP00000145506.1	pep chromosome:GRCz11:6:2097690:2122486:1 gene:ENSDARG00000074094.6 transcript:ENSDART00000193770.1 gene_biotype:protein_coding transcript_biotype:protein_coding gene_symbol:tgm2b description:transglutaminase 2b [Source:ZFIN;Acc:ZDB-GENE-030131-2576]	5.75186e-154		ENSORLP00000045801.1	pep primary_assembly:ASM223467v1:5:29880421:29896127:-1 gene:ENSORLG00000016570.2 transcript:ENSORLT00000045459.1 gene_biotype:protein_coding transcript_biotype:protein_coding gene_symbol:tgm2b description:protein-glutamine gamma-glutamyltransferase 2 [Source:NCBI gene;Acc:101173460]	4.57909e-159
	g74	ENSDARP00000057465.4	pep chromosome:GRCz11:6:60043053:60049272:-1 gene:ENSDARG00000039328.6 transcript:ENSDART00000057466.6 gene_biotype:protein_coding transcript_biotype:protein_coding gene_symbol:ccndbp1 description:cyclin D-type binding-protein 1 [Source:NCBI gene;Acc:553373]	4.16509e-167
	g75	ENSDARP00000057462.6	pep chromosome:GRCz11:6:60076456:60104628:-1 gene:ENSDARG00000039325.7 transcript:ENSDART00000057463.6 gene_biotype:protein_coding transcript_biotype:protein_coding gene_symbol:pmepa1 description:prostate transmembrane protein, androgen induced 1 [Source:ZFIN;Acc:ZDB-GENE-040718-320]	3.23762e-77		ENSORLP00000016026.2	pep primary_assembly:ASM223467v1:5:24658529:24693498:1 gene:ENSORLG00000012800.2 transcript:ENSORLT00000016027.2 gene_biotype:protein_coding transcript_biotype:protein_coding gene_symbol:pmepa1 description:protein TMEPAI [Source:NCBI gene;Acc:101172809]	0
	g76	ENSDARP00000018261.6	pep chromosome:GRCz11:6:60055168:60062097:1 gene:ENSDARG00000013522.8 transcript:ENSDART00000008752.7 gene_biotype:protein_coding transcript_biotype:protein_coding gene_symbol:pck1 description:phosphoenolpyruvate carboxykinase 1 (soluble) [Source:ZFIN;Acc:ZDB-GENE-030909-11]	0		ENSORLP00000007889.2	pep primary_assembly:ASM223467v1:20:12393188:12401919:1 gene:ENSORLG00000006281.2 transcript:ENSORLT00000007890.2 gene_biotype:protein_coding transcript_biotype:protein_coding gene_symbol:pck2 description:phosphoenolpyruvate carboxykinase 2, mitochondrial [Source:NCBI gene;Acc:101158145]	0
	g77
	g78	ENSDARP00000023938.6	pep chromosome:GRCz11:8:45361775:45375108:1 gene:ENSDARG00000007323.8 transcript:ENSDART00000015193.7 gene_biotype:protein_coding transcript_biotype:protein_coding gene_symbol:chmp4bb description:charged multivesicular body protein 4Bb [Source:NCBI gene;Acc:406766]	6.28454e-102		ENSORLP00000016085.2	pep primary_assembly:ASM223467v1:5:24725874:24733738:1 gene:ENSORLG00000012843.2 transcript:ENSORLT00000016086.2 gene_biotype:protein_coding transcript_biotype:protein_coding description:charged multivesicular body protein 4b [Source:NCBI gene;Acc:101173541]	2.02709e-124
	g79	ENSDARP00000002844.7	pep chromosome:GRCz11:6:49926115:49966288:1 gene:ENSDARG00000005191.9 transcript:ENSDART00000018523.9 gene_biotype:protein_coding transcript_biotype:protein_coding gene_symbol:ahcy description:adenosylhomocysteinase [Source:ZFIN;Acc:ZDB-GENE-031219-6]	0		ENSORLP00000016107.1	pep primary_assembly:ASM223467v1:5:24734504:24744343:1 gene:ENSORLG00000012859.2 transcript:ENSORLT00000016108.2 gene_biotype:protein_coding transcript_biotype:protein_coding gene_symbol:ahcy description:adenosylhomocysteinase [Source:NCBI gene;Acc:101156886]	0
	g80	ENSDARP00000100167.1	pep chromosome:GRCz11:6:49975910:49983329:-1 gene:ENSDARG00000077858.3 transcript:ENSDART00000113083.3 gene_biotype:protein_coding transcript_biotype:protein_coding gene_symbol:asip1 description:agouti signaling protein 1 [Source:ZFIN;Acc:ZDB-GENE-060215-1]	9.9609e-17
	g81	ENSDARP00000139787.1	pep chromosome:GRCz11:6:50021410:50204262:-1 gene:ENSDARG00000059972.9 transcript:ENSDART00000163648.3 gene_biotype:protein_coding transcript_biotype:protein_coding gene_symbol:raly description:RALY heterogeneous nuclear ribonucleoprotein [Source:ZFIN;Acc:ZDB-GENE-041010-127]	1.77806e-119		ENSORLP00000022445.2	pep primary_assembly:ASM223467v1:17:30035853:30065402:-1 gene:ENSORLG00000017934.2 transcript:ENSORLT00000022446.2 gene_biotype:protein_coding transcript_biotype:protein_coding gene_symbol:ralyl description:RNA-binding Raly-like protein [Source:NCBI gene;Acc:101165260]	6.92794e-85
	g82
	g83	ENSDARP00000037611.7	pep chromosome:GRCz11:22:36902352:36905600:1 gene:ENSDARG00000070847.7 transcript:ENSDART00000036273.8 gene_biotype:protein_coding transcript_biotype:protein_coding gene_symbol:trim35-20 description:tripartite motif containing 35-20 [Source:ZFIN;Acc:ZDB-GENE-110920-8]	1.86513e-66		ENSORLP00000021567.2	pep primary_assembly:ASM223467v1:5:32353785:32355200:-1 gene:ENSORLG00000017236.2 transcript:ENSORLT00000021568.2 gene_biotype:protein_coding transcript_biotype:protein_coding description:nuclear factor 7, ovary-like [Source:NCBI gene;Acc:101168454]	4.07187e-60
	g84	ENSDARP00000055503.4	pep chromosome:GRCz11:6:50381347:50390089:1 gene:ENSDARG00000038075.7 transcript:ENSDART00000055504.6 gene_biotype:protein_coding transcript_biotype:protein_coding gene_symbol:cyc1 description:cytochrome c-1 [Source:ZFIN;Acc:ZDB-GENE-031105-2]	0
	g85	ENSDARP00000037611.7	pep chromosome:GRCz11:22:36902352:36905600:1 gene:ENSDARG00000070847.7 transcript:ENSDART00000036273.8 gene_biotype:protein_coding transcript_biotype:protein_coding gene_symbol:trim35-20 description:tripartite motif containing 35-20 [Source:ZFIN;Acc:ZDB-GENE-110920-8]	5.92431e-166		ENSORLP00000013637.2	pep primary_assembly:ASM223467v1:5:20558100:20559494:1 gene:ENSORLG00000010874.2 transcript:ENSORLT00000013638.2 gene_biotype:protein_coding transcript_biotype:protein_coding description:nuclear factor 7, brain-like [Source:NCBI gene;Acc:101163808]	0
	g86	ENSDARP00000037611.7	pep chromosome:GRCz11:22:36902352:36905600:1 gene:ENSDARG00000070847.7 transcript:ENSDART00000036273.8 gene_biotype:protein_coding transcript_biotype:protein_coding gene_symbol:trim35-20 description:tripartite motif containing 35-20 [Source:ZFIN;Acc:ZDB-GENE-110920-8]	1.58727e-145		ENSORLP00000013637.2	pep primary_assembly:ASM223467v1:5:20558100:20559494:1 gene:ENSORLG00000010874.2 transcript:ENSORLT00000013638.2 gene_biotype:protein_coding transcript_biotype:protein_coding description:nuclear factor 7, brain-like [Source:NCBI gene;Acc:101163808]	4.04504e-166
	g87	ENSDARP00000136897.1	pep chromosome:GRCz11:3:7987111:7997887:-1 gene:ENSDARG00000100721.2 transcript:ENSDART00000172256.2 gene_biotype:protein_coding transcript_biotype:protein_coding gene_symbol:si:ch211-175l6.2 description:si:ch211-175l6.2 [Source:ZFIN;Acc:ZDB-GENE-060503-108]	4.97427e-165		ENSORLP00000021567.2	pep primary_assembly:ASM223467v1:5:32353785:32355200:-1 gene:ENSORLG00000017236.2 transcript:ENSORLT00000021568.2 gene_biotype:protein_coding transcript_biotype:protein_coding description:nuclear factor 7, ovary-like [Source:NCBI gene;Acc:101168454]	0
	g88	ENSDARP00000071182.6	pep chromosome:GRCz11:11:42633376:42634720:1 gene:ENSDARG00000060734.6 transcript:ENSDART00000076711.7 gene_biotype:protein_coding transcript_biotype:protein_coding gene_symbol:hesx1 description:HESX homeobox 1 [Source:ZFIN;Acc:ZDB-GENE-990415-130]	1.79775e-25		ENSORLP00000038729.1	pep primary_assembly:ASM223467v1:12:1827667:1829371:-1 gene:ENSORLG00000023823.1 transcript:ENSORLT00000031292.1 gene_biotype:protein_coding transcript_biotype:protein_coding gene_symbol:ved description:homeobox protein MSX-3 [Source:NCBI gene;Acc:101159520]	5.99723e-15
	g89	ENSDARP00000055510.2	pep chromosome:GRCz11:6:50393093:50414197:1 gene:ENSDARG00000038074.6 transcript:ENSDART00000055511.4 gene_biotype:protein_coding transcript_biotype:protein_coding gene_symbol:ergic3 description:ERGIC and golgi 3 [Source:NCBI gene;Acc:393990]	0		ENSORLP00000013443.2	pep primary_assembly:ASM223467v1:6:21186159:21214023:1 gene:ENSORLG00000010720.2 transcript:ENSORLT00000013444.2 gene_biotype:protein_coding transcript_biotype:protein_coding gene_symbol:ergic2 description:endoplasmic reticulum-Golgi intermediate compartment protein 2 [Source:NCBI gene;Acc:101163246]	4.95799e-54
	g90	ENSDARP00000055509.5	pep chromosome:GRCz11:6:50401620:50404732:-1 gene:ENSDARG00000038076.6 transcript:ENSDART00000055510.6 gene_biotype:protein_coding transcript_biotype:protein_coding gene_symbol:romo1 description:reactive oxygen species modulator 1 [Source:NCBI gene;Acc:393770]	2.27617e-46
	g91	ENSDARP00000102798.1	pep chromosome:GRCz11:6:50452699:50454833:1 gene:ENSDARG00000077473.4 transcript:ENSDART00000115049.3 gene_biotype:protein_coding transcript_biotype:protein_coding gene_symbol:mych description:myelocytomatosis oncogene homolog [Source:ZFIN;Acc:ZDB-GENE-030219-51]	1.8201e-109		ENSORLP00000035300.1	pep primary_assembly:ASM223467v1:24:7132442:7139744:1 gene:ENSORLG00000022362.1 transcript:ENSORLT00000027128.1 gene_biotype:protein_coding transcript_biotype:protein_coding gene_symbol:mycn description:MYCN proto-oncogene, bHLH transcription factor [Source:NCBI gene;Acc:101174478]	5.40143e-30
	g92	ENSDARP00000037611.7	pep chromosome:GRCz11:22:36902352:36905600:1 gene:ENSDARG00000070847.7 transcript:ENSDART00000036273.8 gene_biotype:protein_coding transcript_biotype:protein_coding gene_symbol:trim35-20 description:tripartite motif containing 35-20 [Source:ZFIN;Acc:ZDB-GENE-110920-8]	1.28572e-170		ENSORLP00000013637.2	pep primary_assembly:ASM223467v1:5:20558100:20559494:1 gene:ENSORLG00000010874.2 transcript:ENSORLT00000013638.2 gene_biotype:protein_coding transcript_biotype:protein_coding description:nuclear factor 7, brain-like [Source:NCBI gene;Acc:101163808]	2.91902e-180
	g93	ENSDARP00000037611.7	pep chromosome:GRCz11:22:36902352:36905600:1 gene:ENSDARG00000070847.7 transcript:ENSDART00000036273.8 gene_biotype:protein_coding transcript_biotype:protein_coding gene_symbol:trim35-20 description:tripartite motif containing 35-20 [Source:ZFIN;Acc:ZDB-GENE-110920-8]	2.06608e-161		ENSORLP00000013637.2	pep primary_assembly:ASM223467v1:5:20558100:20559494:1 gene:ENSORLG00000010874.2 transcript:ENSORLT00000013638.2 gene_biotype:protein_coding transcript_biotype:protein_coding description:nuclear factor 7, brain-like [Source:NCBI gene;Acc:101163808]	0
	g94	ENSDARP00000037611.7	pep chromosome:GRCz11:22:36902352:36905600:1 gene:ENSDARG00000070847.7 transcript:ENSDART00000036273.8 gene_biotype:protein_coding transcript_biotype:protein_coding gene_symbol:trim35-20 description:tripartite motif containing 35-20 [Source:ZFIN;Acc:ZDB-GENE-110920-8]	9.47479e-150		ENSORLP00000021567.2	pep primary_assembly:ASM223467v1:5:32353785:32355200:-1 gene:ENSORLG00000017236.2 transcript:ENSORLT00000021568.2 gene_biotype:protein_coding transcript_biotype:protein_coding description:nuclear factor 7, ovary-like [Source:NCBI gene;Acc:101168454]	1.74103e-152
	g95	ENSDARP00000037611.7	pep chromosome:GRCz11:22:36902352:36905600:1 gene:ENSDARG00000070847.7 transcript:ENSDART00000036273.8 gene_biotype:protein_coding transcript_biotype:protein_coding gene_symbol:trim35-20 description:tripartite motif containing 35-20 [Source:ZFIN;Acc:ZDB-GENE-110920-8]	1.49354e-164		ENSORLP00000021567.2	pep primary_assembly:ASM223467v1:5:32353785:32355200:-1 gene:ENSORLG00000017236.2 transcript:ENSORLT00000021568.2 gene_biotype:protein_coding transcript_biotype:protein_coding description:nuclear factor 7, ovary-like [Source:NCBI gene;Acc:101168454]	6.74145e-180
	g96	ENSDARP00000118245.2	pep chromosome:GRCz11:6:50580940:50685862:-1 gene:ENSDARG00000059604.8 transcript:ENSDART00000134146.3 gene_biotype:protein_coding transcript_biotype:protein_coding gene_symbol:mtss1 description:MTSS I-BAR domain containing 1 [Source:ZFIN;Acc:ZDB-GENE-081105-141]	0		ENSORLP00000000819.2	pep primary_assembly:ASM223467v1:11:1997280:2045015:-1 gene:ENSORLG00000000662.2 transcript:ENSORLT00000000819.2 gene_biotype:protein_coding transcript_biotype:protein_coding description:MTSS I-BAR domain containing 1 [Source:NCBI gene;Acc:101170030]	3.76395e-128
	g97	ENSDARP00000136897.1	pep chromosome:GRCz11:3:7987111:7997887:-1 gene:ENSDARG00000100721.2 transcript:ENSDART00000172256.2 gene_biotype:protein_coding transcript_biotype:protein_coding gene_symbol:si:ch211-175l6.2 description:si:ch211-175l6.2 [Source:ZFIN;Acc:ZDB-GENE-060503-108]	5.30179e-172		ENSORLP00000021567.2	pep primary_assembly:ASM223467v1:5:32353785:32355200:-1 gene:ENSORLG00000017236.2 transcript:ENSORLT00000021568.2 gene_biotype:protein_coding transcript_biotype:protein_coding description:nuclear factor 7, ovary-like [Source:NCBI gene;Acc:101168454]	0
	g98	ENSDARP00000037611.7	pep chromosome:GRCz11:22:36902352:36905600:1 gene:ENSDARG00000070847.7 transcript:ENSDART00000036273.8 gene_biotype:protein_coding transcript_biotype:protein_coding gene_symbol:trim35-20 description:tripartite motif containing 35-20 [Source:ZFIN;Acc:ZDB-GENE-110920-8]	1.21131e-177		ENSORLP00000021567.2	pep primary_assembly:ASM223467v1:5:32353785:32355200:-1 gene:ENSORLG00000017236.2 transcript:ENSORLT00000021568.2 gene_biotype:protein_coding transcript_biotype:protein_coding description:nuclear factor 7, ovary-like [Source:NCBI gene;Acc:101168454]	0
	g99	ENSDARP00000037611.7	pep chromosome:GRCz11:22:36902352:36905600:1 gene:ENSDARG00000070847.7 transcript:ENSDART00000036273.8 gene_biotype:protein_coding transcript_biotype:protein_coding gene_symbol:trim35-20 description:tripartite motif containing 35-20 [Source:ZFIN;Acc:ZDB-GENE-110920-8]	5.82973e-172		ENSORLP00000021567.2	pep primary_assembly:ASM223467v1:5:32353785:32355200:-1 gene:ENSORLG00000017236.2 transcript:ENSORLT00000021568.2 gene_biotype:protein_coding transcript_biotype:protein_coding description:nuclear factor 7, ovary-like [Source:NCBI gene;Acc:101168454]	0
	g100	ENSDARP00000124334.1	pep chromosome:GRCz11:22:36719821:36739092:1 gene:ENSDARG00000095913.4 transcript:ENSDART00000149093.3 gene_biotype:protein_coding transcript_biotype:protein_coding gene_symbol:CU861903.1 description:tripartite motif containing 35-44 [Source:NCBI gene;Acc:100002639]	1.55469e-128		ENSORLP00000021567.2	pep primary_assembly:ASM223467v1:5:32353785:32355200:-1 gene:ENSORLG00000017236.2 transcript:ENSORLT00000021568.2 gene_biotype:protein_coding transcript_biotype:protein_coding description:nuclear factor 7, ovary-like [Source:NCBI gene;Acc:101168454]	1.07067e-153
	g101	ENSDARP00000037611.7	pep chromosome:GRCz11:22:36902352:36905600:1 gene:ENSDARG00000070847.7 transcript:ENSDART00000036273.8 gene_biotype:protein_coding transcript_biotype:protein_coding gene_symbol:trim35-20 description:tripartite motif containing 35-20 [Source:ZFIN;Acc:ZDB-GENE-110920-8]	1.09083e-171		ENSORLP00000021567.2	pep primary_assembly:ASM223467v1:5:32353785:32355200:-1 gene:ENSORLG00000017236.2 transcript:ENSORLT00000021568.2 gene_biotype:protein_coding transcript_biotype:protein_coding description:nuclear factor 7, ovary-like [Source:NCBI gene;Acc:101168454]	0
	g102	ENSDARP00000037611.7	pep chromosome:GRCz11:22:36902352:36905600:1 gene:ENSDARG00000070847.7 transcript:ENSDART00000036273.8 gene_biotype:protein_coding transcript_biotype:protein_coding gene_symbol:trim35-20 description:tripartite motif containing 35-20 [Source:ZFIN;Acc:ZDB-GENE-110920-8]	1.87547e-145		ENSORLP00000021567.2	pep primary_assembly:ASM223467v1:5:32353785:32355200:-1 gene:ENSORLG00000017236.2 transcript:ENSORLT00000021568.2 gene_biotype:protein_coding transcript_biotype:protein_coding description:nuclear factor 7, ovary-like [Source:NCBI gene;Acc:101168454]	1.326e-153
	g103	ENSDARP00000149977.1	pep chromosome:GRCz11:23:24046032:24047054:-1 gene:ENSDARG00000111643.1 transcript:ENSDART00000185902.1 gene_biotype:protein_coding transcript_biotype:protein_coding gene_symbol:CR925720.1	4.65665e-42		ENSORLP00000000705.2	pep primary_assembly:ASM223467v1:6:9076892:9077941:1 gene:ENSORLG00000000574.2 transcript:ENSORLT00000000705.2 gene_biotype:protein_coding transcript_biotype:protein_coding	4.50104e-50
	g104	ENSDARP00000076213.4	pep chromosome:GRCz11:22:5657022:5663354:-1 gene:ENSDARG00000058828.7 transcript:ENSDART00000081774.6 gene_biotype:protein_coding transcript_biotype:protein_coding gene_symbol:ccdc51 description:coiled-coil domain containing 51 [Source:ZFIN;Acc:ZDB-GENE-060825-200]	1.05826e-147		ENSORLP00000023804.2	pep primary_assembly:ASM223467v1:5:32407001:32409404:-1 gene:ENSORLG00000019089.2 transcript:ENSORLT00000023805.2 gene_biotype:protein_coding transcript_biotype:protein_coding gene_symbol:ccdc51 description:coiled-coil domain containing 51 [Source:NCBI gene;Acc:101174163]	0
	g105	ENSDARP00000096919.3	pep chromosome:GRCz11:22:5663529:5668138:1 gene:ENSDARG00000071670.6 transcript:ENSDART00000106141.4 gene_biotype:protein_coding transcript_biotype:protein_coding gene_symbol:tma7 description:translation machinery associated 7 homolog [Source:NCBI gene;Acc:768290]	1.58745e-17		ENSORLP00000041174.1	pep primary_assembly:ASM223467v1:5:32416259:32417059:1 gene:ENSORLG00000026902.1 transcript:ENSORLT00000033453.1 gene_biotype:protein_coding transcript_biotype:protein_coding description:translation machinery associated 7 homolog [Source:NCBI gene;Acc:110014295]	1.0464e-18
	g106	ENSDARP00000073808.2	pep chromosome:GRCz11:3:19446997:19457773:1 gene:ENSDARG00000056798.4 transcript:ENSDART00000079352.3 gene_biotype:protein_coding transcript_biotype:protein_coding gene_symbol:zgc:123297 description:zgc:123297 [Source:ZFIN;Acc:ZDB-GENE-051127-9]	6.63867e-17		ENSORLP00000036440.1	pep primary_assembly:ASM223467v1:18:2412513:2414251:-1 gene:ENSORLG00000023938.1 transcript:ENSORLT00000036965.1 gene_biotype:protein_coding transcript_biotype:protein_coding	2.0826e-14
	g107	ENSDARP00000073808.2	pep chromosome:GRCz11:3:19446997:19457773:1 gene:ENSDARG00000056798.4 transcript:ENSDART00000079352.3 gene_biotype:protein_coding transcript_biotype:protein_coding gene_symbol:zgc:123297 description:zgc:123297 [Source:ZFIN;Acc:ZDB-GENE-051127-9]	6.0823e-17		ENSORLP00000036440.1	pep primary_assembly:ASM223467v1:18:2412513:2414251:-1 gene:ENSORLG00000023938.1 transcript:ENSORLT00000036965.1 gene_biotype:protein_coding transcript_biotype:protein_coding	2.27574e-15
	g108	ENSDARP00000006940.8	pep chromosome:GRCz11:22:5667371:5682494:-1 gene:ENSDARG00000015123.12 transcript:ENSDART00000012686.9 gene_biotype:protein_coding transcript_biotype:protein_coding gene_symbol:dnase1l4.1 description:deoxyribonuclease 1 like 4, tandem duplicate 1 [Source:ZFIN;Acc:ZDB-GENE-040808-35]	1.8694e-137		ENSORLP00000041847.1	pep primary_assembly:ASM223467v1:5:32806984:32812165:-1 gene:ENSORLG00000019071.2 transcript:ENSORLT00000041453.1 gene_biotype:protein_coding transcript_biotype:protein_coding gene_symbol:dnase1l4.2 description:deoxyribonuclease gamma [Source:NCBI gene;Acc:101160620]	4.51571e-94
	g109	ENSDARP00000037611.7	pep chromosome:GRCz11:22:36902352:36905600:1 gene:ENSDARG00000070847.7 transcript:ENSDART00000036273.8 gene_biotype:protein_coding transcript_biotype:protein_coding gene_symbol:trim35-20 description:tripartite motif containing 35-20 [Source:ZFIN;Acc:ZDB-GENE-110920-8]	1.15075e-168		ENSORLP00000013637.2	pep primary_assembly:ASM223467v1:5:20558100:20559494:1 gene:ENSORLG00000010874.2 transcript:ENSORLT00000013638.2 gene_biotype:protein_coding transcript_biotype:protein_coding description:nuclear factor 7, brain-like [Source:NCBI gene;Acc:101163808]	0
	g110	ENSDARP00000156074.1	pep chromosome:GRCz11:CHR_ALT_CTG21_1_14:22722220:22724706:-1 gene:ENSDARG00000109639.1 transcript:ENSDART00000189711.1 gene_biotype:protein_coding transcript_biotype:protein_coding gene_symbol:c1qa description:complement component 1, q subcomponent, A chain [Source:ZFIN;Acc:ZDB-GENE-050522-86]	1.31222e-49		ENSORLP00000024155.2	pep primary_assembly:ASM223467v1:5:32420587:32423200:1 gene:ENSORLG00000019405.2 transcript:ENSORLT00000024156.2 gene_biotype:protein_coding transcript_biotype:protein_coding description:complement C1q subcomponent subunit A [Source:NCBI gene;Acc:101157838]	1.56751e-83
	g111	ENSDARP00000154056.1	pep chromosome:GRCz11:CHR_ALT_CTG21_1_14:22717939:22720301:-1 gene:ENSDARG00000109447.1 transcript:ENSDART00000188866.1 gene_biotype:protein_coding transcript_biotype:protein_coding gene_symbol:c1qc description:complement component 1, q subcomponent, C chain [Source:ZFIN;Acc:ZDB-GENE-041010-51]	1.0911e-53		ENSORLP00000021590.2	pep primary_assembly:ASM223467v1:5:32432976:32434365:1 gene:ENSORLG00000017257.2 transcript:ENSORLT00000021591.2 gene_biotype:protein_coding transcript_biotype:protein_coding description:complement C1q subcomponent subunit C [Source:NCBI gene;Acc:101161146]	4.2111e-98
	g112	ENSDARP00000065547.5	pep chromosome:GRCz11:21:22712307:22715297:-1 gene:ENSDARG00000044612.6 transcript:ENSDART00000065548.6 gene_biotype:protein_coding transcript_biotype:protein_coding gene_symbol:c1qb description:complement component 1, q subcomponent, B chain [Source:ZFIN;Acc:ZDB-GENE-040801-223]	6.77568e-34		ENSORLP00000021595.2	pep primary_assembly:ASM223467v1:5:32438586:32440337:1 gene:ENSORLG00000017261.2 transcript:ENSORLT00000021596.2 gene_biotype:protein_coding transcript_biotype:protein_coding description:complement C1q subcomponent subunit B [Source:NCBI gene;Acc:101168703]	1.04244e-80
	g113	ENSDARP00000135983.1	pep chromosome:GRCz11:11:42101661:42106310:-1 gene:ENSDARG00000099903.3 transcript:ENSDART00000164635.2 gene_biotype:protein_coding transcript_biotype:protein_coding gene_symbol:si:ch211-193l2.10 description:si:ch211-193l2.10 [Source:ZFIN;Acc:ZDB-GENE-160114-52]	4.83537e-51		ENSORLP00000026380.1	pep primary_assembly:ASM223467v1:5:32443228:32449211:-1 gene:ENSORLG00000024253.1 transcript:ENSORLT00000038580.1 gene_biotype:protein_coding transcript_biotype:protein_coding gene_symbol:si:ch211-193l2.10 description:si:ch211-193l2.10 [Source:ZFIN;Acc:ZDB-GENE-160114-52]	2.2477e-59
	g114	ENSDARP00000024947.8	pep chromosome:GRCz11:4:10066840:10130349:1 gene:ENSDARG00000018820.11 transcript:ENSDART00000026492.9 gene_biotype:protein_coding transcript_biotype:protein_coding gene_symbol:flncb description:filamin C, gamma b (actin binding protein 280) [Source:ZFIN;Acc:ZDB-GENE-041008-175]	0		ENSORLP00000024724.2	pep primary_assembly:ASM223467v1:23:24242607:24388623:1 gene:ENSORLG00000019909.2 transcript:ENSORLT00000024725.2 gene_biotype:protein_coding transcript_biotype:protein_coding description:filamin-C [Source:NCBI gene;Acc:101166705]	0
	g115	ENSDARP00000155262.1	pep chromosome:GRCz11:11:42307777:42417194:-1 gene:ENSDARG00000054458.6 transcript:ENSDART00000191086.1 gene_biotype:protein_coding transcript_biotype:protein_coding gene_symbol:slmapa description:sarcolemma associated protein a [Source:ZFIN;Acc:ZDB-GENE-061013-184]	0		ENSORLP00000021683.3	pep primary_assembly:ASM223467v1:5:32499651:32541879:-1 gene:ENSORLG00000017336.3 transcript:ENSORLT00000021684.3 gene_biotype:protein_coding transcript_biotype:protein_coding gene_symbol:slmapa description:sarcolemma associated protein [Source:NCBI gene;Acc:101169197]	0
	g116	ENSDARP00000132914.2	pep chromosome:GRCz11:11:42422371:42459902:1 gene:ENSDARG00000030239.7 transcript:ENSDART00000163780.2 gene_biotype:protein_coding transcript_biotype:protein_coding gene_symbol:dennd6aa description:DENN/MADD domain containing 6Aa [Source:ZFIN;Acc:ZDB-GENE-041010-63]	0		ENSORLP00000021719.2	pep primary_assembly:ASM223467v1:5:32547535:32555353:1 gene:ENSORLG00000017366.2 transcript:ENSORLT00000021720.2 gene_biotype:protein_coding transcript_biotype:protein_coding gene_symbol:dennd6aa description:DENN domain containing 6A [Source:NCBI gene;Acc:101161395]	0
	g117					ENSORLP00000010546.2	pep primary_assembly:ASM223467v1:16:17067805:17069862:1 gene:ENSORLG00000008394.2 transcript:ENSORLT00000010547.2 gene_biotype:protein_coding transcript_biotype:protein_coding description:C-reactive protein [Source:NCBI gene;Acc:101165759]	7.05461e-09
	g118	ENSDARP00000067603.5	pep chromosome:GRCz11:11:42494531:42502940:1 gene:ENSDARG00000045989.5 transcript:ENSDART00000067604.6 gene_biotype:protein_coding transcript_biotype:protein_coding gene_symbol:arf4a description:ADP-ribosylation factor 4a [Source:ZFIN;Acc:ZDB-GENE-040801-109]	2.49477e-94		ENSORLP00000021735.2	pep primary_assembly:ASM223467v1:5:32570992:32573006:1 gene:ENSORLG00000017377.2 transcript:ENSORLT00000021736.2 gene_biotype:protein_coding transcript_biotype:protein_coding description:ADP ribosylation factor 4 [Source:NCBI gene;Acc:101161881]	3.40734e-94
	g119	ENSDARP00000080303.6	pep chromosome:GRCz11:11:42600859:42627847:1 gene:ENSDARG00000060734.6 transcript:ENSDART00000085868.6 gene_biotype:protein_coding transcript_biotype:protein_coding gene_symbol:hesx1 description:HESX homeobox 1 [Source:ZFIN;Acc:ZDB-GENE-990415-130]	0		ENSORLP00000021749.4	pep primary_assembly:ASM223467v1:5:32574640:32585087:-1 gene:ENSORLG00000017390.4 transcript:ENSORLT00000021750.4 gene_biotype:protein_coding transcript_biotype:protein_coding gene_symbol:hesx1 description:adaptor protein, phosphotyrosine interacting with PH domain and leucine zipper 1 [Source:NCBI gene;Acc:101169445]	0
	g120	ENSDARP00000146486.1	pep chromosome:GRCz11:17:7510998:7521586:1 gene:ENSDARG00000115489.1 transcript:ENSDART00000182626.1 gene_biotype:protein_coding transcript_biotype:protein_coding gene_symbol:klhl10b.1 description:kelch-like family member 10b, tandem duplicate 1 [Source:ZFIN;Acc:ZDB-GENE-131015-2]	0		ENSORLP00000013859.2	pep primary_assembly:ASM223467v1:3:24629180:24637254:-1 gene:ENSORLG00000011047.2 transcript:ENSORLT00000013860.2 gene_biotype:protein_coding transcript_biotype:protein_coding description:kelch-like protein 10 [Source:NCBI gene;Acc:101168357]	1.0847e-157
	g121	ENSDARP00000140479.2	pep chromosome:GRCz11:11:42641404:42722658:1 gene:ENSDARG00000098359.3 transcript:ENSDART00000172641.3 gene_biotype:protein_coding transcript_biotype:protein_coding gene_symbol:il17rd description:interleukin 17 receptor D [Source:NCBI gene;Acc:171474]	0		ENSORLP00000021759.2	pep primary_assembly:ASM223467v1:5:32586329:32612082:1 gene:ENSORLG00000017397.2 transcript:ENSORLT00000021760.2 gene_biotype:protein_coding transcript_biotype:protein_coding gene_symbol:il17rd description:interleukin 17 receptor D [Source:NCBI gene;Acc:101169691]	0
	g122	ENSDARP00000011987.6	pep chromosome:GRCz11:22:38978084:38993218:1 gene:ENSDARG00000013834.9 transcript:ENSDART00000025482.7 gene_biotype:protein_coding transcript_biotype:protein_coding gene_symbol:arhgef3 description:Rho guanine nucleotide exchange factor (GEF) 3 [Source:ZFIN;Acc:ZDB-GENE-050208-773]	0		ENSORLP00000021762.2	pep primary_assembly:ASM223467v1:5:32638405:32648291:1 gene:ENSORLG00000017402.2 transcript:ENSORLT00000021763.2 gene_biotype:protein_coding transcript_biotype:protein_coding gene_symbol:arhgef3 description:Rho guanine nucleotide exchange factor 3 [Source:NCBI gene;Acc:101162119]	0
	g123	ENSDARP00000148932.1	pep chromosome:GRCz11:CHR_ALT_CTG23_2_4:19474299:19486571:-1 gene:ENSDARG00000113202.1 transcript:ENSDART00000188044.1 gene_biotype:protein_coding transcript_biotype:protein_coding gene_symbol:tasorb description:transcription activation suppressor b [Source:ZFIN;Acc:ZDB-GENE-090311-29]	1.71909e-156		ENSORLP00000012333.2	pep primary_assembly:ASM223467v1:7:15987849:16006165:1 gene:ENSORLG00000009828.2 transcript:ENSORLT00000012334.2 gene_biotype:protein_coding transcript_biotype:protein_coding gene_symbol:tasorb description:protein TASOR [Source:NCBI gene;Acc:101164979]	6.39983e-153
	g124	ENSDARP00000114303.2	pep chromosome:GRCz11:8:42641812:42712573:-1 gene:ENSDARG00000075349.6 transcript:ENSDART00000132229.4 gene_biotype:protein_coding transcript_biotype:protein_coding gene_symbol:si:ch73-138n13.1 description:si:ch73-138n13.1 [Source:ZFIN;Acc:ZDB-GENE-091204-448]	9.60343e-05
	g125	ENSDARP00000147201.1	pep chromosome:GRCz11:22:39054012:39083156:1 gene:ENSDARG00000073744.5 transcript:ENSDART00000191326.1 gene_biotype:protein_coding transcript_biotype:protein_coding gene_symbol:ip6k1 description:inositol hexakisphosphate kinase 1 [Source:ZFIN;Acc:ZDB-GENE-110317-2]	0		ENSORLP00000027744.1	pep primary_assembly:ASM223467v1:5:32658067:32671124:-1 gene:ENSORLG00000025480.1 transcript:ENSORLT00000045608.1 gene_biotype:protein_coding transcript_biotype:protein_coding gene_symbol:ip6k1 description:inositol hexakisphosphate kinase 1 [Source:NCBI gene;Acc:101159326]	0
	g126	ENSDARP00000142365.2	pep chromosome:GRCz11:11:42587900:42599018:1 gene:ENSDARG00000008473.9 transcript:ENSDART00000167529.2 gene_biotype:protein_coding transcript_biotype:protein_coding gene_symbol:asb14a description:ankyrin repeat and SOCS box containing 14a [Source:ZFIN;Acc:ZDB-GENE-140106-2]	2.2822e-48		ENSORLP00000034425.1	pep primary_assembly:ASM223467v1:7:15983731:15986322:1 gene:ENSORLG00000027305.1 transcript:ENSORLT00000043074.1 gene_biotype:protein_coding transcript_biotype:protein_coding gene_symbol:asb14b description:dynein heavy chain 12, axonemal [Source:NCBI gene;Acc:101164724]	8.01356e-36
	g127	ENSDARP00000142281.1	pep chromosome:GRCz11:11:42585138:42596048:1 gene:ENSDARG00000008473.9 transcript:ENSDART00000019008.9 gene_biotype:protein_coding transcript_biotype:protein_coding gene_symbol:asb14a description:ankyrin repeat and SOCS box containing 14a [Source:ZFIN;Acc:ZDB-GENE-140106-2]	1.67949e-173		ENSORLP00000034425.1	pep primary_assembly:ASM223467v1:7:15983731:15986322:1 gene:ENSORLG00000027305.1 transcript:ENSORLT00000043074.1 gene_biotype:protein_coding transcript_biotype:protein_coding gene_symbol:asb14b description:dynein heavy chain 12, axonemal [Source:NCBI gene;Acc:101164724]	4.85831e-150
	g128	ENSDARP00000035273.4	pep chromosome:GRCz11:11:42556395:42561215:1 gene:ENSDARG00000021838.6 transcript:ENSDART00000039206.6 gene_biotype:protein_coding transcript_biotype:protein_coding gene_symbol:rps23 description:ribosomal protein S23 [Source:ZFIN;Acc:ZDB-GENE-080220-50]	1.85068e-101		ENSORLP00000040367.1	pep primary_assembly:ASM223467v1:5:32718180:32719127:-1 gene:ENSORLG00000025943.1 transcript:ENSORLT00000027702.1 gene_biotype:protein_coding transcript_biotype:protein_coding gene_symbol:rps23 description:ribosomal protein S23 [Source:NCBI gene;Acc:101162362]	1.89524e-101
	g129	ENSDARP00000112413.2	pep chromosome:GRCz11:11:42532464:42554290:-1 gene:ENSDARG00000091509.3 transcript:ENSDART00000130573.3 gene_biotype:protein_coding transcript_biotype:protein_coding gene_symbol:atp6ap1la description:ATPase H+ transporting accessory protein 1 like a [Source:ZFIN;Acc:ZDB-GENE-110318-1]	4.82889e-105		ENSORLP00000042587.1	pep primary_assembly:ASM223467v1:7:13883808:13898335:1 gene:ENSORLG00000023756.1 transcript:ENSORLT00000045280.1 gene_biotype:protein_coding transcript_biotype:protein_coding gene_symbol:atp6ap1lb description:V-type proton ATPase subunit S1 [Source:NCBI gene;Acc:101159585]	7.90885e-107
	g130	ENSDARP00000067607.5	pep chromosome:GRCz11:11:42506052:42525450:-1 gene:ENSDARG00000030964.9 transcript:ENSDART00000067608.7 gene_biotype:protein_coding transcript_biotype:protein_coding gene_symbol:pde12 description:phosphodiesterase 12 [Source:ZFIN;Acc:ZDB-GENE-060519-25]	0		ENSORLP00000021812.2	pep primary_assembly:ASM223467v1:5:32740027:32744078:1 gene:ENSORLG00000017444.2 transcript:ENSORLT00000021813.2 gene_biotype:protein_coding transcript_biotype:protein_coding gene_symbol:pde12 description:phosphodiesterase 12 [Source:NCBI gene;Acc:101162595]	0
	g131	ENSDARP00000022618.7	pep chromosome:GRCz11:22:39084829:39096255:1 gene:ENSDARG00000017658.9 transcript:ENSDART00000002826.9 gene_biotype:protein_coding transcript_biotype:protein_coding gene_symbol:gmppb description:GDP-mannose pyrophosphorylase B [Source:NCBI gene;Acc:445097]	0		ENSORLP00000044665.1	pep primary_assembly:ASM223467v1:5:32744616:32750976:1 gene:ENSORLG00000017452.2 transcript:ENSORLT00000036694.1 gene_biotype:protein_coding transcript_biotype:protein_coding gene_symbol:gmppb description:GDP-mannose pyrophosphorylase B [Source:NCBI gene;Acc:101163000]	0
	g132	ENSDARP00000037611.7	pep chromosome:GRCz11:22:36902352:36905600:1 gene:ENSDARG00000070847.7 transcript:ENSDART00000036273.8 gene_biotype:protein_coding transcript_biotype:protein_coding gene_symbol:trim35-20 description:tripartite motif containing 35-20 [Source:ZFIN;Acc:ZDB-GENE-110920-8]	1.17939e-168		ENSORLP00000013637.2	pep primary_assembly:ASM223467v1:5:20558100:20559494:1 gene:ENSORLG00000010874.2 transcript:ENSORLT00000013638.2 gene_biotype:protein_coding transcript_biotype:protein_coding description:nuclear factor 7, brain-like [Source:NCBI gene;Acc:101163808]	0
	g133	ENSDARP00000037611.7	pep chromosome:GRCz11:22:36902352:36905600:1 gene:ENSDARG00000070847.7 transcript:ENSDART00000036273.8 gene_biotype:protein_coding transcript_biotype:protein_coding gene_symbol:trim35-20 description:tripartite motif containing 35-20 [Source:ZFIN;Acc:ZDB-GENE-110920-8]	2.36547e-153		ENSORLP00000021567.2	pep primary_assembly:ASM223467v1:5:32353785:32355200:-1 gene:ENSORLG00000017236.2 transcript:ENSORLT00000021568.2 gene_biotype:protein_coding transcript_biotype:protein_coding description:nuclear factor 7, ovary-like [Source:NCBI gene;Acc:101168454]	2.68522e-153
	g134	ENSDARP00000037611.7	pep chromosome:GRCz11:22:36902352:36905600:1 gene:ENSDARG00000070847.7 transcript:ENSDART00000036273.8 gene_biotype:protein_coding transcript_biotype:protein_coding gene_symbol:trim35-20 description:tripartite motif containing 35-20 [Source:ZFIN;Acc:ZDB-GENE-110920-8]	1.37712e-144		ENSORLP00000013637.2	pep primary_assembly:ASM223467v1:5:20558100:20559494:1 gene:ENSORLG00000010874.2 transcript:ENSORLT00000013638.2 gene_biotype:protein_coding transcript_biotype:protein_coding description:nuclear factor 7, brain-like [Source:NCBI gene;Acc:101163808]	8.94184e-149
	g135	ENSDARP00000136897.1	pep chromosome:GRCz11:3:7987111:7997887:-1 gene:ENSDARG00000100721.2 transcript:ENSDART00000172256.2 gene_biotype:protein_coding transcript_biotype:protein_coding gene_symbol:si:ch211-175l6.2 description:si:ch211-175l6.2 [Source:ZFIN;Acc:ZDB-GENE-060503-108]	2.25909e-166		ENSORLP00000013637.2	pep primary_assembly:ASM223467v1:5:20558100:20559494:1 gene:ENSORLG00000010874.2 transcript:ENSORLT00000013638.2 gene_biotype:protein_coding transcript_biotype:protein_coding description:nuclear factor 7, brain-like [Source:NCBI gene;Acc:101163808]	0
	g136	ENSDARP00000037611.7	pep chromosome:GRCz11:22:36902352:36905600:1 gene:ENSDARG00000070847.7 transcript:ENSDART00000036273.8 gene_biotype:protein_coding transcript_biotype:protein_coding gene_symbol:trim35-20 description:tripartite motif containing 35-20 [Source:ZFIN;Acc:ZDB-GENE-110920-8]	1.03247e-167		ENSORLP00000013637.2	pep primary_assembly:ASM223467v1:5:20558100:20559494:1 gene:ENSORLG00000010874.2 transcript:ENSORLT00000013638.2 gene_biotype:protein_coding transcript_biotype:protein_coding description:nuclear factor 7, brain-like [Source:NCBI gene;Acc:101163808]	0
	g137	ENSDARP00000136897.1	pep chromosome:GRCz11:3:7987111:7997887:-1 gene:ENSDARG00000100721.2 transcript:ENSDART00000172256.2 gene_biotype:protein_coding transcript_biotype:protein_coding gene_symbol:si:ch211-175l6.2 description:si:ch211-175l6.2 [Source:ZFIN;Acc:ZDB-GENE-060503-108]	1.30326e-164		ENSORLP00000013637.2	pep primary_assembly:ASM223467v1:5:20558100:20559494:1 gene:ENSORLG00000010874.2 transcript:ENSORLT00000013638.2 gene_biotype:protein_coding transcript_biotype:protein_coding description:nuclear factor 7, brain-like [Source:NCBI gene;Acc:101163808]	0
	g138	ENSDARP00000037611.7	pep chromosome:GRCz11:22:36902352:36905600:1 gene:ENSDARG00000070847.7 transcript:ENSDART00000036273.8 gene_biotype:protein_coding transcript_biotype:protein_coding gene_symbol:trim35-20 description:tripartite motif containing 35-20 [Source:ZFIN;Acc:ZDB-GENE-110920-8]	1.75529e-162		ENSORLP00000013637.2	pep primary_assembly:ASM223467v1:5:20558100:20559494:1 gene:ENSORLG00000010874.2 transcript:ENSORLT00000013638.2 gene_biotype:protein_coding transcript_biotype:protein_coding description:nuclear factor 7, brain-like [Source:NCBI gene;Acc:101163808]	0
	g139	ENSDARP00000128272.1	pep chromosome:GRCz11:22:39096911:39108026:1 gene:ENSDARG00000002002.11 transcript:ENSDART00000157127.3 gene_biotype:protein_coding transcript_biotype:protein_coding gene_symbol:lmcd1 description:LIM and cysteine-rich domains 1 [Source:ZFIN;Acc:ZDB-GENE-040426-1067]	5.77505e-132		ENSORLP00000029550.1	pep primary_assembly:ASM223467v1:5:6764202:6779211:-1 gene:ENSORLG00000003170.2 transcript:ENSORLT00000038725.1 gene_biotype:protein_coding transcript_biotype:protein_coding description:LIM and cysteine rich domains 1 [Source:NCBI gene;Acc:101173696]	0
	g140	ENSDARP00000150941.1	pep chromosome:GRCz11:12:2381213:2401234:1 gene:ENSDARG00000111342.1 transcript:ENSDART00000188007.1 gene_biotype:protein_coding transcript_biotype:protein_coding gene_symbol:LO018238.1	5.16719e-10		ENSORLP00000034269.1	pep primary_assembly:ASM223467v1:8:25153797:25154249:1 gene:ENSORLG00000023697.1 transcript:ENSORLT00000040287.1 gene_biotype:protein_coding transcript_biotype:protein_coding	1.46189e-13
	g141	ENSDARP00000142180.1	pep chromosome:GRCz11:11:42062067:42099645:-1 gene:ENSDARG00000060756.4 transcript:ENSDART00000173312.2 gene_biotype:protein_coding transcript_biotype:protein_coding gene_symbol:abhd6a description:abhydrolase domain containing 6a [Source:ZFIN;Acc:ZDB-GENE-090925-1]	1.18358e-167		ENSORLP00000024327.2	pep primary_assembly:ASM223467v1:5:1284592:1294688:1 gene:ENSORLG00000019551.2 transcript:ENSORLT00000024328.2 gene_biotype:protein_coding transcript_biotype:protein_coding description:abhydrolase domain containing 6 [Source:NCBI gene;Acc:101175545]	0
	g142	ENSDARP00000144913.1	pep chromosome:GRCz11:22:10163901:10164401:1 gene:ENSDARG00000011152.12 transcript:ENSDART00000190468.1 gene_biotype:protein_coding transcript_biotype:protein_coding gene_symbol:rpp14 description:ribonuclease P/MRP 14 subunit [Source:ZFIN;Acc:ZDB-GENE-050522-182]	2.09524e-80		ENSORLP00000016620.2	pep primary_assembly:ASM223467v1:5:25336197:25338830:-1 gene:ENSORLG00000013267.2 transcript:ENSORLT00000016621.2 gene_biotype:protein_coding transcript_biotype:protein_coding gene_symbol:HTD2 description:hydroxyacyl-thioester dehydratase type 2, mitochondrial-like [Source:NCBI gene;Acc:101155024]	3.6702e-80
	g143	ENSDARP00000086537.4	pep chromosome:GRCz11:22:10166407:10199014:1 gene:ENSDARG00000063195.7 transcript:ENSDART00000092104.5 gene_biotype:protein_coding transcript_biotype:protein_coding gene_symbol:pxk description:PX domain containing serine/threonine kinase [Source:ZFIN;Acc:ZDB-GENE-050208-393]	0		ENSORLP00000024258.2	pep primary_assembly:ASM223467v1:5:1327260:1356277:-1 gene:ENSORLG00000019489.2 transcript:ENSORLT00000024259.2 gene_biotype:protein_coding transcript_biotype:protein_coding gene_symbol:pxk description:PX domain containing serine/threonine kinase like [Source:NCBI gene;Acc:101163150]	0
	g144	ENSDARP00000121840.3	pep chromosome:GRCz11:3:5083407:5113772:1 gene:ENSDARG00000092778.3 transcript:ENSDART00000146883.3 gene_biotype:protein_coding transcript_biotype:protein_coding gene_symbol:si:ch73-338o16.4 description:si:ch73-338o16.4 [Source:ZFIN;Acc:ZDB-GENE-131119-14]	1.22238e-34		ENSORLP00000038951.1	pep primary_assembly:ASM223467v1:18:327835:340104:-1 gene:ENSORLG00000019032.2 transcript:ENSORLT00000028757.1 gene_biotype:protein_coding transcript_biotype:protein_coding description:uncharacterized LOC101155176 [Source:NCBI gene;Acc:101155176]	1.35246e-168
	g145	ENSDARP00000002122.7	pep chromosome:GRCz11:22:10201826:10212502:1 gene:ENSDARG00000021346.9 transcript:ENSDART00000006513.9 gene_biotype:protein_coding transcript_biotype:protein_coding gene_symbol:pdhb description:pyruvate dehydrogenase E1 beta subunit [Source:ZFIN;Acc:ZDB-GENE-040426-2173]	0		ENSORLP00000026511.1	pep primary_assembly:ASM223467v1:5:1303896:1311928:1 gene:ENSORLG00000019525.2 transcript:ENSORLT00000036271.1 gene_biotype:protein_coding transcript_biotype:protein_coding gene_symbol:pdhb description:pyruvate dehydrogenase E1 beta subunit [Source:NCBI gene;Acc:100049362]	0
	g146
	g147	ENSDARP00000150941.1	pep chromosome:GRCz11:12:2381213:2401234:1 gene:ENSDARG00000111342.1 transcript:ENSDART00000188007.1 gene_biotype:protein_coding transcript_biotype:protein_coding gene_symbol:LO018238.1	3.1593e-07		ENSORLP00000030451.1	pep primary_assembly:ASM223467v1:22:21541542:21542996:1 gene:ENSORLG00000027786.1 transcript:ENSORLT00000035864.1 gene_biotype:protein_coding transcript_biotype:protein_coding	3.61043e-07
	g148	ENSDARP00000063273.3	pep chromosome:GRCz11:22:10215558:10219216:1 gene:ENSDARG00000043095.6 transcript:ENSDART00000063274.4 gene_biotype:protein_coding transcript_biotype:protein_coding gene_symbol:kctd6a description:potassium channel tetramerization domain containing 6a [Source:ZFIN;Acc:ZDB-GENE-050208-474]	6.65732e-149		ENSORLP00000033216.1	pep primary_assembly:ASM223467v1:7:16434905:16442948:1 gene:ENSORLG00000029105.1 transcript:ENSORLT00000037408.1 gene_biotype:protein_coding transcript_biotype:protein_coding gene_symbol:kctd6b description:potassium channel tetramerization domain containing 6 [Source:NCBI gene;Acc:101166793]	2.90085e-144
	g149	ENSDARP00000118626.1	pep chromosome:GRCz11:22:10232527:10262441:1 gene:ENSDARG00000071570.6 transcript:ENSDART00000139297.2 gene_biotype:protein_coding transcript_biotype:protein_coding gene_symbol:si:dkeyp-87e7.4 description:si:dkeyp-87e7.4 [Source:ZFIN;Acc:ZDB-GENE-030131-6208]	6.78026e-65		ENSORLP00000041444.1	pep primary_assembly:ASM223467v1:5:918079:1143977:-1 gene:ENSORLG00000024152.1 transcript:ENSORLT00000045069.1 gene_biotype:protein_coding transcript_biotype:protein_coding	8.60248e-170
	g150	ENSDARP00000086483.4	pep chromosome:GRCz11:22:10281420:10354381:-1 gene:ENSDARG00000076484.5 transcript:ENSDART00000092050.6 gene_biotype:protein_coding transcript_biotype:protein_coding gene_symbol:stab1 description:stabilin 1 [Source:ZFIN;Acc:ZDB-GENE-050208-554]	0		ENSORLP00000024479.2	pep primary_assembly:ASM223467v1:5:949735:1048372:1 gene:ENSORLG00000019688.2 transcript:ENSORLT00000024480.2 gene_biotype:protein_coding transcript_biotype:protein_coding gene_symbol:stab1 description:stabilin 1 [Source:NCBI gene;Acc:101164383]	0
	g151	ENSDARP00000037611.7	pep chromosome:GRCz11:22:36902352:36905600:1 gene:ENSDARG00000070847.7 transcript:ENSDART00000036273.8 gene_biotype:protein_coding transcript_biotype:protein_coding gene_symbol:trim35-20 description:tripartite motif containing 35-20 [Source:ZFIN;Acc:ZDB-GENE-110920-8]	2.29588e-163		ENSORLP00000013637.2	pep primary_assembly:ASM223467v1:5:20558100:20559494:1 gene:ENSORLG00000010874.2 transcript:ENSORLT00000013638.2 gene_biotype:protein_coding transcript_biotype:protein_coding description:nuclear factor 7, brain-like [Source:NCBI gene;Acc:101163808]	0
	g152	ENSDARP00000120971.2	pep chromosome:GRCz11:22:10361170:10397680:-1 gene:ENSDARG00000043077.9 transcript:ENSDART00000142886.3 gene_biotype:protein_coding transcript_biotype:protein_coding gene_symbol:nisch description:nischarin [Source:ZFIN;Acc:ZDB-GENE-050208-570]	0		ENSORLP00000024564.2	pep primary_assembly:ASM223467v1:5:898838:929824:1 gene:ENSORLG00000019759.2 transcript:ENSORLT00000024565.2 gene_biotype:protein_coding transcript_biotype:protein_coding gene_symbol:nisch description:nischarin [Source:NCBI gene;Acc:101164628]	0
	g153					ENSORLP00000045738.1	pep primary_assembly:ASM223467v1:5:889838:890467:-1 gene:ENSORLG00000024018.1 transcript:ENSORLT00000045578.1 gene_biotype:protein_coding transcript_biotype:protein_coding description:uncharacterized LOC101155499 [Source:NCBI gene;Acc:101155499]	8.11009e-67
	g154	ENSDARP00000130997.1	pep chromosome:GRCz11:19:2877079:2889941:1 gene:ENSDARG00000101259.3 transcript:ENSDART00000160847.3 gene_biotype:protein_coding transcript_biotype:protein_coding gene_symbol:hgh1 description:HGH1 homolog (S. cerevisiae) [Source:NCBI gene;Acc:436795]	0		ENSORLP00000024585.2	pep primary_assembly:ASM223467v1:5:851584:876977:1 gene:ENSORLG00000019785.2 transcript:ENSORLT00000024586.2 gene_biotype:protein_coding transcript_biotype:protein_coding gene_symbol:hgh1 description:HGH1 homolog [Source:NCBI gene;Acc:101155752]	0
	g155	ENSDARP00000105913.2	pep chromosome:GRCz11:22:812848:817479:-1 gene:ENSDARG00000071555.6 transcript:ENSDART00000123487.3 gene_biotype:protein_coding transcript_biotype:protein_coding gene_symbol:zgc:153675 description:zgc:153675 [Source:ZFIN;Acc:ZDB-GENE-061013-567]	2.64152e-43		ENSORLP00000013657.2	pep primary_assembly:ASM223467v1:6:21392541:21395189:-1 gene:ENSORLG00000010888.2 transcript:ENSORLT00000013658.2 gene_biotype:protein_coding transcript_biotype:protein_coding gene_symbol:tmem263 description:transmembrane protein 263 [Source:NCBI gene;Acc:101164554]	1.73811e-31
	g156	ENSDARP00000061774.5	pep chromosome:GRCz11:22:770001:784110:-1 gene:ENSDARG00000042147.7 transcript:ENSDART00000061775.6 gene_biotype:protein_coding transcript_biotype:protein_coding gene_symbol:rbbp5 description:retinoblastoma binding protein 5 [Source:ZFIN;Acc:ZDB-GENE-040426-886]	0		ENSORLP00000024618.2	pep primary_assembly:ASM223467v1:5:815184:830502:1 gene:ENSORLG00000019813.2 transcript:ENSORLT00000024619.2 gene_biotype:protein_coding transcript_biotype:protein_coding gene_symbol:rbbp5 description:RB binding protein 5, histone lysine methyltransferase complex subunit [Source:NCBI gene;Acc:101164873]	0
	g157	ENSDARP00000113709.2	pep chromosome:GRCz11:22:10516332:10539180:-1 gene:ENSDARG00000003446.9 transcript:ENSDART00000131217.3 gene_biotype:protein_coding transcript_biotype:protein_coding gene_symbol:ippk description:inositol 1,3,4,5,6-pentakisphosphate 2-kinase [Source:NCBI gene;Acc:541511]	0		ENSORLP00000028979.1	pep primary_assembly:ASM223467v1:5:792446:811770:-1 gene:ENSORLG00000026125.1 transcript:ENSORLT00000040044.1 gene_biotype:protein_coding transcript_biotype:protein_coding gene_symbol:ippk description:inositol-pentakisphosphate 2-kinase [Source:NCBI gene;Acc:101165130]	0
	g158	ENSDARP00000116963.2	pep chromosome:GRCz11:22:10490937:10502780:-1 gene:ENSDARG00000071549.7 transcript:ENSDART00000136961.3 gene_biotype:protein_coding transcript_biotype:protein_coding gene_symbol:ecm2 description:extracellular matrix protein 2, female organ and adipocyte specific [Source:ZFIN;Acc:ZDB-GENE-050208-651]	0		ENSORLP00000043788.1	pep primary_assembly:ASM223467v1:5:774467:789768:-1 gene:ENSORLG00000027442.1 transcript:ENSORLT00000030595.1 gene_biotype:protein_coding transcript_biotype:protein_coding gene_symbol:ECM2 description:extracellular matrix protein 2 [Source:NCBI gene;Acc:101165378]	0
	g159	ENSDARP00000153024.1	pep chromosome:GRCz11:22:10480641:10486477:-1 gene:ENSDARG00000002192.11 transcript:ENSDART00000184366.1 gene_biotype:protein_coding transcript_biotype:protein_coding gene_symbol:aspn description:asporin (LRR class 1) [Source:ZFIN;Acc:ZDB-GENE-041105-7]	1.53113e-164		ENSORLP00000024684.2	pep primary_assembly:ASM223467v1:5:745954:753386:-1 gene:ENSORLG00000019874.2 transcript:ENSORLT00000024685.2 gene_biotype:protein_coding transcript_biotype:protein_coding gene_symbol:aspn description:asporin [Source:NCBI gene;Acc:101155994]	0
	g160	ENSDARP00000064800.5	pep chromosome:GRCz11:22:10454603:10459880:-1 gene:ENSDARG00000044132.6 transcript:ENSDART00000064801.6 gene_biotype:protein_coding transcript_biotype:protein_coding gene_symbol:ogna description:osteoglycin, paralog a [Source:ZFIN;Acc:ZDB-GENE-050208-650]	4.06689e-131		ENSORLP00000024687.2	pep primary_assembly:ASM223467v1:5:703363:710897:-1 gene:ENSORLG00000019880.2 transcript:ENSORLT00000024688.2 gene_biotype:protein_coding transcript_biotype:protein_coding gene_symbol:ogna description:osteoglycin [Source:NCBI gene;Acc:101156231]	1.30165e-94
	g161					ENSORLP00000024654.2	pep primary_assembly:ASM223467v1:5:667203:794836:1 gene:ENSORLG00000019849.2 transcript:ENSORLT00000024655.2 gene_biotype:protein_coding transcript_biotype:protein_coding gene_symbol:cenpp description:centromere protein P [Source:NCBI gene;Acc:445161]	1.43786e-08
	g162	ENSDARP00000102804.4	pep chromosome:GRCz11:22:10424995:10440688:-1 gene:ENSDARG00000044143.9 transcript:ENSDART00000111962.6 gene_biotype:protein_coding transcript_biotype:protein_coding gene_symbol:nol8 description:nucleolar protein 8 [Source:ZFIN;Acc:ZDB-GENE-050208-491]	3.66458e-103		ENSORLP00000024721.2	pep primary_assembly:ASM223467v1:5:657389:666391:-1 gene:ENSORLG00000019906.2 transcript:ENSORLT00000024722.2 gene_biotype:protein_coding transcript_biotype:protein_coding gene_symbol:nol8 description:nucleolar protein 8 [Source:NCBI gene;Acc:101165623]	6.86818e-173
	g163	ENSDARP00000124758.1	pep chromosome:GRCz11:22:696931:701105:1 gene:ENSDARG00000006079.8 transcript:ENSDART00000149712.2 gene_biotype:protein_coding transcript_biotype:protein_coding gene_symbol:gpr37l1a description:G protein-coupled receptor 37 like 1a [Source:ZFIN;Acc:ZDB-GENE-110411-20]	1.07249e-136		ENSORLP00000040758.1	pep primary_assembly:ASM223467v1:5:5431833:5446201:-1 gene:ENSORLG00000026062.1 transcript:ENSORLT00000046489.1 gene_biotype:protein_coding transcript_biotype:protein_coding gene_symbol:gpr37l1a description:prosaposin receptor GPR37L1 [Source:NCBI gene;Acc:101159006]	0
	g164
	g165	ENSDARP00000155576.1	pep chromosome:GRCz11:13:9524382:9525527:-1 gene:ENSDARG00000116065.1 transcript:ENSDART00000190618.1 gene_biotype:protein_coding transcript_biotype:protein_coding gene_symbol:CR848040.3	2.53849e-74		ENSORLP00000043101.1	pep primary_assembly:ASM223467v1:4:15387782:15390070:-1 gene:ENSORLG00000024429.1 transcript:ENSORLT00000045115.1 gene_biotype:protein_coding transcript_biotype:protein_coding	1.32084e-133
	g166	ENSDARP00000147194.1	pep chromosome:GRCz11:11:22922985:23025949:-1 gene:ENSDARG00000044902.8 transcript:ENSDART00000184859.1 gene_biotype:protein_coding transcript_biotype:protein_coding gene_symbol:atp2b4 description:ATPase plasma membrane Ca2+ transporting 4 [Source:ZFIN;Acc:ZDB-GENE-061027-60]	0		ENSORLP00000044588.1	pep primary_assembly:ASM223467v1:5:5649287:5749112:1 gene:ENSORLG00000023235.1 transcript:ENSORLT00000031940.1 gene_biotype:protein_coding transcript_biotype:protein_coding description:plasma membrane calcium-transporting ATPase 1-like [Source:NCBI gene;Acc:101172706]	0
	g167	ENSDARP00000144118.2	pep chromosome:GRCz11:22:635813:637555:1 gene:ENSDARG00000106914.2 transcript:ENSDART00000179067.2 gene_biotype:protein_coding transcript_biotype:protein_coding gene_symbol:pth4 description:parathyroid hormone 4 [Source:NCBI gene;Acc:101886149]	1.0973e-31		ENSORLP00000035004.1	pep primary_assembly:ASM223467v1:23:23666580:23672751:-1 gene:ENSORLG00000023340.1 transcript:ENSORLT00000027690.1 gene_biotype:protein_coding transcript_biotype:protein_coding gene_symbol:pthlha description:MANSC domain containing 1 [Source:NCBI gene;Acc:101166209]	6.97477e-07
	g168	ENSDARP00000152685.1	pep chromosome:GRCz11:22:866681:881080:-1 gene:ENSDARG00000021177.11 transcript:ENSDART00000185489.1 gene_biotype:protein_coding transcript_biotype:protein_coding gene_symbol:cept1b description:choline/ethanolamine phosphotransferase 1b [Source:ZFIN;Acc:ZDB-GENE-071004-33]	0		ENSORLP00000019656.2	pep primary_assembly:ASM223467v1:23:17559971:17568622:-1 gene:ENSORLG00000015697.2 transcript:ENSORLT00000019657.2 gene_biotype:protein_coding transcript_biotype:protein_coding gene_symbol:chpt1 description:choline phosphotransferase 1 [Source:NCBI gene;Acc:101173516]	1.23246e-154
	g169	ENSDARP00000096095.3	pep chromosome:GRCz11:22:724639:733339:1 gene:ENSDARG00000078301.3 transcript:ENSDART00000105323.4 gene_biotype:protein_coding transcript_biotype:protein_coding gene_symbol:zgc:162255 description:zgc:162255 [Source:NCBI gene;Acc:100037321]	8.27412e-119
	g170	ENSDARP00000084180.5	pep chromosome:GRCz11:11:24348425:24356093:1 gene:ENSDARG00000062237.7 transcript:ENSDART00000089747.7 gene_biotype:protein_coding transcript_biotype:protein_coding gene_symbol:nfs1 description:NFS1 cysteine desulfurase [Source:ZFIN;Acc:ZDB-GENE-060405-1]	0		ENSORLP00000001391.2	pep primary_assembly:ASM223467v1:4:2908209:2918225:-1 gene:ENSORLG00000001126.2 transcript:ENSORLT00000001392.2 gene_biotype:protein_coding transcript_biotype:protein_coding gene_symbol:scly description:selenocysteine lyase [Source:NCBI gene;Acc:101165796]	1.00596e-65
	g171	ENSDARP00000136782.1	pep chromosome:GRCz11:11:26376015:26383407:1 gene:ENSDARG00000100636.2 transcript:ENSDART00000170043.2 gene_biotype:protein_coding transcript_biotype:protein_coding gene_symbol:rbm12 description:RNA binding motif protein 12 [Source:ZFIN;Acc:ZDB-GENE-081022-16]	0		ENSORLP00000010331.2	pep primary_assembly:ASM223467v1:16:16781390:16783336:1 gene:ENSORLG00000008228.2 transcript:ENSORLT00000010332.2 gene_biotype:protein_coding transcript_biotype:protein_coding gene_symbol:rbm12b description:RNA binding motif protein 12B [Source:ZFIN;Acc:ZDB-GENE-030131-6428]	2.31372e-40
	g172	ENSDARP00000140424.1	pep chromosome:GRCz11:11:26376015:26401672:1 gene:ENSDARG00000075536.5 transcript:ENSDART00000171748.2 gene_biotype:protein_coding transcript_biotype:protein_coding gene_symbol:cpne1 description:copine I [Source:ZFIN;Acc:ZDB-GENE-030131-3562]	0		ENSORLP00000006424.2	pep primary_assembly:ASM223467v1:20:10232295:10242150:-1 gene:ENSORLG00000005092.2 transcript:ENSORLT00000006425.2 gene_biotype:protein_coding transcript_biotype:protein_coding gene_symbol:cpne3 description:copine 3 [Source:NCBI gene;Acc:101168996]	0
	g173	ENSDARP00000141147.1	pep chromosome:GRCz11:11:26403334:26467054:1 gene:ENSDARG00000076952.4 transcript:ENSDART00000171781.2 gene_biotype:protein_coding transcript_biotype:protein_coding gene_symbol:fer1l4 description:fer-1 like family member 4 [Source:ZFIN;Acc:ZDB-GENE-130530-815]	2.44088e-172		ENSORLP00000016795.3	pep primary_assembly:ASM223467v1:24:7380315:7453049:1 gene:ENSORLG00000013388.3 transcript:ENSORLT00000016796.3 gene_biotype:protein_coding transcript_biotype:protein_coding gene_symbol:otofa description:otoferlin [Source:NCBI gene;Acc:101155482]	7.88679e-68
	g174	ENSDARP00000141147.1	pep chromosome:GRCz11:11:26403334:26467054:1 gene:ENSDARG00000076952.4 transcript:ENSDART00000171781.2 gene_biotype:protein_coding transcript_biotype:protein_coding gene_symbol:fer1l4 description:fer-1 like family member 4 [Source:ZFIN;Acc:ZDB-GENE-130530-815]	0		ENSORLP00000016795.3	pep primary_assembly:ASM223467v1:24:7380315:7453049:1 gene:ENSORLG00000013388.3 transcript:ENSORLT00000016796.3 gene_biotype:protein_coding transcript_biotype:protein_coding gene_symbol:otofa description:otoferlin [Source:NCBI gene;Acc:101155482]	0
	g175
	g176	ENSDARP00000094283.3	pep chromosome:GRCz11:11:26476153:26562346:1 gene:ENSDARG00000002607.10 transcript:ENSDART00000103507.5 gene_biotype:protein_coding transcript_biotype:protein_coding gene_symbol:unm_sa1614 description:un-named sa1614 [Source:ZFIN;Acc:ZDB-GENE-120411-1]	0		ENSORLP00000018982.2	pep primary_assembly:ASM223467v1:22:11417953:11477516:1 gene:ENSORLG00000015141.2 transcript:ENSORLT00000018983.2 gene_biotype:protein_coding transcript_biotype:protein_coding gene_symbol:asap2a description:ArfGAP with SH3 domain, ankyrin repeat and PH domain 2 [Source:NCBI gene;Acc:101156052]	0
	g177	ENSDARP00000008800.6	pep chromosome:GRCz11:11:26568848:26576757:-1 gene:ENSDARG00000007494.10 transcript:ENSDART00000002846.8 gene_biotype:protein_coding transcript_biotype:protein_coding gene_symbol:st3gal8 description:ST3 beta-galactoside alpha-2,3-sialyltransferase 8 [Source:ZFIN;Acc:ZDB-GENE-050417-286]	3.06874e-150		ENSORLP00000016829.2	pep primary_assembly:ASM223467v1:6:25040434:25059258:-1 gene:ENSORLG00000013421.2 transcript:ENSORLT00000016830.2 gene_biotype:protein_coding transcript_biotype:protein_coding gene_symbol:st3gal2 description:ST3 beta-galactoside alpha-2,3-sialyltransferase 2 [Source:NCBI gene;Acc:100144348]	1.62853e-108
	g178	ENSDARP00000151445.1	pep chromosome:GRCz11:8:7322465:7352278:1 gene:ENSDARG00000063292.7 transcript:ENSDART00000192380.1 gene_biotype:protein_coding transcript_biotype:protein_coding gene_symbol:ssuh2rs1 description:ssu-2 homolog, related sequence 1 [Source:NCBI gene;Acc:767720]	3.07108e-141		ENSORLP00000012575.1	pep primary_assembly:ASM223467v1:7:16287100:16291874:-1 gene:ENSORLG00000010022.2 transcript:ENSORLT00000012576.2 gene_biotype:protein_coding transcript_biotype:protein_coding gene_symbol:ssuh2rs1 description:protein SSUH2 homolog [Source:NCBI gene;Acc:101165553]	7.4054e-157
	g179	ENSDARP00000151805.1	pep chromosome:GRCz11:11:24316110:24332052:1 gene:ENSDARG00000020544.8 transcript:ENSDART00000186028.1 gene_biotype:protein_coding transcript_biotype:protein_coding gene_symbol:rem1 description:RAS (RAD and GEM)-like GTP-binding 1 [Source:ZFIN;Acc:ZDB-GENE-040317-1]	2.40874e-103		ENSORLP00000033740.1	pep primary_assembly:ASM223467v1:3:17276453:17281841:1 gene:ENSORLG00000024517.1 transcript:ENSORLT00000039106.1 gene_biotype:protein_coding transcript_biotype:protein_coding gene_symbol:rrad description:RRAD, Ras related glycolysis inhibitor and calcium channel regulator [Source:NCBI gene;Acc:101173131]	2.40181e-79
	g180	ENSDARP00000132510.1	pep chromosome:GRCz11:1:38858399:38859425:1 gene:ENSDARG00000104657.2 transcript:ENSDART00000165454.2 gene_biotype:protein_coding transcript_biotype:protein_coding gene_symbol:CU915762.1	3.1178e-13		ENSORLP00000015296.2	pep primary_assembly:ASM223467v1:10:19072203:19075863:1 gene:ENSORLG00000012221.2 transcript:ENSORLT00000015297.2 gene_biotype:protein_coding transcript_biotype:protein_coding	4.38793e-14
	g181	ENSDARP00000146596.1	pep chromosome:GRCz11:11:24251141:24299538:1 gene:ENSDARG00000057575.4 transcript:ENSDART00000182684.1 gene_biotype:protein_coding transcript_biotype:protein_coding gene_symbol:pnp4a description:purine nucleoside phosphorylase 4a [Source:ZFIN;Acc:ZDB-GENE-040625-83]	0		ENSORLP00000003412.2	pep primary_assembly:ASM223467v1:17:3023792:3032150:1 gene:ENSORLG00000002737.2 transcript:ENSORLT00000003413.2 gene_biotype:protein_coding transcript_biotype:protein_coding description:purine nucleoside phosphorylase [Source:NCBI gene;Acc:101162955]	3.12618e-131
	g182	ENSDARP00000036401.7	pep chromosome:GRCz11:11:24058530:24063196:-1 gene:ENSDARG00000016200.10 transcript:ENSDART00000036513.9 gene_biotype:protein_coding transcript_biotype:protein_coding gene_symbol:trib3 description:tribbles pseudokinase 3 [Source:ZFIN;Acc:ZDB-GENE-040426-2609]	4.80768e-121		ENSORLP00000045172.1	pep primary_assembly:ASM223467v1:24:2600145:2607735:1 gene:ENSORLG00000023508.1 transcript:ENSORLT00000046078.1 gene_biotype:protein_coding transcript_biotype:protein_coding gene_symbol:trib2 description:tribbles pseudokinase 2 [Source:NCBI gene;Acc:101161282]	9.00407e-98
	g183	ENSDARP00000086283.5	pep chromosome:GRCz11:22:10543329:10559760:1 gene:ENSDARG00000063076.7 transcript:ENSDART00000091850.6 gene_biotype:protein_coding transcript_biotype:protein_coding gene_symbol:atrip description:ATR interacting protein [Source:ZFIN;Acc:ZDB-GENE-050208-331]	8.19755e-90
	g184	ENSDARP00000137379.2	pep chromosome:GRCz11:8:22582146:22613622:1 gene:ENSDARG00000098823.2 transcript:ENSDART00000157655.2 gene_biotype:protein_coding transcript_biotype:protein_coding description:PDZ domain containing 4 [Source:NCBI gene;Acc:553320]	3.945e-22		ENSORLP00000039055.1	pep primary_assembly:ASM223467v1:7:28948103:28984133:1 gene:ENSORLG00000021954.1 transcript:ENSORLT00000043589.1 gene_biotype:protein_coding transcript_biotype:protein_coding description:E3 ubiquitin-protein ligase PDZRN3-like [Source:NCBI gene;Acc:105353666]	1.23008e-25
	g185	ENSDARP00000094981.3	pep chromosome:GRCz11:23:21469203:21471022:-1 gene:ENSDARG00000056729.5 transcript:ENSDART00000104206.4 gene_biotype:protein_coding transcript_biotype:protein_coding gene_symbol:her4.2 description:hairy-related 4, tandem duplicate 2 [Source:ZFIN;Acc:ZDB-GENE-060815-1]	1.59847e-46		ENSORLP00000004962.2	pep primary_assembly:ASM223467v1:7:7666681:7668797:-1 gene:ENSORLG00000003974.2 transcript:ENSORLT00000004963.2 gene_biotype:protein_coding transcript_biotype:protein_coding gene_symbol:her4.2 description:Her4 [Source:NCBI gene;Acc:100049439]	2.15636e-46
	g186	ENSDARP00000094981.3	pep chromosome:GRCz11:23:21469203:21471022:-1 gene:ENSDARG00000056729.5 transcript:ENSDART00000104206.4 gene_biotype:protein_coding transcript_biotype:protein_coding gene_symbol:her4.2 description:hairy-related 4, tandem duplicate 2 [Source:ZFIN;Acc:ZDB-GENE-060815-1]	2.40929e-16		ENSORLP00000004962.2	pep primary_assembly:ASM223467v1:7:7666681:7668797:-1 gene:ENSORLG00000003974.2 transcript:ENSORLT00000004963.2 gene_biotype:protein_coding transcript_biotype:protein_coding gene_symbol:her4.2 description:Her4 [Source:NCBI gene;Acc:100049439]	1.22669e-15
	g187	ENSDARP00000094981.3	pep chromosome:GRCz11:23:21469203:21471022:-1 gene:ENSDARG00000056729.5 transcript:ENSDART00000104206.4 gene_biotype:protein_coding transcript_biotype:protein_coding gene_symbol:her4.2 description:hairy-related 4, tandem duplicate 2 [Source:ZFIN;Acc:ZDB-GENE-060815-1]	9.10433e-34		ENSORLP00000004962.2	pep primary_assembly:ASM223467v1:7:7666681:7668797:-1 gene:ENSORLG00000003974.2 transcript:ENSORLT00000004963.2 gene_biotype:protein_coding transcript_biotype:protein_coding gene_symbol:her4.2 description:Her4 [Source:NCBI gene;Acc:100049439]	4.14489e-35
	g188	ENSDARP00000094981.3	pep chromosome:GRCz11:23:21469203:21471022:-1 gene:ENSDARG00000056729.5 transcript:ENSDART00000104206.4 gene_biotype:protein_coding transcript_biotype:protein_coding gene_symbol:her4.2 description:hairy-related 4, tandem duplicate 2 [Source:ZFIN;Acc:ZDB-GENE-060815-1]	2.47684e-32		ENSORLP00000004962.2	pep primary_assembly:ASM223467v1:7:7666681:7668797:-1 gene:ENSORLG00000003974.2 transcript:ENSORLT00000004963.2 gene_biotype:protein_coding transcript_biotype:protein_coding gene_symbol:her4.2 description:Her4 [Source:NCBI gene;Acc:100049439]	1.75606e-33
	g189	ENSDARP00000094981.3	pep chromosome:GRCz11:23:21469203:21471022:-1 gene:ENSDARG00000056729.5 transcript:ENSDART00000104206.4 gene_biotype:protein_coding transcript_biotype:protein_coding gene_symbol:her4.2 description:hairy-related 4, tandem duplicate 2 [Source:ZFIN;Acc:ZDB-GENE-060815-1]	7.13293e-33		ENSORLP00000004962.2	pep primary_assembly:ASM223467v1:7:7666681:7668797:-1 gene:ENSORLG00000003974.2 transcript:ENSORLT00000004963.2 gene_biotype:protein_coding transcript_biotype:protein_coding gene_symbol:her4.2 description:Her4 [Source:NCBI gene;Acc:100049439]	4.16784e-35
	g190	ENSDARP00000094981.3	pep chromosome:GRCz11:23:21469203:21471022:-1 gene:ENSDARG00000056729.5 transcript:ENSDART00000104206.4 gene_biotype:protein_coding transcript_biotype:protein_coding gene_symbol:her4.2 description:hairy-related 4, tandem duplicate 2 [Source:ZFIN;Acc:ZDB-GENE-060815-1]	3.06407e-43		ENSORLP00000004962.2	pep primary_assembly:ASM223467v1:7:7666681:7668797:-1 gene:ENSORLG00000003974.2 transcript:ENSORLT00000004963.2 gene_biotype:protein_coding transcript_biotype:protein_coding gene_symbol:her4.2 description:Her4 [Source:NCBI gene;Acc:100049439]	1.75908e-45
	g191	ENSDARP00000140720.1	pep chromosome:GRCz11:23:21455152:21461077:1 gene:ENSDARG00000094426.4 transcript:ENSDART00000158511.2 gene_biotype:protein_coding transcript_biotype:protein_coding gene_symbol:her4.2 description:hairy-related 4, tandem duplicate 2 [Source:ZFIN;Acc:ZDB-GENE-060815-1]	2.28091e-22		ENSORLP00000004962.2	pep primary_assembly:ASM223467v1:7:7666681:7668797:-1 gene:ENSORLG00000003974.2 transcript:ENSORLT00000004963.2 gene_biotype:protein_coding transcript_biotype:protein_coding gene_symbol:her4.2 description:Her4 [Source:NCBI gene;Acc:100049439]	3.32615e-24
	g192	ENSDARP00000094981.3	pep chromosome:GRCz11:23:21469203:21471022:-1 gene:ENSDARG00000056729.5 transcript:ENSDART00000104206.4 gene_biotype:protein_coding transcript_biotype:protein_coding gene_symbol:her4.2 description:hairy-related 4, tandem duplicate 2 [Source:ZFIN;Acc:ZDB-GENE-060815-1]	1.12148e-32		ENSORLP00000004962.2	pep primary_assembly:ASM223467v1:7:7666681:7668797:-1 gene:ENSORLG00000003974.2 transcript:ENSORLT00000004963.2 gene_biotype:protein_coding transcript_biotype:protein_coding gene_symbol:her4.2 description:Her4 [Source:NCBI gene;Acc:100049439]	1.73192e-36
	g193	ENSDARP00000140720.1	pep chromosome:GRCz11:23:21455152:21461077:1 gene:ENSDARG00000094426.4 transcript:ENSDART00000158511.2 gene_biotype:protein_coding transcript_biotype:protein_coding gene_symbol:her4.2 description:hairy-related 4, tandem duplicate 2 [Source:ZFIN;Acc:ZDB-GENE-060815-1]	2.28091e-22		ENSORLP00000004962.2	pep primary_assembly:ASM223467v1:7:7666681:7668797:-1 gene:ENSORLG00000003974.2 transcript:ENSORLT00000004963.2 gene_biotype:protein_coding transcript_biotype:protein_coding gene_symbol:her4.2 description:Her4 [Source:NCBI gene;Acc:100049439]	3.32615e-24
	g194	ENSDARP00000073730.3	pep chromosome:GRCz11:23:21452557:21453614:-1 gene:ENSDARG00000056732.5 transcript:ENSDART00000079274.4 gene_biotype:protein_coding transcript_biotype:protein_coding gene_symbol:her4.1 description:hairy-related 4, tandem duplicate 1 [Source:ZFIN;Acc:ZDB-GENE-980526-521]	8.76815e-23		ENSORLP00000004962.2	pep primary_assembly:ASM223467v1:7:7666681:7668797:-1 gene:ENSORLG00000003974.2 transcript:ENSORLT00000004963.2 gene_biotype:protein_coding transcript_biotype:protein_coding gene_symbol:her4.2 description:Her4 [Source:NCBI gene;Acc:100049439]	7.50391e-24
	g195	ENSDARP00000121671.1	pep chromosome:GRCz11:23:21473103:21474476:1 gene:ENSDARG00000093156.2 transcript:ENSDART00000142921.2 gene_biotype:protein_coding transcript_biotype:protein_coding gene_symbol:si:ch73-21g5.7 description:si:ch73-21g5.7 [Source:ZFIN;Acc:ZDB-GENE-081104-260]	6.16437e-27
	g196	ENSDARP00000094981.3	pep chromosome:GRCz11:23:21469203:21471022:-1 gene:ENSDARG00000056729.5 transcript:ENSDART00000104206.4 gene_biotype:protein_coding transcript_biotype:protein_coding gene_symbol:her4.2 description:hairy-related 4, tandem duplicate 2 [Source:ZFIN;Acc:ZDB-GENE-060815-1]	1.00476e-44		ENSORLP00000004962.2	pep primary_assembly:ASM223467v1:7:7666681:7668797:-1 gene:ENSORLG00000003974.2 transcript:ENSORLT00000004963.2 gene_biotype:protein_coding transcript_biotype:protein_coding gene_symbol:her4.2 description:Her4 [Source:NCBI gene;Acc:100049439]	1.07461e-44
	g197	ENSDARP00000153082.1	pep chromosome:GRCz11:CHR_ALT_CTG11_1_9:15878374:15902272:1 gene:ENSDARG00000114951.1 transcript:ENSDART00000180319.1 gene_biotype:protein_coding transcript_biotype:protein_coding gene_symbol:pank4 description:pantothenate kinase 4 (inactive) [Source:ZFIN;Acc:ZDB-GENE-040426-1592]	0		ENSORLP00000006252.2	pep primary_assembly:ASM223467v1:5:32287315:32305915:-1 gene:ENSORLG00000004961.2 transcript:ENSORLT00000006253.2 gene_biotype:protein_coding transcript_biotype:protein_coding gene_symbol:pank4 description:pantothenate kinase 4 (inactive) [Source:NCBI gene;Acc:101161916]	0
	g198	ENSDARP00000131287.1	pep chromosome:GRCz11:11:15931188:16013114:1 gene:ENSDARG00000058256.6 transcript:ENSDART00000165768.2 gene_biotype:protein_coding transcript_biotype:protein_coding gene_symbol:draxin description:dorsal inhibitory axon guidance protein [Source:NCBI gene;Acc:619245]	9.68543e-108		ENSORLP00000036910.1	pep primary_assembly:ASM223467v1:5:32268486:32281109:-1 gene:ENSORLG00000029769.1 transcript:ENSORLT00000036323.1 gene_biotype:protein_coding transcript_biotype:protein_coding description:dorsal inhibitory axon guidance protein [Source:NCBI gene;Acc:101167702]	6.92825e-131
	g199	ENSDARP00000104107.3	pep chromosome:GRCz11:11:16040517:16062913:1 gene:ENSDARG00000077082.4 transcript:ENSDART00000111284.4 gene_biotype:protein_coding transcript_biotype:protein_coding gene_symbol:agtrap description:angiotensin II receptor-associated protein [Source:ZFIN;Acc:ZDB-GENE-050309-11]	1.07581e-92		ENSORLP00000026759.1	pep primary_assembly:ASM223467v1:5:32254402:32265688:-1 gene:ENSORLG00000024798.1 transcript:ENSORLT00000033061.1 gene_biotype:protein_coding transcript_biotype:protein_coding gene_symbol:agtrap description:angiotensin II receptor associated protein [Source:NCBI gene;Acc:101167449]	1.88263e-93
	g200	ENSDARP00000122299.1	pep chromosome:GRCz11:23:21500218:21515182:-1 gene:ENSDARG00000012409.11 transcript:ENSDART00000142000.3 gene_biotype:protein_coding transcript_biotype:protein_coding gene_symbol:rnf207b description:ring finger protein 207b [Source:NCBI gene;Acc:568322]	0		ENSORLP00000021531.2	pep primary_assembly:ASM223467v1:5:32225483:32245159:1 gene:ENSORLG00000017207.2 transcript:ENSORLT00000021532.2 gene_biotype:protein_coding transcript_biotype:protein_coding gene_symbol:RNF207 description:ring finger protein 207 [Source:NCBI gene;Acc:101167202]	0
	g201	ENSDARP00000145339.1	pep chromosome:GRCz11:CHR_ALT_CTG10_1_29:29820456:29831806:-1 gene:ENSDARG00000112517.1 transcript:ENSDART00000182750.1 gene_biotype:protein_coding transcript_biotype:protein_coding gene_symbol:zpr1 description:ZPR1 zinc finger [Source:ZFIN;Acc:ZDB-GENE-040426-2110]	0		ENSORLP00000021538.2	pep primary_assembly:ASM223467v1:5:32226192:32228989:-1 gene:ENSORLG00000017211.2 transcript:ENSORLT00000021539.2 gene_biotype:protein_coding transcript_biotype:protein_coding gene_symbol:zpr1 description:ZPR1 zinc finger [Source:ZFIN;Acc:ZDB-GENE-040426-2110]	0
	g202	ENSDARP00000146022.1	pep chromosome:GRCz11:11:29650011:29658396:-1 gene:ENSDARG00000070437.6 transcript:ENSDART00000183947.1 gene_biotype:protein_coding transcript_biotype:protein_coding gene_symbol:rpl22 description:ribosomal protein L22 [Source:ZFIN;Acc:ZDB-GENE-051113-276]	3.89059e-72		ENSORLP00000037387.1	pep primary_assembly:ASM223467v1:5:32216894:32221969:-1 gene:ENSORLG00000028557.1 transcript:ENSORLT00000034564.1 gene_biotype:protein_coding transcript_biotype:protein_coding gene_symbol:RPL22 description:60S ribosomal protein L22 [Source:NCBI gene;Acc:101166956]	1.39414e-72
	g203	ENSDARP00000133704.1	pep chromosome:GRCz11:11:29574922:29650930:-1 gene:ENSDARG00000105083.2 transcript:ENSDART00000166969.2 gene_biotype:protein_coding transcript_biotype:protein_coding gene_symbol:chd5 description:chromodomain helicase DNA binding protein 5 [Source:ZFIN;Acc:ZDB-GENE-120314-2]	0		ENSORLP00000021515.2	pep primary_assembly:ASM223467v1:5:32176933:32204453:-1 gene:ENSORLG00000017190.2 transcript:ENSORLT00000021516.2 gene_biotype:protein_coding transcript_biotype:protein_coding description:chromodomain helicase DNA binding protein 5 [Source:NCBI gene;Acc:101166712]	0
	g204	ENSDARP00000110965.2	pep chromosome:GRCz11:11:29335300:29540464:-1 gene:ENSDARG00000088630.3 transcript:ENSDART00000131165.3 gene_biotype:protein_coding transcript_biotype:protein_coding gene_symbol:arhgef10la description:Rho guanine nucleotide exchange factor (GEF) 10-like a [Source:ZFIN;Acc:ZDB-GENE-120814-1]	0		ENSORLP00000045668.1	pep primary_assembly:ASM223467v1:5:31989885:32153627:-1 gene:ENSORLG00000017150.2 transcript:ENSORLT00000032881.1 gene_biotype:protein_coding transcript_biotype:protein_coding gene_symbol:arhgef10la description:Rho guanine nucleotide exchange factor 10 like [Source:NCBI gene;Acc:101166469]	0
	g205	ENSDARP00000131953.2	pep scaffold:GRCz11:KN150259.1:45362:50078:-1 gene:ENSDARG00000099418.2 transcript:ENSDART00000162307.2 gene_biotype:protein_coding transcript_biotype:protein_coding gene_symbol:CABZ01030017.1	3.62937e-11		ENSORLP00000035982.1	pep primary_assembly:ASM223467v1:4:19201378:19207054:-1 gene:ENSORLG00000027370.1 transcript:ENSORLT00000045595.1 gene_biotype:protein_coding transcript_biotype:protein_coding	1.76117e-10
	g206	ENSDARP00000041442.7	pep chromosome:GRCz11:11:28642913:29082429:-1 gene:ENSDARG00000031049.9 transcript:ENSDART00000041443.8 gene_biotype:protein_coding transcript_biotype:protein_coding gene_symbol:igsf21a description:immunoglobin superfamily, member 21a [Source:ZFIN;Acc:ZDB-GENE-050809-118]	0		ENSORLP00000031687.1	pep primary_assembly:ASM223467v1:5:31573969:31798794:-1 gene:ENSORLG00000017131.2 transcript:ENSORLT00000046550.1 gene_biotype:protein_coding transcript_biotype:protein_coding gene_symbol:igsf21a description:immunoglobulin superfamily member 21 [Source:NCBI gene;Acc:101166218]	0
	g207	ENSDARP00000142118.1	pep chromosome:GRCz11:11:28633717:28639498:-1 gene:ENSDARG00000105322.2 transcript:ENSDART00000172981.2 gene_biotype:protein_coding transcript_biotype:protein_coding gene_symbol:klhdc7a description:kelch domain containing 7A [Source:ZFIN;Acc:ZDB-GENE-160114-44]	0		ENSORLP00000021429.2	pep primary_assembly:ASM223467v1:5:31563860:31570599:-1 gene:ENSORLG00000017128.2 transcript:ENSORLT00000021430.2 gene_biotype:protein_coding transcript_biotype:protein_coding gene_symbol:klhdc7a description:kelch domain containing 7A [Source:ZFIN;Acc:ZDB-GENE-160114-44]	0
	g208	ENSDARP00000046158.4	pep chromosome:GRCz11:11:28620683:28631342:1 gene:ENSDARG00000032885.8 transcript:ENSDART00000046159.6 gene_biotype:protein_coding transcript_biotype:protein_coding gene_symbol:si:ch211-226m7.4 description:si:ch211-226m7.4 [Source:ZFIN;Acc:ZDB-GENE-080919-1]	3.53592e-75
	g209	ENSDARP00000065850.4	pep chromosome:GRCz11:11:28617564:28619811:1 gene:ENSDARG00000044802.5 transcript:ENSDART00000065851.5 gene_biotype:protein_coding transcript_biotype:protein_coding gene_symbol:aadacl4 description:arylacetamide deacetylase-like 4 [Source:ZFIN;Acc:ZDB-GENE-080919-2]	0		ENSORLP00000016642.2	pep primary_assembly:ASM223467v1:20:23592508:23599378:-1 gene:ENSORLG00000013282.2 transcript:ENSORLT00000016643.2 gene_biotype:protein_coding transcript_biotype:protein_coding description:neutral cholesterol ester hydrolase 1 [Source:NCBI gene;Acc:101172853]	4.95753e-70
	g210	ENSDARP00000065852.4	pep chromosome:GRCz11:11:28590733:28614608:-1 gene:ENSDARG00000044803.6 transcript:ENSDART00000065853.5 gene_biotype:protein_coding transcript_biotype:protein_coding gene_symbol:dhrs3b description:dehydrogenase/reductase (SDR family) member 3b [Source:ZFIN;Acc:ZDB-GENE-041010-172]	0		ENSORLP00000021427.2	pep primary_assembly:ASM223467v1:5:31550620:31560961:-1 gene:ENSORLG00000017121.2 transcript:ENSORLT00000021428.2 gene_biotype:protein_coding transcript_biotype:protein_coding gene_symbol:dhrs3b description:dehydrogenase/reductase 3 [Source:NCBI gene;Acc:101159580]	0
	g211	ENSDARP00000106520.1	pep chromosome:GRCz11:11:28476298:28514978:1 gene:ENSDARG00000087745.3 transcript:ENSDART00000122319.3 gene_biotype:protein_coding transcript_biotype:protein_coding gene_symbol:lrrc38b description:leucine rich repeat containing 38b [Source:ZFIN;Acc:ZDB-GENE-141216-65]	0		ENSORLP00000021399.2	pep primary_assembly:ASM223467v1:5:31500790:31521702:1 gene:ENSORLG00000017102.2 transcript:ENSORLT00000021400.2 gene_biotype:protein_coding transcript_biotype:protein_coding gene_symbol:lrrc38b description:leucine-rich repeat-containing protein 38 [Source:NCBI gene;Acc:101159345]	0
	g212	ENSDARP00000043755.7	pep chromosome:GRCz11:11:28218141:28424186:1 gene:ENSDARG00000021539.10 transcript:ENSDART00000043756.9 gene_biotype:protein_coding transcript_biotype:protein_coding gene_symbol:ephb2b description:eph receptor B2b [Source:ZFIN;Acc:ZDB-GENE-050522-415]	0		ENSORLP00000035016.1	pep primary_assembly:ASM223467v1:5:31355387:31452835:1 gene:ENSORLG00000017097.2 transcript:ENSORLT00000038378.1 gene_biotype:protein_coding transcript_biotype:protein_coding gene_symbol:ephb2b description:ephrin type-B receptor 2 [Source:NCBI gene;Acc:101165974]	0
	g213	ENSDARP00000144348.1	pep chromosome:GRCz11:11:28127199:28148033:-1 gene:ENSDARG00000070467.7 transcript:ENSDART00000177182.2 gene_biotype:protein_coding transcript_biotype:protein_coding gene_symbol:lactbl1b description:lactamase, beta-like 1b [Source:ZFIN;Acc:ZDB-GENE-061207-53]	0		ENSORLP00000041213.1	pep primary_assembly:ASM223467v1:5:31244248:31273569:-1 gene:ENSORLG00000017083.2 transcript:ENSORLT00000032252.1 gene_biotype:protein_coding transcript_biotype:protein_coding gene_symbol:lactbl1b description:lactamase beta like 1 [Source:NCBI gene;Acc:101165725]	0
	g214	ENSDARP00000144357.1	pep chromosome:GRCz11:11:28107632:28126139:1 gene:ENSDARG00000022570.10 transcript:ENSDART00000177721.2 gene_biotype:protein_coding transcript_biotype:protein_coding gene_symbol:nmur3 description:neuromedin U receptor 3 [Source:ZFIN;Acc:ZDB-GENE-130530-567]	3.74408e-172		ENSORLP00000021364.2	pep primary_assembly:ASM223467v1:5:31224973:31237529:1 gene:ENSORLG00000017078.2 transcript:ENSORLT00000021365.2 gene_biotype:protein_coding transcript_biotype:protein_coding gene_symbol:nmur3 description:neuromedin-U receptor 2-like [Source:NCBI gene;Acc:101165474]	0
	g215	ENSDARP00000137960.1	pep chromosome:GRCz11:11:28052699:28086915:-1 gene:ENSDARG00000102602.3 transcript:ENSDART00000161894.2 gene_biotype:protein_coding transcript_biotype:protein_coding gene_symbol:si:ch211-220m17.4 description:si:ch211-220m17.4 [Source:ZFIN;Acc:ZDB-GENE-141216-273]	5.52191e-09		ENSORLP00000026429.1	pep primary_assembly:ASM223467v1:5:31201660:31203000:-1 gene:ENSORLG00000029961.1 transcript:ENSORLT00000042433.1 gene_biotype:protein_coding transcript_biotype:protein_coding description:guanylin [Source:NCBI gene;Acc:101159879]	5.52481e-47
	g216	ENSDARP00000137960.1	pep chromosome:GRCz11:11:28052699:28086915:-1 gene:ENSDARG00000102602.3 transcript:ENSDART00000161894.2 gene_biotype:protein_coding transcript_biotype:protein_coding gene_symbol:si:ch211-220m17.4 description:si:ch211-220m17.4 [Source:ZFIN;Acc:ZDB-GENE-141216-273]	1.97577e-13		ENSORLP00000021362.1	pep primary_assembly:ASM223467v1:5:31164709:31166427:-1 gene:ENSORLG00000017075.2 transcript:ENSORLT00000021363.2 gene_biotype:protein_coding transcript_biotype:protein_coding description:guanylin [Source:NCBI gene;Acc:101159096]	5.09082e-36
	g217	ENSDARP00000117214.1	pep chromosome:GRCz11:11:27969045:28010171:1 gene:ENSDARG00000015546.12 transcript:ENSDART00000146461.3 gene_biotype:protein_coding transcript_biotype:protein_coding gene_symbol:alpl description:alkaline phosphatase, biomineralization associated [Source:ZFIN;Acc:ZDB-GENE-040420-1]	0		ENSORLP00000021360.2	pep primary_assembly:ASM223467v1:5:31133110:31150695:1 gene:ENSORLG00000017066.2 transcript:ENSORLT00000021361.2 gene_biotype:protein_coding transcript_biotype:protein_coding gene_symbol:alpl description:alkaline phosphatase, biomineralization associated [Source:NCBI gene;Acc:101158849]	0
	g218	ENSDARP00000142418.1	pep chromosome:GRCz11:11:27828830:27917730:-1 gene:ENSDARG00000077215.6 transcript:ENSDART00000173219.2 gene_biotype:protein_coding transcript_biotype:protein_coding gene_symbol:eif4g3a description:eukaryotic translation initiation factor 4 gamma, 3a [Source:ZFIN;Acc:ZDB-GENE-120810-2]	0		ENSORLP00000027709.1	pep primary_assembly:ASM223467v1:5:31056791:31103790:-1 gene:ENSORLG00000017007.2 transcript:ENSORLT00000040859.1 gene_biotype:protein_coding transcript_biotype:protein_coding gene_symbol:eif4g3a description:eukaryotic translation initiation factor 4 gamma 3 [Source:NCBI gene;Acc:105354159]	0
	g219	ENSDARP00000108705.1	pep chromosome:GRCz11:11:37652870:37677206:1 gene:ENSDARG00000055238.6 transcript:ENSDART00000129918.3 gene_biotype:protein_coding transcript_biotype:protein_coding gene_symbol:kif17 description:kinesin family member 17 [Source:ZFIN;Acc:ZDB-GENE-080724-12]	0		ENSORLP00000028468.1	pep primary_assembly:ASM223467v1:5:31047438:31054984:-1 gene:ENSORLG00000016963.3 transcript:ENSORLT00000028601.1 gene_biotype:protein_coding transcript_biotype:protein_coding gene_symbol:hp1bp3 description:heterochromatin protein 1 binding protein 3 [Source:NCBI gene;Acc:101158352]	0
	g220	ENSDARP00000093672.3	pep chromosome:GRCz11:11:37683278:37693019:-1 gene:ENSDARG00000070229.5 transcript:ENSDART00000102898.5 gene_biotype:protein_coding transcript_biotype:protein_coding gene_symbol:zgc:158258 description:zgc:158258 [Source:ZFIN;Acc:ZDB-GENE-070112-2272]	7.0719e-66		ENSORLP00000035516.1	pep primary_assembly:ASM223467v1:5:31026824:31028223:1 gene:ENSORLG00000024489.1 transcript:ENSORLT00000045116.1 gene_biotype:protein_coding transcript_biotype:protein_coding description:specifically androgen-regulated gene protein [Source:NCBI gene;Acc:101164472]	2.19359e-89
	g221	ENSDARP00000143479.1	pep chromosome:GRCz11:11:37708384:37717709:-1 gene:ENSDARG00000008542.9 transcript:ENSDART00000177280.2 gene_biotype:protein_coding transcript_biotype:protein_coding gene_symbol:yod1 description:YOD1 deubiquitinase [Source:NCBI gene;Acc:550411]	0		ENSORLP00000036666.1	pep primary_assembly:ASM223467v1:5:31019926:31025515:1 gene:ENSORLG00000023946.1 transcript:ENSORLT00000041827.1 gene_biotype:protein_coding transcript_biotype:protein_coding gene_symbol:yod1 description:YOD1 deubiquitinase [Source:NCBI gene;Acc:101158103]	0
	g222	ENSDARP00000154266.1	pep chromosome:GRCz11:11:18785306:18799891:-1 gene:ENSDARG00000002037.11 transcript:ENSDART00000180504.1 gene_biotype:protein_coding transcript_biotype:protein_coding gene_symbol:pfkfb2b description:6-phosphofructo-2-kinase/fructose-2,6-biphosphatase 2b [Source:ZFIN;Acc:ZDB-GENE-120222-1]	0		ENSORLP00000021180.2	pep primary_assembly:ASM223467v1:5:31000269:31014233:1 gene:ENSORLG00000016925.2 transcript:ENSORLT00000021181.2 gene_biotype:protein_coding transcript_biotype:protein_coding gene_symbol:pfkfb2b description:6-phosphofructo-2-kinase/fructose-2,6-bisphosphatase 2 [Source:NCBI gene;Acc:101164225]	0
	g223	ENSDARP00000154283.1	pep chromosome:GRCz11:11:18799186:18818640:-1 gene:ENSDARG00000057708.6 transcript:ENSDART00000191610.1 gene_biotype:protein_coding transcript_biotype:protein_coding gene_symbol:phtf1 description:putative homeodomain transcription factor 1 [Source:ZFIN;Acc:ZDB-GENE-080204-123]	0		ENSORLP00000021145.2	pep primary_assembly:ASM223467v1:5:30983837:30997848:1 gene:ENSORLG00000016901.2 transcript:ENSORLT00000021146.2 gene_biotype:protein_coding transcript_biotype:protein_coding gene_symbol:phtf1 description:putative homeodomain transcription factor 1 [Source:NCBI gene;Acc:101163970]	0
	g224	ENSDARP00000135478.1	pep chromosome:GRCz11:22:208644:209741:-1 gene:ENSDARG00000098601.2 transcript:ENSDART00000171954.2 gene_biotype:protein_coding transcript_biotype:protein_coding gene_symbol:ora1 description:olfactory receptor class A related 1 [Source:NCBI gene;Acc:553133]	1.54366e-167		ENSORLP00000009641.2	pep primary_assembly:ASM223467v1:5:15350299:15351240:1 gene:ENSORLG00000007697.2 transcript:ENSORLT00000009642.2 gene_biotype:protein_coding transcript_biotype:protein_coding gene_symbol:ora1 description:vomeronasal type-1 receptor 1 [Source:NCBI gene;Acc:101161142]	0
	g225	ENSDARP00000135478.1	pep chromosome:GRCz11:22:208644:209741:-1 gene:ENSDARG00000098601.2 transcript:ENSDART00000171954.2 gene_biotype:protein_coding transcript_biotype:protein_coding gene_symbol:ora1 description:olfactory receptor class A related 1 [Source:NCBI gene;Acc:553133]	1.74261e-61		ENSORLP00000009637.2	pep primary_assembly:ASM223467v1:5:15345729:15347475:-1 gene:ENSORLG00000007694.2 transcript:ENSORLT00000009638.2 gene_biotype:protein_coding transcript_biotype:protein_coding description:vomeronasal type-1 receptor 4 [Source:NCBI gene;Acc:101160895]	1.29944e-132
	g226	ENSDARP00000152904.1	pep chromosome:GRCz11:23:32579495:32944796:-1 gene:ENSDARG00000060372.7 transcript:ENSDART00000190388.1 gene_biotype:protein_coding transcript_biotype:protein_coding gene_symbol:plxna2 description:plexin A2 [Source:ZFIN;Acc:ZDB-GENE-090311-6]	0		ENSORLP00000009631.2	pep primary_assembly:ASM223467v1:5:15234049:15309221:-1 gene:ENSORLG00000007687.2 transcript:ENSORLT00000009632.2 gene_biotype:protein_coding transcript_biotype:protein_coding gene_symbol:PLXNA2 description:plexin-A2 [Source:NCBI gene;Acc:101160644]	0
	g227	ENSDARP00000138435.1	pep chromosome:GRCz11:6:47424266:47462413:1 gene:ENSDARG00000100446.3 transcript:ENSDART00000171087.3 gene_biotype:protein_coding transcript_biotype:protein_coding gene_symbol:si:ch211-286o17.1 description:si:ch211-286o17.1 [Source:ZFIN;Acc:ZDB-GENE-141216-411]	8.47525e-64		ENSORLP00000009548.1	pep primary_assembly:ASM223467v1:5:15202024:15224360:-1 gene:ENSORLG00000007619.2 transcript:ENSORLT00000009549.2 gene_biotype:protein_coding transcript_biotype:protein_coding description:CD34 molecule [Source:NCBI gene;Acc:101160401]	6.62182e-107
	g228	ENSDARP00000109827.1	pep chromosome:GRCz11:6:47484084:47506351:-1 gene:ENSDARG00000086724.3 transcript:ENSDART00000128700.3 gene_biotype:protein_coding transcript_biotype:protein_coding gene_symbol:im:7151449 description:im:7151449 [Source:ZFIN;Acc:ZDB-GENE-041111-283]	1.17657e-46		ENSORLP00000044764.1	pep primary_assembly:ASM223467v1:5:15173450:15181793:1 gene:ENSORLG00000028621.1 transcript:ENSORLT00000043549.1 gene_biotype:protein_coding transcript_biotype:protein_coding description:complement factor H [Source:NCBI gene;Acc:105354097]	4.9261e-88
	g229	ENSDARP00000117089.2	pep chromosome:GRCz11:6:47529881:47796989:-1 gene:ENSDARG00000025974.10 transcript:ENSDART00000136726.4 gene_biotype:protein_coding transcript_biotype:protein_coding gene_symbol:magi3b description:membrane associated guanylate kinase, WW and PDZ domain containing 3b [Source:ZFIN;Acc:ZDB-GENE-060503-301]	0		ENSORLP00000042792.1	pep primary_assembly:ASM223467v1:5:15040849:15170623:1 gene:ENSORLG00000007605.2 transcript:ENSORLT00000032188.1 gene_biotype:protein_coding transcript_biotype:protein_coding gene_symbol:magi3b description:membrane-associated guanylate kinase, WW and PDZ domain-containing protein 3 [Source:NCBI gene;Acc:101160155]	0
	g230	ENSDARP00000117089.2	pep chromosome:GRCz11:6:47529881:47796989:-1 gene:ENSDARG00000025974.10 transcript:ENSDART00000136726.4 gene_biotype:protein_coding transcript_biotype:protein_coding gene_symbol:magi3b description:membrane associated guanylate kinase, WW and PDZ domain containing 3b [Source:ZFIN;Acc:ZDB-GENE-060503-301]	2.23463e-60		ENSORLP00000042792.1	pep primary_assembly:ASM223467v1:5:15040849:15170623:1 gene:ENSORLG00000007605.2 transcript:ENSORLT00000032188.1 gene_biotype:protein_coding transcript_biotype:protein_coding gene_symbol:magi3b description:membrane-associated guanylate kinase, WW and PDZ domain-containing protein 3 [Source:NCBI gene;Acc:101160155]	3.7548e-67
	g231	ENSDARP00000120738.1	pep chromosome:GRCz11:6:47809755:47840465:-1 gene:ENSDARG00000078561.5 transcript:ENSDART00000141986.2 gene_biotype:protein_coding transcript_biotype:protein_coding gene_symbol:lrig2 description:leucine-rich repeats and immunoglobulin-like domains 2 [Source:ZFIN;Acc:ZDB-GENE-041111-75]	0		ENSORLP00000009463.2	pep primary_assembly:ASM223467v1:5:15023834:15039282:1 gene:ENSORLG00000007549.2 transcript:ENSORLT00000009464.2 gene_biotype:protein_coding transcript_biotype:protein_coding gene_symbol:lrig2 description:leucine rich repeats and immunoglobulin like domains 2 [Source:NCBI gene;Acc:101169104]	0
	g232	ENSDARP00000064841.5	pep chromosome:GRCz11:6:47846366:47865858:1 gene:ENSDARG00000044167.7 transcript:ENSDART00000064842.6 gene_biotype:protein_coding transcript_biotype:protein_coding gene_symbol:padi2 description:peptidyl arginine deiminase, type II [Source:ZFIN;Acc:ZDB-GENE-031116-67]	0		ENSORLP00000009419.2	pep primary_assembly:ASM223467v1:5:14990062:15020908:-1 gene:ENSORLG00000007539.2 transcript:ENSORLT00000009420.2 gene_biotype:protein_coding transcript_biotype:protein_coding gene_symbol:padi2 description:protein-arginine deiminase type-2 [Source:NCBI gene;Acc:101168861]	0
	g233	ENSDARP00000064841.5	pep chromosome:GRCz11:6:47846366:47865858:1 gene:ENSDARG00000044167.7 transcript:ENSDART00000064842.6 gene_biotype:protein_coding transcript_biotype:protein_coding gene_symbol:padi2 description:peptidyl arginine deiminase, type II [Source:ZFIN;Acc:ZDB-GENE-031116-67]	0		ENSORLP00000009419.2	pep primary_assembly:ASM223467v1:5:14990062:15020908:-1 gene:ENSORLG00000007539.2 transcript:ENSORLT00000009420.2 gene_biotype:protein_coding transcript_biotype:protein_coding gene_symbol:padi2 description:protein-arginine deiminase type-2 [Source:NCBI gene;Acc:101168861]	0
	g234	ENSDARP00000149682.1	pep chromosome:GRCz11:9:14291932:14297132:1 gene:ENSDARG00000113678.1 transcript:ENSDART00000183119.1 gene_biotype:protein_coding transcript_biotype:protein_coding gene_symbol:BX511082.1	1.07245e-83		ENSORLP00000026816.1	pep primary_assembly:ASM223467v1:3:12394909:12399588:1 gene:ENSORLG00000024795.1 transcript:ENSORLT00000036641.1 gene_biotype:protein_coding transcript_biotype:protein_coding	0
	g235	ENSDARP00000155576.1	pep chromosome:GRCz11:13:9524382:9525527:-1 gene:ENSDARG00000116065.1 transcript:ENSDART00000190618.1 gene_biotype:protein_coding transcript_biotype:protein_coding gene_symbol:CR848040.3	1.26852e-109		ENSORLP00000044818.1	pep primary_assembly:ASM223467v1:14:12264773:12267736:1 gene:ENSORLG00000027049.1 transcript:ENSORLT00000047026.1 gene_biotype:protein_coding transcript_biotype:protein_coding	0
	g236	ENSDARP00000129011.1	pep chromosome:GRCz11:6:47869397:47953829:-1 gene:ENSDARG00000053272.7 transcript:ENSDART00000157264.3 gene_biotype:protein_coding transcript_biotype:protein_coding description:si:dkey-166d12.2 [Source:ZFIN;Acc:ZDB-GENE-131119-39]	0		ENSORLP00000036080.1	pep primary_assembly:ASM223467v1:5:14966912:14989230:1 gene:ENSORLG00000007499.2 transcript:ENSORLT00000046471.1 gene_biotype:protein_coding transcript_biotype:protein_coding gene_symbol:RAP1GAP description:rap1 GTPase-activating protein 1 [Source:NCBI gene;Acc:101168616]	0
	g237	ENSDARP00000116768.2	pep chromosome:GRCz11:6:48068695:48094342:-1 gene:ENSDARG00000007412.11 transcript:ENSDART00000137458.3 gene_biotype:protein_coding transcript_biotype:protein_coding gene_symbol:slc2a1b description:solute carrier family 2 member 1b [Source:ZFIN;Acc:ZDB-GENE-090915-1]	0		ENSORLP00000009371.2	pep primary_assembly:ASM223467v1:5:14806739:14825751:1 gene:ENSORLG00000007473.2 transcript:ENSORLT00000009372.2 gene_biotype:protein_coding transcript_biotype:protein_coding gene_symbol:slc2a1b description:solute carrier family 2, facilitated glucose transporter member 1 [Source:NCBI gene;Acc:101159343]	0
	g238	ENSDARP00000018055.9	pep chromosome:GRCz11:6:48154954:48199276:1 gene:ENSDARG00000013224.10 transcript:ENSDART00000019706.10 gene_biotype:protein_coding transcript_biotype:protein_coding gene_symbol:phc2b description:polyhomeotic homolog 2b (Drosophila) [Source:ZFIN;Acc:ZDB-GENE-040426-1113]	0		ENSORLP00000009287.3	pep primary_assembly:ASM223467v1:5:14754007:14775398:-1 gene:ENSORLG00000007405.3 transcript:ENSORLT00000009288.3 gene_biotype:protein_coding transcript_biotype:protein_coding gene_symbol:phc2b description:polyhomeotic-like protein 2 [Source:NCBI gene;Acc:101159094]	0
	g239	ENSDARP00000028958.6	pep chromosome:GRCz11:4:16725960:16742893:1 gene:ENSDARG00000027316.9 transcript:ENSDART00000034441.7 gene_biotype:protein_coding transcript_biotype:protein_coding gene_symbol:tcp11l2 description:t-complex 11, testis-specific-like 2 [Source:ZFIN;Acc:ZDB-GENE-040426-1956]	2.4252e-132		ENSORLP00000009237.2	pep primary_assembly:ASM223467v1:5:14744091:14751553:-1 gene:ENSORLG00000007369.2 transcript:ENSORLT00000009238.2 gene_biotype:protein_coding transcript_biotype:protein_coding description:t-complex 11 [Source:NCBI gene;Acc:101168362]	0
	g240	ENSDARP00000127541.1	pep chromosome:GRCz11:6:54358529:54422665:1 gene:ENSDARG00000078901.6 transcript:ENSDART00000153704.2 gene_biotype:protein_coding transcript_biotype:protein_coding gene_symbol:anks1ab description:ankyrin repeat and sterile alpha motif domain containing 1Ab [Source:ZFIN;Acc:ZDB-GENE-110107-1]	0		ENSORLP00000009210.2	pep primary_assembly:ASM223467v1:5:14714059:14737351:1 gene:ENSORLG00000007347.2 transcript:ENSORLT00000009211.2 gene_biotype:protein_coding transcript_biotype:protein_coding gene_symbol:anks1ab description:ankyrin repeat and SAM domain-containing protein 1A [Source:NCBI gene;Acc:101168113]	0
	g241	ENSDARP00000010253.7	pep chromosome:GRCz11:6:54430413:54433995:-1 gene:ENSDARG00000009871.10 transcript:ENSDART00000017230.8 gene_biotype:protein_coding transcript_biotype:protein_coding gene_symbol:snrpc description:small nuclear ribonucleoprotein polypeptide C [Source:NCBI gene;Acc:192330]	2.06287e-47		ENSORLP00000009164.2	pep primary_assembly:ASM223467v1:5:14652608:14658235:1 gene:ENSORLG00000007308.2 transcript:ENSORLT00000009165.2 gene_biotype:protein_coding transcript_biotype:protein_coding gene_symbol:snrpc description:small nuclear ribonucleoprotein polypeptide C [Source:NCBI gene;Acc:101158847]	2.7882e-91
	g242	ENSDARP00000129179.1	pep chromosome:GRCz11:6:54325008:54348568:-1 gene:ENSDARG00000078075.6 transcript:ENSDART00000156501.2 gene_biotype:protein_coding transcript_biotype:protein_coding gene_symbol:ilrun description:inflammation and lipid regulator with UBA-like and NBR1-like domains [Source:NCBI gene;Acc:541415]	0		ENSORLP00000026331.1	pep primary_assembly:ASM223467v1:5:14644662:14653479:-1 gene:ENSORLG00000027412.1 transcript:ENSORLT00000041251.1 gene_biotype:protein_coding transcript_biotype:protein_coding gene_symbol:ilrun description:uncharacterized protein C6orf106 homolog [Source:NCBI gene;Acc:101158600]	0
	g243	ENSDARP00000050482.7	pep chromosome:GRCz11:6:54280365:54290227:-1 gene:ENSDARG00000029930.8 transcript:ENSDART00000050483.7 gene_biotype:protein_coding transcript_biotype:protein_coding description:SAM pointed domain containing ETS transcription factor [Source:NCBI gene;Acc:100003543]	3.70698e-180		ENSORLP00000037637.1	pep primary_assembly:ASM223467v1:5:14623461:14633786:-1 gene:ENSORLG00000029267.1 transcript:ENSORLT00000038870.1 gene_biotype:protein_coding transcript_biotype:protein_coding gene_symbol:SPDEF description:SAM pointed domain containing ETS transcription factor [Source:NCBI gene;Acc:101167865]	0
	g244	ENSDARP00000136926.1	pep chromosome:GRCz11:6:54248705:54270373:1 gene:ENSDARG00000042128.9 transcript:ENSDART00000162469.2 gene_biotype:protein_coding transcript_biotype:protein_coding gene_symbol:pacsin1b description:protein kinase C and casein kinase substrate in neurons 1b [Source:NCBI gene;Acc:619246]	0		ENSORLP00000009131.1	pep primary_assembly:ASM223467v1:5:14606365:14623454:1 gene:ENSORLG00000007282.2 transcript:ENSORLT00000009132.2 gene_biotype:protein_coding transcript_biotype:protein_coding gene_symbol:pacsin1b description:protein kinase C and casein kinase substrate in neurons protein 1 [Source:NCBI gene;Acc:101158350]	0
	g245	ENSDARP00000134332.1	pep chromosome:GRCz11:6:54174782:54179860:-1 gene:ENSDARG00000034897.10 transcript:ENSDART00000164283.2 gene_biotype:protein_coding transcript_biotype:protein_coding gene_symbol:rps10 description:ribosomal protein S10 [Source:ZFIN;Acc:ZDB-GENE-040426-1481]	6.16799e-119		ENSORLP00000028940.1	pep primary_assembly:ASM223467v1:5:14588643:14606294:-1 gene:ENSORLG00000007257.2 transcript:ENSORLT00000034823.1 gene_biotype:protein_coding transcript_biotype:protein_coding gene_symbol:rps10 description:ribosomal protein S10 [Source:NCBI gene;Acc:101158101]	5.97237e-122
	g246	ENSDARP00000061734.4	pep chromosome:GRCz11:6:54154807:54165141:1 gene:ENSDARG00000042123.5 transcript:ENSDART00000061735.5 gene_biotype:protein_coding transcript_biotype:protein_coding gene_symbol:nudt3b description:nudix (nucleoside diphosphate linked moiety X)-type motif 3b [Source:ZFIN;Acc:ZDB-GENE-041010-128]	3.07648e-123		ENSORLP00000045147.1	pep primary_assembly:ASM223467v1:5:14578167:14585616:1 gene:ENSORLG00000025270.1 transcript:ENSORLT00000046888.1 gene_biotype:protein_coding transcript_biotype:protein_coding gene_symbol:nudt3b description:nudix hydrolase 3 [Source:NCBI gene;Acc:101167613]	1.04841e-115
	g247	ENSDARP00000130323.2	pep chromosome:GRCz11:6:46981486:47246948:-1 gene:ENSDARG00000040156.7 transcript:ENSDART00000162435.2 gene_biotype:protein_coding transcript_biotype:protein_coding gene_symbol:grm4 description:glutamate receptor, metabotropic 4 [Source:ZFIN;Acc:ZDB-GENE-030131-5781]	2.22562e-91		ENSORLP00000009079.2	pep primary_assembly:ASM223467v1:5:14378458:14536221:-1 gene:ENSORLG00000007238.2 transcript:ENSORLT00000009080.2 gene_biotype:protein_coding transcript_biotype:protein_coding gene_symbol:grm4 description:metabotropic glutamate receptor 4 [Source:NCBI gene;Acc:101157686]	1.27339e-106
	g248	ENSDARP00000130323.2	pep chromosome:GRCz11:6:46981486:47246948:-1 gene:ENSDARG00000040156.7 transcript:ENSDART00000162435.2 gene_biotype:protein_coding transcript_biotype:protein_coding gene_symbol:grm4 description:glutamate receptor, metabotropic 4 [Source:ZFIN;Acc:ZDB-GENE-030131-5781]	4.41251e-43		ENSORLP00000009085.2	pep primary_assembly:ASM223467v1:5:14386644:14540293:-1 gene:ENSORLG00000007238.2 transcript:ENSORLT00000009086.2 gene_biotype:protein_coding transcript_biotype:protein_coding gene_symbol:grm4 description:metabotropic glutamate receptor 4 [Source:NCBI gene;Acc:101157686]	9.87326e-44
	g249	ENSDARP00000130323.2	pep chromosome:GRCz11:6:46981486:47246948:-1 gene:ENSDARG00000040156.7 transcript:ENSDART00000162435.2 gene_biotype:protein_coding transcript_biotype:protein_coding gene_symbol:grm4 description:glutamate receptor, metabotropic 4 [Source:ZFIN;Acc:ZDB-GENE-030131-5781]	0		ENSORLP00000009085.2	pep primary_assembly:ASM223467v1:5:14386644:14540293:-1 gene:ENSORLG00000007238.2 transcript:ENSORLT00000009086.2 gene_biotype:protein_coding transcript_biotype:protein_coding gene_symbol:grm4 description:metabotropic glutamate receptor 4 [Source:NCBI gene;Acc:101157686]	0
	g250	ENSDARP00000129866.1	pep chromosome:GRCz11:6:46843733:46875310:-1 gene:ENSDARG00000097613.3 transcript:ENSDART00000154442.3 gene_biotype:protein_coding transcript_biotype:protein_coding gene_symbol:igfn1.3 description:immunoglobulin like and fibronectin type III domain containing 1, tandem duplicate 3 [Source:ZFIN;Acc:ZDB-GENE-131122-44]	0		ENSORLP00000009015.2	pep primary_assembly:ASM223467v1:5:14286155:14309486:-1 gene:ENSORLG00000023973.1 transcript:ENSORLT00000009016.2 gene_biotype:protein_coding transcript_biotype:protein_coding description:immunoglobulin-like and fibronectin type III domain-containing protein 1 [Source:NCBI gene;Acc:101167360]	0
	g251	ENSDARP00000128175.1	pep chromosome:GRCz11:6:46743246:46768040:-1 gene:ENSDARG00000075926.5 transcript:ENSDART00000154071.2 gene_biotype:protein_coding transcript_biotype:protein_coding gene_symbol:igfn1.2 description:immunoglobulin like and fibronectin type III domain containing 1, tandem duplicate 2 [Source:ZFIN;Acc:ZDB-GENE-130530-789]	0		ENSORLP00000009013.2	pep primary_assembly:ASM223467v1:5:14256935:14283874:-1 gene:ENSORLG00000007183.2 transcript:ENSORLT00000009014.2 gene_biotype:protein_coding transcript_biotype:protein_coding description:immunoglobulin-like and fibronectin type III domain-containing protein 1 [Source:NCBI gene;Acc:101157444]	0
	g252	ENSDARP00000144701.1	pep chromosome:GRCz11:23:6272638:6313351:1 gene:ENSDARG00000025206.10 transcript:ENSDART00000190366.1 gene_biotype:protein_coding transcript_biotype:protein_coding gene_symbol:syt2a description:synaptotagmin IIa [Source:ZFIN;Acc:ZDB-GENE-060503-315]	0		ENSORLP00000026249.1	pep primary_assembly:ASM223467v1:5:14207629:14235908:1 gene:ENSORLG00000007159.2 transcript:ENSORLT00000042397.1 gene_biotype:protein_coding transcript_biotype:protein_coding description:synaptotagmin-2-like [Source:NCBI gene;Acc:101157206]	0
	g253	ENSDARP00000153256.1	pep chromosome:GRCz11:6:55032534:55082533:1 gene:ENSDARG00000003081.9 transcript:ENSDART00000183742.1 gene_biotype:protein_coding transcript_biotype:protein_coding gene_symbol:mybphb description:myosin binding protein Hb [Source:ZFIN;Acc:ZDB-GENE-030131-9794]	0		ENSORLP00000030332.1	pep primary_assembly:ASM223467v1:5:14193597:14201467:1 gene:ENSORLG00000007135.2 transcript:ENSORLT00000040244.1 gene_biotype:protein_coding transcript_biotype:protein_coding gene_symbol:mybphb description:myosin-binding protein H [Source:NCBI gene;Acc:101166620]	0
	g254	ENSDARP00000097830.3	pep chromosome:GRCz11:6:54888493:55022544:1 gene:ENSDARG00000058771.6 transcript:ENSDART00000113331.4 gene_biotype:protein_coding transcript_biotype:protein_coding gene_symbol:nav1b description:neuron navigator 1b [Source:ZFIN;Acc:ZDB-GENE-120215-84]	0		ENSORLP00000010365.2	pep primary_assembly:ASM223467v1:7:13286399:13315661:-1 gene:ENSORLG00000008252.2 transcript:ENSORLT00000010366.2 gene_biotype:protein_coding transcript_biotype:protein_coding gene_symbol:NAV1 description:neuron navigator 1 [Source:NCBI gene;Acc:101155431]	0
	g255	ENSDARP00000002532.6	pep chromosome:GRCz11:23:5765514:5783498:-1 gene:ENSDARG00000006603.9 transcript:ENSDART00000019455.8 gene_biotype:protein_coding transcript_biotype:protein_coding gene_symbol:csrp1a description:cysteine and glycine-rich protein 1a [Source:ZFIN;Acc:ZDB-GENE-030909-4]	1.66379e-110		ENSORLP00000008804.2	pep primary_assembly:ASM223467v1:5:14106702:14111205:-1 gene:ENSORLG00000007008.2 transcript:ENSORLT00000008805.2 gene_biotype:protein_coding transcript_biotype:protein_coding gene_symbol:csrp1b description:cysteine and glycine-rich protein 1 [Source:NCBI gene;Acc:101156811]	2.64747e-112
	g256	ENSDARP00000124141.2	pep chromosome:GRCz11:6:54806936:54826061:-1 gene:ENSDARG00000052708.7 transcript:ENSDART00000149982.3 gene_biotype:protein_coding transcript_biotype:protein_coding gene_symbol:tnni1b description:troponin I type 1b (skeletal, slow) [Source:ZFIN;Acc:ZDB-GENE-041212-37]	4.7087e-111		ENSORLP00000008781.2	pep primary_assembly:ASM223467v1:5:14104139:14108489:-1 gene:ENSORLG00000006990.2 transcript:ENSORLT00000008782.2 gene_biotype:protein_coding transcript_biotype:protein_coding gene_symbol:tnni1a description:troponin I, slow skeletal muscle [Source:NCBI gene;Acc:101156569]	1.00984e-114
	g257	ENSDARP00000069093.5	pep chromosome:GRCz11:6:54711306:54754042:1 gene:ENSDARG00000052705.6 transcript:ENSDART00000074605.6 gene_biotype:protein_coding transcript_biotype:protein_coding gene_symbol:pkp1b description:plakophilin 1b [Source:ZFIN;Acc:ZDB-GENE-030131-417]	0		ENSORLP00000007934.2	pep primary_assembly:ASM223467v1:5:12905412:12915644:-1 gene:ENSORLG00000006317.2 transcript:ENSORLT00000007935.2 gene_biotype:protein_coding transcript_biotype:protein_coding gene_symbol:pkp1b description:plakophilin-1 [Source:NCBI gene;Acc:101168700]	0
	g258	ENSDARP00000069090.2	pep chromosome:GRCz11:6:54680730:54705050:1 gene:ENSDARG00000052701.4 transcript:ENSDART00000074602.4 gene_biotype:protein_coding transcript_biotype:protein_coding gene_symbol:smpd2b description:sphingomyelin phosphodiesterase 2b [Source:ZFIN;Acc:ZDB-GENE-130530-640]	0		ENSORLP00000007957.2	pep primary_assembly:ASM223467v1:5:12915298:12924388:-1 gene:ENSORLG00000006334.2 transcript:ENSORLT00000007958.2 gene_biotype:protein_coding transcript_biotype:protein_coding gene_symbol:smpd2b description:sphingomyelin phosphodiesterase 2 [Source:NCBI gene;Acc:101168943]	0
	g259	ENSDARP00000087631.3	pep chromosome:GRCz11:6:54576520:54671696:1 gene:ENSDARG00000063649.7 transcript:ENSDART00000093199.6 gene_biotype:protein_coding transcript_biotype:protein_coding gene_symbol:tead3b description:TEA domain family member 3 b [Source:ZFIN;Acc:ZDB-GENE-080103-3]	0		ENSORLP00000036819.1	pep primary_assembly:ASM223467v1:5:12924945:12959478:-1 gene:ENSORLG00000006370.2 transcript:ENSORLT00000036144.1 gene_biotype:protein_coding transcript_biotype:protein_coding gene_symbol:tead3b description:TEA domain transcription factor 3 [Source:NCBI gene;Acc:101169194]	0
	g260	ENSDARP00000124333.1	pep chromosome:GRCz11:6:54538948:54562508:1 gene:ENSDARG00000078210.5 transcript:ENSDART00000149270.3 gene_biotype:protein_coding transcript_biotype:protein_coding gene_symbol:tulp1b description:TUB like protein 1b [Source:ZFIN;Acc:ZDB-GENE-110411-113]	0		ENSORLP00000008023.2	pep primary_assembly:ASM223467v1:5:12961193:12964286:-1 gene:ENSORLG00000006385.2 transcript:ENSORLT00000008024.2 gene_biotype:protein_coding transcript_biotype:protein_coding gene_symbol:tulp1b description:TUB like protein 1b [Source:ZFIN;Acc:ZDB-GENE-110411-113]	0
	g261	ENSDARP00000064678.4	pep chromosome:GRCz11:6:54481941:54486410:-1 gene:ENSDARG00000026246.7 transcript:ENSDART00000064679.4 gene_biotype:protein_coding transcript_biotype:protein_coding gene_symbol:CR847944.1 description:adenosine receptor A1-like [Source:NCBI gene;Acc:571410]	2.39643e-107		ENSORLP00000007978.2	pep primary_assembly:ASM223467v1:7:10940476:10949522:-1 gene:ENSORLG00000006349.2 transcript:ENSORLT00000007979.2 gene_biotype:protein_coding transcript_biotype:protein_coding description:adenosine receptor A1 [Source:NCBI gene;Acc:101166301]	2.3297e-85
	g262	ENSDARP00000078258.4	pep chromosome:GRCz11:6:54459413:54465377:-1 gene:ENSDARG00000059899.4 transcript:ENSDART00000083823.4 gene_biotype:protein_coding transcript_biotype:protein_coding gene_symbol:CR847944.2 description:adenosine receptor A1-like [Source:NCBI gene;Acc:108179103]	5.84301e-160		ENSORLP00000007978.2	pep primary_assembly:ASM223467v1:7:10940476:10949522:-1 gene:ENSORLG00000006349.2 transcript:ENSORLT00000007979.2 gene_biotype:protein_coding transcript_biotype:protein_coding description:adenosine receptor A1 [Source:NCBI gene;Acc:101166301]	1.78928e-125
	g263	ENSDARP00000134976.1	pep chromosome:GRCz11:6:49508805:49510553:-1 gene:ENSDARG00000101406.3 transcript:ENSDART00000166238.3 gene_biotype:protein_coding transcript_biotype:protein_coding gene_symbol:rplp2 description:ribosomal protein, large P2 [Source:ZFIN;Acc:ZDB-GENE-031018-2]	1.489e-45		ENSORLP00000045023.1	pep primary_assembly:ASM223467v1:5:12997204:12999452:1 gene:ENSORLG00000006409.2 transcript:ENSORLT00000031569.1 gene_biotype:protein_coding transcript_biotype:protein_coding gene_symbol:rplp2 description:60S acidic ribosomal protein P2 [Source:NCBI gene;Acc:101170669]	4.29607e-34
	g264	ENSDARP00000156732.1	pep chromosome:GRCz11:3:32577994:32583182:1 gene:ENSDARG00000090625.4 transcript:ENSDART00000180643.1 gene_biotype:protein_coding transcript_biotype:protein_coding gene_symbol:si:ch73-248e21.1 description:si:ch73-248e21.1 [Source:ZFIN;Acc:ZDB-GENE-120215-198]	4.20304e-12		ENSORLP00000032120.1	pep primary_assembly:ASM223467v1:8:25091124:25096459:-1 gene:ENSORLG00000022112.1 transcript:ENSORLT00000042992.1 gene_biotype:protein_coding transcript_biotype:protein_coding description:uncharacterized LOC101175166 [Source:NCBI gene;Acc:101175166]	2.63998e-05
	g265	ENSDARP00000130579.1	pep chromosome:GRCz11:23:5009964:5032587:-1 gene:ENSDARG00000102064.2 transcript:ENSDART00000163903.2 gene_biotype:protein_coding transcript_biotype:protein_coding gene_symbol:kcna2b description:potassium voltage-gated channel, shaker-related subfamily, member 2b [Source:ZFIN;Acc:ZDB-GENE-080204-89]	0		ENSORLP00000008055.2	pep primary_assembly:ASM223467v1:5:13015115:13021828:-1 gene:ENSORLG00000006413.2 transcript:ENSORLT00000008056.2 gene_biotype:protein_coding transcript_biotype:protein_coding	0
	g266	ENSDARP00000130579.1	pep chromosome:GRCz11:23:5009964:5032587:-1 gene:ENSDARG00000102064.2 transcript:ENSDART00000163903.2 gene_biotype:protein_coding transcript_biotype:protein_coding gene_symbol:kcna2b description:potassium voltage-gated channel, shaker-related subfamily, member 2b [Source:ZFIN;Acc:ZDB-GENE-080204-89]	0		ENSORLP00000010656.1	pep primary_assembly:ASM223467v1:7:13573450:13574937:-1 gene:ENSORLG00000008486.2 transcript:ENSORLT00000010657.2 gene_biotype:protein_coding transcript_biotype:protein_coding description:potassium voltage-gated channel subfamily A member 2 [Source:NCBI gene;Acc:101157775]	0
	g267	ENSDARP00000130579.1	pep chromosome:GRCz11:23:5009964:5032587:-1 gene:ENSDARG00000102064.2 transcript:ENSDART00000163903.2 gene_biotype:protein_coding transcript_biotype:protein_coding gene_symbol:kcna2b description:potassium voltage-gated channel, shaker-related subfamily, member 2b [Source:ZFIN;Acc:ZDB-GENE-080204-89]	0		ENSORLP00000010657.2	pep primary_assembly:ASM223467v1:7:13596895:13598490:-1 gene:ENSORLG00000008487.2 transcript:ENSORLT00000010658.2 gene_biotype:protein_coding transcript_biotype:protein_coding gene_symbol:KCNA3 description:potassium voltage-gated channel subfamily A member 3-like [Source:NCBI gene;Acc:105354379]	0
	g268	ENSDARP00000151408.1	pep chromosome:GRCz11:6:49169803:49170390:-1 gene:ENSDARG00000014050.10 transcript:ENSDART00000182255.1 gene_biotype:protein_coding transcript_biotype:protein_coding gene_symbol:ngfb description:nerve growth factor b (beta polypeptide) [Source:NCBI gene;Acc:58133]	4.17236e-99		ENSORLP00000008065.1	pep primary_assembly:ASM223467v1:5:13077271:13077867:1 gene:ENSORLG00000006424.2 transcript:ENSORLT00000008066.2 gene_biotype:protein_coding transcript_biotype:protein_coding gene_symbol:ngfb description:nerve growth factor-like [Source:NCBI gene;Acc:101164147]	1.78493e-100
	g269	ENSDARP00000149144.1	pep chromosome:GRCz11:CHR_ALT_CTG6_1_46:49095369:49102169:1 gene:ENSDARG00000110854.1 transcript:ENSDART00000185087.1 gene_biotype:protein_coding transcript_biotype:protein_coding gene_symbol:slc25a55a description:solute carrier family 25 member 55a [Source:ZFIN;Acc:ZDB-GENE-040426-2745]	0		ENSORLP00000008138.2	pep primary_assembly:ASM223467v1:5:13099657:13102931:-1 gene:ENSORLG00000006483.2 transcript:ENSORLT00000008139.2 gene_biotype:protein_coding transcript_biotype:protein_coding gene_symbol:slc25a55a description:mitochondrial glutamate carrier 1 [Source:NCBI gene;Acc:101171405]	0
	g270	ENSDARP00000155626.1	pep chromosome:GRCz11:CHR_ALT_CTG6_1_46:49080857:49083024:1 gene:ENSDARG00000116542.1 transcript:ENSDART00000180795.1 gene_biotype:protein_coding transcript_biotype:protein_coding gene_symbol:tshba description:thyroid stimulating hormone subunit beta a [Source:ZFIN;Acc:ZDB-GENE-030513-3]	6.38786e-64		ENSORLP00000028580.1	pep primary_assembly:ASM223467v1:5:13105690:13109432:-1 gene:ENSORLG00000029251.1 transcript:ENSORLT00000045203.1 gene_biotype:protein_coding transcript_biotype:protein_coding gene_symbol:tshba description:thyrotropin subunit beta-like [Source:NCBI gene;Acc:101171658]	1.61277e-87
	g271	ENSDARP00000030637.6	pep chromosome:GRCz11:6:49063289:49078263:-1 gene:ENSDARG00000003697.11 transcript:ENSDART00000032982.8 gene_biotype:protein_coding transcript_biotype:protein_coding gene_symbol:slc5a8l description:solute carrier family 5 member 8, like [Source:NCBI gene;Acc:556156]	0		ENSORLP00000008159.2	pep primary_assembly:ASM223467v1:5:13111162:13121954:1 gene:ENSORLG00000006499.2 transcript:ENSORLT00000008160.2 gene_biotype:protein_coding transcript_biotype:protein_coding gene_symbol:slc5a8l description:sodium-coupled monocarboxylate transporter 1 [Source:NCBI gene;Acc:101164395]	0
	g272	ENSDARP00000006089.5	pep chromosome:GRCz11:6:49052741:49061086:1 gene:ENSDARG00000003904.9 transcript:ENSDART00000011876.8 gene_biotype:protein_coding transcript_biotype:protein_coding gene_symbol:sycp1 description:synaptonemal complex protein 1 [Source:ZFIN;Acc:ZDB-GENE-040910-6]	0		ENSORLP00000042230.1	pep primary_assembly:ASM223467v1:5:13120559:13129876:-1 gene:ENSORLG00000006520.2 transcript:ENSORLT00000046170.1 gene_biotype:protein_coding transcript_biotype:protein_coding gene_symbol:sycp1 description:synaptonemal complex protein 1 [Source:NCBI gene;Acc:100049304]	2.76126e-128
	g273	ENSDARP00000144244.1	pep chromosome:GRCz11:6:49028874:49048199:1 gene:ENSDARG00000016963.11 transcript:ENSDART00000175254.2 gene_biotype:protein_coding transcript_biotype:protein_coding gene_symbol:slc16a1a description:solute carrier family 16 member 1a [Source:ZFIN;Acc:ZDB-GENE-110408-16]	0		ENSORLP00000037403.1	pep primary_assembly:ASM223467v1:5:13129583:13140818:-1 gene:ENSORLG00000006543.2 transcript:ENSORLT00000038577.1 gene_biotype:protein_coding transcript_biotype:protein_coding gene_symbol:slc16a1a description:solute carrier family 16 member 1 [Source:NCBI gene;Acc:101171905]	0
	g274
	g275	ENSDARP00000103047.3	pep chromosome:GRCz11:6:48618512:48689598:1 gene:ENSDARG00000079446.6 transcript:ENSDART00000111190.4 gene_biotype:protein_coding transcript_biotype:protein_coding description:si:dkey-238f9.1 [Source:ZFIN;Acc:ZDB-GENE-091204-297]	7.25728e-78		ENSORLP00000036089.1	pep primary_assembly:ASM223467v1:5:13328530:13447828:-1 gene:ENSORLG00000021803.1 transcript:ENSORLT00000034460.1 gene_biotype:protein_coding transcript_biotype:protein_coding gene_symbol:TAFA3 description:protein FAM19A2 [Source:NCBI gene;Acc:101172155]	1.21211e-90
	g276	ENSDARP00000127856.1	pep chromosome:GRCz11:6:48425366:48473694:-1 gene:ENSDARG00000074690.5 transcript:ENSDART00000154237.2 gene_biotype:protein_coding transcript_biotype:protein_coding gene_symbol:ppm1j description:protein phosphatase, Mg2+/Mn2+ dependent, 1J [Source:ZFIN;Acc:ZDB-GENE-091230-9]	0		ENSORLP00000038312.1	pep primary_assembly:ASM223467v1:5:13463267:13482529:1 gene:ENSORLG00000026516.1 transcript:ENSORLT00000042376.1 gene_biotype:protein_coding transcript_biotype:protein_coding gene_symbol:ppm1j description:protein phosphatase 1H [Source:NCBI gene;Acc:101172705]	0
	g277	ENSDARP00000064825.5	pep chromosome:GRCz11:6:48348415:48376245:1 gene:ENSDARG00000015829.10 transcript:ENSDART00000064826.7 gene_biotype:protein_coding transcript_biotype:protein_coding gene_symbol:mov10a description:Mov10 RISC complex RNA helicase a [Source:ZFIN;Acc:ZDB-GENE-091230-8]	0		ENSORLP00000010171.2	pep primary_assembly:ASM223467v1:7:13145594:13160067:-1 gene:ENSORLG00000008101.2 transcript:ENSORLT00000010172.2 gene_biotype:protein_coding transcript_biotype:protein_coding description:Mov10 RISC complex RNA helicase [Source:NCBI gene;Acc:101175158]	0
	g278	ENSDARP00000072971.5	pep chromosome:GRCz11:8:27807974:27816842:1 gene:ENSDARG00000056090.7 transcript:ENSDART00000078509.6 gene_biotype:protein_coding transcript_biotype:protein_coding gene_symbol:capza1b description:capping actin protein of muscle Z-line subunit alpha 1b [Source:ZFIN;Acc:ZDB-GENE-031002-24]	0		ENSORLP00000011189.1	pep primary_assembly:ASM223467v1:7:14271957:14275536:1 gene:ENSORLG00000008916.2 transcript:ENSORLT00000011190.2 gene_biotype:protein_coding transcript_biotype:protein_coding gene_symbol:capza1b description:F-actin-capping protein subunit alpha-1 [Source:NCBI gene;Acc:101159261]	1.02262e-176
	g279	ENSDARP00000112937.1	pep chromosome:GRCz11:2:27386617:27391558:1 gene:ENSDARG00000093833.2 transcript:ENSDART00000134976.2 gene_biotype:protein_coding transcript_biotype:protein_coding gene_symbol:si:ch73-382f3.1 description:si:ch73-382f3.1 [Source:ZFIN;Acc:ZDB-GENE-030131-9513]	9.96554e-22		ENSORLP00000015794.2	pep primary_assembly:ASM223467v1:17:19173781:19178882:1 gene:ENSORLG00000012612.2 transcript:ENSORLT00000015795.2 gene_biotype:protein_coding transcript_biotype:protein_coding gene_symbol:si:ch73-382f3.1 description:THAP domain-containing protein 3 [Source:NCBI gene;Acc:101167150]	8.38216e-14
	g280	ENSDARP00000014595.6	pep chromosome:GRCz11:6:55428924:55437087:1 gene:ENSDARG00000016345.9 transcript:ENSDART00000018270.7 gene_biotype:protein_coding transcript_biotype:protein_coding gene_symbol:ncoa5 description:nuclear receptor coactivator 5 [Source:ZFIN;Acc:ZDB-GENE-040912-155]	4.89442e-146		ENSORLP00000008258.2	pep primary_assembly:ASM223467v1:5:13488021:13496579:1 gene:ENSORLG00000006579.2 transcript:ENSORLT00000008259.2 gene_biotype:protein_coding transcript_biotype:protein_coding gene_symbol:ncoa5 description:nuclear receptor coactivator 5 [Source:NCBI gene;Acc:101172651]	0
	g281	ENSDARP00000128585.1	pep chromosome:GRCz11:6:55449300:55585423:-1 gene:ENSDARG00000075815.6 transcript:ENSDART00000157129.3 gene_biotype:protein_coding transcript_biotype:protein_coding gene_symbol:slc12a5a description:solute carrier family 12 member 5a [Source:ZFIN;Acc:ZDB-GENE-120927-3]	0		ENSORLP00000026869.1	pep primary_assembly:ASM223467v1:5:13501759:13645645:-1 gene:ENSORLG00000006643.2 transcript:ENSORLT00000036378.1 gene_biotype:protein_coding transcript_biotype:protein_coding gene_symbol:slc12a5a description:solute carrier family 12 member 5 [Source:NCBI gene;Acc:101165388]	0
	g282	ENSDARP00000155576.1	pep chromosome:GRCz11:13:9524382:9525527:-1 gene:ENSDARG00000116065.1 transcript:ENSDART00000190618.1 gene_biotype:protein_coding transcript_biotype:protein_coding gene_symbol:CR848040.3	7.02118e-49		ENSORLP00000039760.1	pep primary_assembly:ASM223467v1:4:14036059:14037871:-1 gene:ENSORLG00000026893.1 transcript:ENSORLT00000036365.1 gene_biotype:protein_coding transcript_biotype:protein_coding	2.25043e-58
	g283					ENSORLP00000013102.2	pep primary_assembly:ASM223467v1:5:13501759:13645645:-1 gene:ENSORLG00000006643.2 transcript:ENSORLT00000013103.2 gene_biotype:protein_coding transcript_biotype:protein_coding gene_symbol:slc12a5a description:solute carrier family 12 member 5 [Source:NCBI gene;Acc:101165388]	3.04189e-14
	g284					ENSORLP00000004442.2	pep primary_assembly:ASM223467v1:1:9977686:9980212:-1 gene:ENSORLG00000003566.2 transcript:ENSORLT00000004443.2 gene_biotype:protein_coding transcript_biotype:protein_coding	3.05296e-14
	g285	ENSDARP00000097546.2	pep chromosome:GRCz11:6:55819038:55831138:1 gene:ENSDARG00000077028.4 transcript:ENSDART00000108786.4 gene_biotype:protein_coding transcript_biotype:protein_coding gene_symbol:si:ch211-81n22.1 description:si:ch211-81n22.1 [Source:ZFIN;Acc:ZDB-GENE-131127-633]	1.15497e-86		ENSORLP00000027007.1	pep primary_assembly:ASM223467v1:5:13656106:13667707:1 gene:ENSORLG00000029773.1 transcript:ENSORLT00000039755.1 gene_biotype:protein_coding transcript_biotype:protein_coding gene_symbol:si:ch211-81n22.1 description:si:ch211-81n22.1 [Source:ZFIN;Acc:ZDB-GENE-131127-633]	1.08718e-113
	g286	ENSDARP00000064678.4	pep chromosome:GRCz11:6:54481941:54486410:-1 gene:ENSDARG00000026246.7 transcript:ENSDART00000064679.4 gene_biotype:protein_coding transcript_biotype:protein_coding gene_symbol:CR847944.1 description:adenosine receptor A1-like [Source:NCBI gene;Acc:571410]	1.03081e-40		ENSORLP00000031263.1	pep primary_assembly:ASM223467v1:23:10308977:10311436:-1 gene:ENSORLG00000022005.1 transcript:ENSORLT00000028613.1 gene_biotype:protein_coding transcript_biotype:protein_coding	1.43117e-59
	g287	ENSDARP00000130345.1	pep chromosome:GRCz11:6:55852274:55864687:-1 gene:ENSDARG00000103277.3 transcript:ENSDART00000160991.3 gene_biotype:protein_coding transcript_biotype:protein_coding gene_symbol:cyp24a1 description:cytochrome P450, family 24, subfamily A, polypeptide 1 [Source:ZFIN;Acc:ZDB-GENE-060825-1]	0		ENSORLP00000008394.2	pep primary_assembly:ASM223467v1:5:13715279:13721444:1 gene:ENSORLG00000006686.2 transcript:ENSORLT00000008395.2 gene_biotype:protein_coding transcript_biotype:protein_coding gene_symbol:cyp24a1 description:1,25-dihydroxyvitamin D(3) 24-hydroxylase, mitochondrial [Source:NCBI gene;Acc:101165632]	0
	g288	ENSDARP00000138593.1	pep chromosome:GRCz11:23:39089574:39164866:1 gene:ENSDARG00000100927.2 transcript:ENSDART00000164711.2 gene_biotype:protein_coding transcript_biotype:protein_coding gene_symbol:nfatc2a description:nuclear factor of activated T cells 2a [Source:ZFIN;Acc:ZDB-GENE-120913-4]	0		ENSORLP00000029351.1	pep primary_assembly:ASM223467v1:5:13726775:13736041:1 gene:ENSORLG00000023353.1 transcript:ENSORLT00000027214.1 gene_biotype:protein_coding transcript_biotype:protein_coding description:nuclear factor of activated T-cells, cytoplasmic 2 [Source:NCBI gene;Acc:101165879]	0
	g289	ENSDARP00000078103.4	pep chromosome:GRCz11:6:55212928:55218839:1 gene:ENSDARG00000059853.6 transcript:ENSDART00000083668.6 gene_biotype:protein_coding transcript_biotype:protein_coding gene_symbol:manbal description:mannosidase beta like [Source:ZFIN;Acc:ZDB-GENE-161222-1]	2.75926e-35		ENSORLP00000035341.1	pep primary_assembly:ASM223467v1:5:13737021:13740786:1 gene:ENSORLG00000023854.1 transcript:ENSORLT00000027311.1 gene_biotype:protein_coding transcript_biotype:protein_coding gene_symbol:manbal description:mannosidase beta like [Source:NCBI gene;Acc:101173625]	1.42328e-36
	g290	ENSDARP00000151348.1	pep chromosome:GRCz11:23:39413163:39449965:1 gene:ENSDARG00000008107.12 transcript:ENSDART00000184254.1 gene_biotype:protein_coding transcript_biotype:protein_coding gene_symbol:src description:v-src avian sarcoma (Schmidt-Ruppin A-2) viral oncogene homolog [Source:NCBI gene;Acc:325084]	0		ENSORLP00000008431.1	pep primary_assembly:ASM223467v1:5:13750711:13764550:1 gene:ENSORLG00000006714.2 transcript:ENSORLT00000008432.2 gene_biotype:protein_coding transcript_biotype:protein_coding gene_symbol:SRC description:SRC proto-oncogene, non-receptor tyrosine kinase [Source:NCBI gene;Acc:101173856]	0
	g291	ENSDARP00000102504.2	pep chromosome:GRCz11:6:49650876:49673476:-1 gene:ENSDARG00000075557.4 transcript:ENSDART00000112226.4 gene_biotype:protein_coding transcript_biotype:protein_coding gene_symbol:apcdd1l description:adenomatosis polyposis coli down-regulated 1-like [Source:ZFIN;Acc:ZDB-GENE-121022-3]	0		ENSORLP00000008441.2	pep primary_assembly:ASM223467v1:5:13790752:13800414:1 gene:ENSORLG00000006724.2 transcript:ENSORLT00000008442.2 gene_biotype:protein_coding transcript_biotype:protein_coding gene_symbol:apcdd1l description:protein APCDD1-like [Source:NCBI gene;Acc:101166122]	0
	g292	ENSDARP00000157031.1	pep chromosome:GRCz11:CHR_ALT_CTG6_1_48:49583430:49632163:1 gene:ENSDARG00000112097.1 transcript:ENSDART00000185640.1 gene_biotype:protein_coding transcript_biotype:protein_coding gene_symbol:vapb description:VAMP (vesicle-associated membrane protein)-associated protein B and C [Source:ZFIN;Acc:ZDB-GENE-030131-2348]	2.34752e-146		ENSORLP00000008467.1	pep primary_assembly:ASM223467v1:5:13813037:13830547:-1 gene:ENSORLG00000006745.2 transcript:ENSORLT00000008468.2 gene_biotype:protein_coding transcript_biotype:protein_coding gene_symbol:vapb description:vesicle-associated membrane protein-associated protein B [Source:NCBI gene;Acc:101174096]	9.83059e-169
	g293	ENSDARP00000145656.1	pep chromosome:GRCz11:CHR_ALT_CTG6_1_48:49551893:49575533:1 gene:ENSDARG00000114826.1 transcript:ENSDART00000192975.1 gene_biotype:protein_coding transcript_biotype:protein_coding gene_symbol:rab22a description:RAB22A, member RAS oncogene family [Source:ZFIN;Acc:ZDB-GENE-041114-161]	1.61002e-132		ENSORLP00000044572.1	pep primary_assembly:ASM223467v1:5:13831511:13842485:-1 gene:ENSORLG00000026049.1 transcript:ENSORLT00000037110.1 gene_biotype:protein_coding transcript_biotype:protein_coding gene_symbol:rab22a description:RAB22A, member RAS oncogene family [Source:NCBI gene;Acc:101174498]	1.09533e-139
	g294	ENSDARP00000135949.2	pep chromosome:GRCz11:24:42060967:42072886:-1 gene:ENSDARG00000101316.2 transcript:ENSDART00000171389.2 gene_biotype:protein_coding transcript_biotype:protein_coding gene_symbol:ppp4r1 description:protein phosphatase 4, regulatory subunit 1 [Source:ZFIN;Acc:ZDB-GENE-040426-753]	1.47564e-137		ENSORLP00000008550.2	pep primary_assembly:ASM223467v1:5:13842978:13860091:1 gene:ENSORLG00000006805.2 transcript:ENSORLT00000008551.2 gene_biotype:protein_coding transcript_biotype:protein_coding description:protein phosphatase 4 regulatory subunit 1 [Source:NCBI gene;Acc:101174741]	0
	g295	ENSDARP00000153845.1	pep chromosome:GRCz11:22:5742226:5752009:-1 gene:ENSDARG00000074111.5 transcript:ENSDART00000190052.1 gene_biotype:protein_coding transcript_biotype:protein_coding gene_symbol:bcdin3d description:pre-miRNA 5'-monophosphate methyltransferase [Source:NCBI gene;Acc:568375]	3.3065e-121		ENSORLP00000037810.1	pep primary_assembly:ASM223467v1:5:13856770:13860091:-1 gene:ENSORLG00000022941.1 transcript:ENSORLT00000038433.1 gene_biotype:protein_coding transcript_biotype:protein_coding gene_symbol:bcdin3d description:BCDIN3 domain containing RNA methyltransferase [Source:NCBI gene;Acc:101174990]	7.57802e-142
	g296	ENSDARP00000117013.2	pep chromosome:GRCz11:22:5752257:5756384:1 gene:ENSDARG00000092124.3 transcript:ENSDART00000143052.3 gene_biotype:protein_coding transcript_biotype:protein_coding gene_symbol:cox14 description:cytochrome c oxidase assembly factor COX14 [Source:NCBI gene;Acc:568423]	6.68851e-23		ENSORLP00000027946.1	pep primary_assembly:ASM223467v1:5:13861351:13861527:1 gene:ENSORLG00000022328.1 transcript:ENSORLT00000043201.1 gene_biotype:protein_coding transcript_biotype:protein_coding gene_symbol:COX14 description:cytochrome c oxidase assembly protein COX14 homolog [Source:NCBI gene;Acc:101175473]	2.92231e-31
	g297	ENSDARP00000002973.6	pep chromosome:GRCz11:22:5758090:5822147:-1 gene:ENSDARG00000002365.7 transcript:ENSDART00000011076.7 gene_biotype:protein_coding transcript_biotype:protein_coding gene_symbol:cers5 description:ceramide synthase 5 [Source:ZFIN;Acc:ZDB-GENE-030131-1740]	0		ENSORLP00000027762.1	pep primary_assembly:ASM223467v1:5:13860154:13883650:-1 gene:ENSORLG00000006833.2 transcript:ENSORLT00000046379.1 gene_biotype:protein_coding transcript_biotype:protein_coding gene_symbol:cers5 description:ceramide synthase 5 [Source:NCBI gene;Acc:101175231]	0
	g298	ENSDARP00000114396.1	pep chromosome:GRCz11:22:6996046:7006974:-1 gene:ENSDARG00000043180.4 transcript:ENSDART00000133143.2 gene_biotype:protein_coding transcript_biotype:protein_coding gene_symbol:gpd1b description:glycerol-3-phosphate dehydrogenase 1b [Source:ZFIN;Acc:ZDB-GENE-030131-3906]	0		ENSORLP00000039176.1	pep primary_assembly:ASM223467v1:5:13885407:13891775:-1 gene:ENSORLG00000006847.2 transcript:ENSORLT00000028683.1 gene_biotype:protein_coding transcript_biotype:protein_coding gene_symbol:gpd1b description:glycerol-3-phosphate dehydrogenase 1 [Source:NCBI gene;Acc:101154943]	0
	g299	ENSDARP00000009407.6	pep chromosome:GRCz11:22:7009062:7025393:-1 gene:ENSDARG00000019004.7 transcript:ENSDART00000003422.7 gene_biotype:protein_coding transcript_biotype:protein_coding gene_symbol:smarcd1 description:SWI/SNF related, matrix associated, actin dependent regulator of chromatin, subfamily d, member 1 [Source:ZFIN;Acc:ZDB-GENE-030131-1835]	0		ENSORLP00000008632.2	pep primary_assembly:ASM223467v1:5:13892147:13906933:-1 gene:ENSORLG00000006870.2 transcript:ENSORLT00000008633.2 gene_biotype:protein_coding transcript_biotype:protein_coding gene_symbol:smarcd1 description:SWI/SNF related, matrix associated, actin dependent regulator of chromatin, subfamily d, member 1 [Source:NCBI gene;Acc:101155187]	0
	g300	ENSDARP00000132694.1	pep chromosome:GRCz11:22:7044626:7129631:-1 gene:ENSDARG00000101866.3 transcript:ENSDART00000171359.2 gene_biotype:protein_coding transcript_biotype:protein_coding gene_symbol:asic1b description:acid-sensing (proton-gated) ion channel 1b [Source:NCBI gene;Acc:407672]	3.22315e-102		ENSORLP00000041027.1	pep primary_assembly:ASM223467v1:5:13911124:14064410:-1 gene:ENSORLG00000006894.2 transcript:ENSORLT00000031246.1 gene_biotype:protein_coding transcript_biotype:protein_coding description:acid sensing ion channel subunit 1 [Source:NCBI gene;Acc:101155423]	8.42611e-104
	g301	ENSDARP00000132694.1	pep chromosome:GRCz11:22:7044626:7129631:-1 gene:ENSDARG00000101866.3 transcript:ENSDART00000171359.2 gene_biotype:protein_coding transcript_biotype:protein_coding gene_symbol:asic1b description:acid-sensing (proton-gated) ion channel 1b [Source:NCBI gene;Acc:407672]	3.02434e-180		ENSORLP00000008661.2	pep primary_assembly:ASM223467v1:5:13911124:13943778:-1 gene:ENSORLG00000006894.2 transcript:ENSORLT00000008662.2 gene_biotype:protein_coding transcript_biotype:protein_coding description:acid sensing ion channel subunit 1 [Source:NCBI gene;Acc:101155423]	0
	g302	ENSDARP00000133845.1	pep chromosome:GRCz11:22:7044625:7168571:-1 gene:ENSDARG00000101866.3 transcript:ENSDART00000165549.3 gene_biotype:protein_coding transcript_biotype:protein_coding gene_symbol:asic1b description:acid-sensing (proton-gated) ion channel 1b [Source:NCBI gene;Acc:407672]	2.44004e-93		ENSORLP00000030119.1	pep primary_assembly:ASM223467v1:5:13911124:13964902:-1 gene:ENSORLG00000006894.2 transcript:ENSORLT00000031708.1 gene_biotype:protein_coding transcript_biotype:protein_coding description:acid sensing ion channel subunit 1 [Source:NCBI gene;Acc:101155423]	1.04129e-106
	g303	ENSDARP00000151419.1	pep chromosome:GRCz11:13:31144305:31191814:1 gene:ENSDARG00000112690.1 transcript:ENSDART00000189602.1 gene_biotype:protein_coding transcript_biotype:protein_coding gene_symbol:CR931802.4	5.6012e-29		ENSORLP00000000705.2	pep primary_assembly:ASM223467v1:6:9076892:9077941:1 gene:ENSORLG00000000574.2 transcript:ENSORLT00000000705.2 gene_biotype:protein_coding transcript_biotype:protein_coding	2.44183e-23
	g304	ENSDARP00000131601.1	pep chromosome:GRCz11:22:7359679:7400471:-1 gene:ENSDARG00000105115.2 transcript:ENSDART00000161215.2 gene_biotype:protein_coding transcript_biotype:protein_coding gene_symbol:si:dkey-57c15.1 description:si:dkey-57c15.1 [Source:ZFIN;Acc:ZDB-GENE-050208-723]	8.08147e-113		ENSORLP00000041027.1	pep primary_assembly:ASM223467v1:5:13911124:14064410:-1 gene:ENSORLG00000006894.2 transcript:ENSORLT00000031246.1 gene_biotype:protein_coding transcript_biotype:protein_coding description:acid sensing ion channel subunit 1 [Source:NCBI gene;Acc:101155423]	9.53707e-121
	g305	ENSDARP00000148764.1	pep chromosome:GRCz11:22:7439186:7447391:1 gene:ENSDARG00000017314.10 transcript:ENSDART00000190667.1 gene_biotype:protein_coding transcript_biotype:protein_coding gene_symbol:cela1.6 description:chymotrypsin like elastase family member 1, tandem duplicate 6 [Source:ZFIN;Acc:ZDB-GENE-040808-55]	5.41874e-127		ENSORLP00000008695.2	pep primary_assembly:ASM223467v1:5:14080265:14084621:1 gene:ENSORLG00000025997.1 transcript:ENSORLT00000008696.2 gene_biotype:protein_coding transcript_biotype:protein_coding gene_symbol:CELA1 description:elastase-1 [Source:NCBI gene;Acc:101156080]	1.58972e-145
	g306	ENSDARP00000034252.5	pep chromosome:GRCz11:22:7480465:7483755:1 gene:ENSDARG00000043173.4 transcript:ENSDART00000034545.6 gene_biotype:protein_coding transcript_biotype:protein_coding gene_symbol:cela1.3 description:chymotrypsin like elastase family member 1, tandem duplicate 3 [Source:ZFIN;Acc:ZDB-GENE-040801-12]	1.39465e-152		ENSORLP00000043147.1	pep primary_assembly:ASM223467v1:5:14094583:14097595:1 gene:ENSORLG00000006967.2 transcript:ENSORLT00000035554.1 gene_biotype:protein_coding transcript_biotype:protein_coding gene_symbol:CELA1 description:elastase-1 [Source:NCBI gene;Acc:101156319]	4.17699e-175
	g307	ENSDARP00000115549.1	pep chromosome:GRCz11:22:10098446:10110988:-1 gene:ENSDARG00000002917.11 transcript:ENSDART00000147580.3 gene_biotype:protein_coding transcript_biotype:protein_coding gene_symbol:gls2b description:glutaminase 2b (liver, mitochondrial) [Source:ZFIN;Acc:ZDB-GENE-050208-408]	0		ENSORLP00000027316.1	pep primary_assembly:ASM223467v1:7:19294421:19308471:-1 gene:ENSORLG00000012493.2 transcript:ENSORLT00000031586.1 gene_biotype:protein_coding transcript_biotype:protein_coding gene_symbol:gls2a description:glutaminase kidney isoform, mitochondrial [Source:NCBI gene;Acc:101162292]	0
	g308	ENSDARP00000128218.1	pep chromosome:GRCz11:6:57491794:57539141:-1 gene:ENSDARG00000074903.5 transcript:ENSDART00000156967.2 gene_biotype:protein_coding transcript_biotype:protein_coding gene_symbol:itcha description:itchy E3 ubiquitin protein ligase a [Source:ZFIN;Acc:ZDB-GENE-120919-4]	0		ENSORLP00000035869.1	pep primary_assembly:ASM223467v1:5:12863152:12879568:-1 gene:ENSORLG00000006280.2 transcript:ENSORLT00000028679.1 gene_biotype:protein_coding transcript_biotype:protein_coding gene_symbol:itcha description:E3 ubiquitin-protein ligase Itchy [Source:NCBI gene;Acc:101167949]	0
	g309	ENSDARP00000152767.1	pep chromosome:GRCz11:6:2163826:2171818:-1 gene:ENSDARG00000114885.1 transcript:ENSDART00000187556.1 gene_biotype:protein_coding transcript_biotype:protein_coding gene_symbol:pxmp4 description:wu:fe02h09 [Source:ZFIN;Acc:ZDB-GENE-030131-4872]	5.45678e-129		ENSORLP00000039043.1	pep primary_assembly:ASM223467v1:5:12858721:12862964:-1 gene:ENSORLG00000027794.1 transcript:ENSORLT00000033885.1 gene_biotype:protein_coding transcript_biotype:protein_coding gene_symbol:pxmp4 description:peroxisomal membrane protein 4 [Source:NCBI gene;Acc:101169931]	2.85834e-147
	g310	ENSDARP00000133658.2	pep chromosome:GRCz11:6:2145564:2162446:-1 gene:ENSDARG00000098837.3 transcript:ENSDART00000171265.3 gene_biotype:protein_coding transcript_biotype:protein_coding gene_symbol:tgm5l description:transglutaminase 5, like [Source:ZFIN;Acc:ZDB-GENE-110411-176]	0		ENSORLP00000007821.2	pep primary_assembly:ASM223467v1:5:12851801:12855835:-1 gene:ENSORLG00000006224.2 transcript:ENSORLT00000007822.2 gene_biotype:protein_coding transcript_biotype:protein_coding gene_symbol:tgm5l description:protein-glutamine gamma-glutamyltransferase 5 [Source:NCBI gene;Acc:101169687]	0
	g311	ENSDARP00000006502.6	pep chromosome:GRCz11:6:55909795:55997350:-1 gene:ENSDARG00000018984.9 transcript:ENSDART00000011652.9 gene_biotype:protein_coding transcript_biotype:protein_coding gene_symbol:eya2 description:EYA transcriptional coactivator and phosphatase 2 [Source:ZFIN;Acc:ZDB-GENE-040912-24]	0		ENSORLP00000041634.1	pep primary_assembly:ASM223467v1:5:12817458:12845426:1 gene:ENSORLG00000006206.2 transcript:ENSORLT00000044384.1 gene_biotype:protein_coding transcript_biotype:protein_coding gene_symbol:eya2 description:eyes absent homolog 2 [Source:NCBI gene;Acc:101169441]	0
	g312	ENSDARP00000139044.1	pep chromosome:GRCz11:6:56076595:56140968:1 gene:ENSDARG00000040607.9 transcript:ENSDART00000169747.3 gene_biotype:protein_coding transcript_biotype:protein_coding gene_symbol:rtf2 description:replication termination factor 2 [Source:ZFIN;Acc:ZDB-GENE-030131-4825]	1.40497e-155		ENSORLP00000007769.2	pep primary_assembly:ASM223467v1:5:12759711:12786228:-1 gene:ENSORLG00000006176.2 transcript:ENSORLT00000007770.2 gene_biotype:protein_coding transcript_biotype:protein_coding gene_symbol:rtf2 description:replication termination factor 2 [Source:NCBI gene;Acc:101169030]	7.71772e-176
	g313	ENSDARP00000128309.1	pep chromosome:GRCz11:6:56097971:56111829:-1 gene:ENSDARG00000040608.8 transcript:ENSDART00000154397.2 gene_biotype:protein_coding transcript_biotype:protein_coding gene_symbol:gcnt7 description:glucosaminyl (N-acetyl) transferase family member 7 [Source:ZFIN;Acc:ZDB-GENE-120919-3]	3.42558e-180		ENSORLP00000001431.2	pep primary_assembly:ASM223467v1:5:12749876:12775937:1 gene:ENSORLG00000001164.2 transcript:ENSORLT00000001432.2 gene_biotype:protein_coding transcript_biotype:protein_coding gene_symbol:gcnt7 description:beta-1,3-galactosyl-O-glycosyl-glycoprotein beta-1,6-N-acetylglucosaminyltransferase 7-like [Source:NCBI gene;Acc:101157298]	0
	g314	ENSDARP00000123798.1	pep chromosome:GRCz11:6:56147812:56179707:1 gene:ENSDARG00000040606.8 transcript:ENSDART00000150219.2 gene_biotype:protein_coding transcript_biotype:protein_coding gene_symbol:tfap2c description:transcription factor AP-2 gamma (activating enhancer binding protein 2 gamma) [Source:ZFIN;Acc:ZDB-GENE-041212-61]	0		ENSORLP00000025929.1	pep primary_assembly:ASM223467v1:5:12732069:12741187:-1 gene:ENSORLG00000006158.2 transcript:ENSORLT00000030530.1 gene_biotype:protein_coding transcript_biotype:protein_coding gene_symbol:tfap2c description:transcription factor AP-2 gamma [Source:NCBI gene;Acc:101167699]	0
	g315
	g316	ENSDARP00000146291.1	pep chromosome:GRCz11:20:49390485:49413002:-1 gene:ENSDARG00000115208.1 transcript:ENSDART00000183682.1 gene_biotype:protein_coding transcript_biotype:protein_coding gene_symbol:LO018680.1	2.28056e-27		ENSORLP00000000705.2	pep primary_assembly:ASM223467v1:6:9076892:9077941:1 gene:ENSORLG00000000574.2 transcript:ENSORLT00000000705.2 gene_biotype:protein_coding transcript_biotype:protein_coding	9.307e-26
	g317	ENSDARP00000147095.1	pep chromosome:GRCz11:2:46009507:46012744:1 gene:ENSDARG00000109342.1 transcript:ENSDART00000193596.1 gene_biotype:protein_coding transcript_biotype:protein_coding gene_symbol:CR762395.1	4.17795e-08		ENSORLP00000038489.1	pep primary_assembly:ASM223467v1:18:7194007:7195433:1 gene:ENSORLG00000023103.1 transcript:ENSORLT00000037033.1 gene_biotype:protein_coding transcript_biotype:protein_coding	6.5519e-15
	g318
	g319	ENSDARP00000139618.2	pep chromosome:GRCz11:6:56638688:56877366:-1 gene:ENSDARG00000098824.2 transcript:ENSDART00000168821.2 gene_biotype:protein_coding transcript_biotype:protein_coding gene_symbol:cdh22 description:cadherin 22 [Source:ZFIN;Acc:ZDB-GENE-140106-113]	0		ENSORLP00000007699.2	pep primary_assembly:ASM223467v1:5:12348639:12519960:1 gene:ENSORLG00000006125.2 transcript:ENSORLT00000007700.2 gene_biotype:protein_coding transcript_biotype:protein_coding gene_symbol:cdh22 description:cadherin 22 [Source:NCBI gene;Acc:101167200]	0
	g320	ENSDARP00000136296.1	pep chromosome:GRCz11:6:57402373:57426097:-1 gene:ENSDARG00000100280.2 transcript:ENSDART00000171531.2 gene_biotype:protein_coding transcript_biotype:protein_coding gene_symbol:znfx1 description:zinc finger, NFX1-type containing 1 [Source:ZFIN;Acc:ZDB-GENE-110804-2]	0		ENSORLP00000007662.3	pep primary_assembly:ASM223467v1:5:12121436:12145037:1 gene:ENSORLG00000006096.3 transcript:ENSORLT00000007663.3 gene_biotype:protein_coding transcript_biotype:protein_coding gene_symbol:znfx1 description:zinc finger NFX1-type containing 1 [Source:NCBI gene;Acc:101166468]	0
	g321	ENSDARP00000045751.6	pep chromosome:GRCz11:22:10129788:10141469:1 gene:ENSDARG00000032298.7 transcript:ENSDART00000045752.7 gene_biotype:protein_coding transcript_biotype:protein_coding gene_symbol:tbc1d20 description:TBC1 domain family, member 20 [Source:ZFIN;Acc:ZDB-GENE-050626-61]	0		ENSORLP00000007629.2	pep primary_assembly:ASM223467v1:5:12111015:12118492:-1 gene:ENSORLG00000006067.2 transcript:ENSORLT00000007630.2 gene_biotype:protein_coding transcript_biotype:protein_coding gene_symbol:tbc1d20 description:TBC1 domain family member 20 [Source:NCBI gene;Acc:101168534]	0
	g322	ENSDARP00000140102.1	pep chromosome:GRCz11:22:10146083:10156581:-1 gene:ENSDARG00000031954.9 transcript:ENSDART00000168304.2 gene_biotype:protein_coding transcript_biotype:protein_coding gene_symbol:rbck1 description:RanBP-type and C3HC4-type zinc finger containing 1 [Source:ZFIN;Acc:ZDB-GENE-040704-3]	0		ENSORLP00000007586.2	pep primary_assembly:ASM223467v1:5:12100304:12110994:1 gene:ENSORLG00000006036.2 transcript:ENSORLT00000007587.2 gene_biotype:protein_coding transcript_biotype:protein_coding gene_symbol:rbck1 description:ranBP-type and C3HC4-type zinc finger-containing protein 1 [Source:NCBI gene;Acc:101166217]	0
	g323	ENSDARP00000127670.1	pep chromosome:GRCz11:6:57541776:57620500:1 gene:ENSDARG00000074794.5 transcript:ENSDART00000157330.2 gene_biotype:protein_coding transcript_biotype:protein_coding gene_symbol:necab3 description:N-terminal EF-hand calcium binding protein 3 [Source:ZFIN;Acc:ZDB-GENE-131121-74]	0		ENSORLP00000029202.1	pep primary_assembly:ASM223467v1:5:12055351:12100283:-1 gene:ENSORLG00000025846.1 transcript:ENSORLT00000043498.1 gene_biotype:protein_coding transcript_biotype:protein_coding gene_symbol:necab3 description:N-terminal EF-hand calcium-binding protein 1 [Source:NCBI gene;Acc:101165972]	0
	g324	ENSDARP00000078242.5	pep chromosome:GRCz11:6:57634360:57655299:-1 gene:ENSDARG00000074337.7 transcript:ENSDART00000083807.7 gene_biotype:protein_coding transcript_biotype:protein_coding gene_symbol:cbfa2t2 description:CBFA2/RUNX1 partner transcriptional co-repressor 2 [Source:ZFIN;Acc:ZDB-GENE-070209-1]	0		ENSORLP00000038086.1	pep primary_assembly:ASM223467v1:5:11989838:12040196:1 gene:ENSORLG00000006021.2 transcript:ENSORLT00000042986.1 gene_biotype:protein_coding transcript_biotype:protein_coding gene_symbol:cbfa2t2 description:CBFA2/RUNX1 partner transcriptional co-repressor 2 [Source:NCBI gene;Acc:101168281]	0
	g325	ENSDARP00000134763.2	pep chromosome:GRCz11:6:57741039:57786246:1 gene:ENSDARG00000098420.3 transcript:ENSDART00000169175.2 gene_biotype:protein_coding transcript_biotype:protein_coding description:syntrophin, alpha 1 [Source:NCBI gene;Acc:100332905]	0		ENSORLP00000007508.2	pep primary_assembly:ASM223467v1:5:11937445:11977900:-1 gene:ENSORLG00000005966.2 transcript:ENSORLT00000007509.2 gene_biotype:protein_coding transcript_biotype:protein_coding gene_symbol:SNTA1 description:syntrophin alpha 1 [Source:NCBI gene;Acc:101165472]	0
	g326	ENSDARP00000134407.1	pep chromosome:GRCz11:6:57900237:57938043:-1 gene:ENSDARG00000100055.2 transcript:ENSDART00000171073.2 gene_biotype:protein_coding transcript_biotype:protein_coding gene_symbol:tox2 description:TOX high mobility group box family member 2 [Source:ZFIN;Acc:ZDB-GENE-040426-2095]	4.76691e-167		ENSORLP00000043140.1	pep primary_assembly:ASM223467v1:5:11814912:11925608:1 gene:ENSORLG00000005944.2 transcript:ENSORLT00000039881.1 gene_biotype:protein_coding transcript_biotype:protein_coding gene_symbol:tox2 description:TOX high mobility group box family member 2 [Source:NCBI gene;Acc:101165227]	0
	g327	ENSDARP00000094201.4	pep chromosome:GRCz11:6:48290125:48317562:-1 gene:ENSDARG00000032603.7 transcript:ENSDART00000103425.5 gene_biotype:protein_coding transcript_biotype:protein_coding gene_symbol:st7l description:suppression of tumorigenicity 7 like [Source:NCBI gene;Acc:558013]	0		ENSORLP00000042159.1	pep primary_assembly:ASM223467v1:5:11754532:11770589:-1 gene:ENSORLG00000005920.2 transcript:ENSORLT00000038919.1 gene_biotype:protein_coding transcript_biotype:protein_coding gene_symbol:st7l description:suppressor of tumorigenicity 7 protein-like [Source:NCBI gene;Acc:101168033]	0
	g328	ENSDARP00000094209.3	pep chromosome:GRCz11:6:48253449:48271687:1 gene:ENSDARG00000005050.8 transcript:ENSDART00000103433.4 gene_biotype:protein_coding transcript_biotype:protein_coding gene_symbol:wnt2ba description:wingless-type MMTV integration site family, member 2Ba [Source:ZFIN;Acc:ZDB-GENE-030717-2]	0		ENSORLP00000007397.2	pep primary_assembly:ASM223467v1:5:11735378:11751479:1 gene:ENSORLG00000005880.2 transcript:ENSORLT00000007398.2 gene_biotype:protein_coding transcript_biotype:protein_coding gene_symbol:wnt2ba description:protein Wnt-2b-A [Source:NCBI gene;Acc:101164972]	0
	g329	ENSDARP00000150106.1	pep chromosome:GRCz11:8:27823301:27849770:-1 gene:ENSDARG00000056091.8 transcript:ENSDART00000181244.1 gene_biotype:protein_coding transcript_biotype:protein_coding gene_symbol:cttnbp2nlb description:CTTNBP2 N-terminal like b [Source:ZFIN;Acc:ZDB-GENE-040724-65]	1.29905e-153		ENSORLP00000007370.2	pep primary_assembly:ASM223467v1:5:11711170:11728851:1 gene:ENSORLG00000005859.2 transcript:ENSORLT00000007371.2 gene_biotype:protein_coding transcript_biotype:protein_coding gene_symbol:cttnbp2nla description:CTTNBP2 N-terminal like [Source:NCBI gene;Acc:101164718]	0
	g330	ENSDARP00000150941.1	pep chromosome:GRCz11:12:2381213:2401234:1 gene:ENSDARG00000111342.1 transcript:ENSDART00000188007.1 gene_biotype:protein_coding transcript_biotype:protein_coding gene_symbol:LO018238.1	4.67543e-20		ENSORLP00000000705.2	pep primary_assembly:ASM223467v1:6:9076892:9077941:1 gene:ENSORLG00000000574.2 transcript:ENSORLT00000000705.2 gene_biotype:protein_coding transcript_biotype:protein_coding	8.0357e-26
	g331	ENSDARP00000072994.4	pep chromosome:GRCz11:8:28066063:28232817:1 gene:ENSDARG00000056101.7 transcript:ENSDART00000078533.5 gene_biotype:protein_coding transcript_biotype:protein_coding gene_symbol:kcnd3 description:potassium voltage-gated channel, Shal-related subfamily, member 3 [Source:ZFIN;Acc:ZDB-GENE-030131-5626]	0		ENSORLP00000007360.2	pep primary_assembly:ASM223467v1:5:11528851:11647873:-1 gene:ENSORLG00000005848.2 transcript:ENSORLT00000007361.2 gene_biotype:protein_coding transcript_biotype:protein_coding gene_symbol:KCND3 description:potassium voltage-gated channel subfamily D member 3 [Source:NCBI gene;Acc:101167781]	0
	g332	ENSDARP00000139356.1	pep chromosome:GRCz11:17:8542203:8545189:1 gene:ENSDARG00000103562.2 transcript:ENSDART00000158873.2 gene_biotype:protein_coding transcript_biotype:protein_coding gene_symbol:CU462878.3	1.60121e-06		ENSORLP00000038810.1	pep primary_assembly:ASM223467v1:18:21724932:21727499:1 gene:ENSORLG00000027597.1 transcript:ENSORLT00000044819.1 gene_biotype:protein_coding transcript_biotype:protein_coding	4.46104e-25
	g333	ENSDARP00000072994.4	pep chromosome:GRCz11:8:28066063:28232817:1 gene:ENSDARG00000056101.7 transcript:ENSDART00000078533.5 gene_biotype:protein_coding transcript_biotype:protein_coding gene_symbol:kcnd3 description:potassium voltage-gated channel, Shal-related subfamily, member 3 [Source:ZFIN;Acc:ZDB-GENE-030131-5626]	3.8794e-86		ENSORLP00000007360.2	pep primary_assembly:ASM223467v1:5:11528851:11647873:-1 gene:ENSORLG00000005848.2 transcript:ENSORLT00000007361.2 gene_biotype:protein_coding transcript_biotype:protein_coding gene_symbol:KCND3 description:potassium voltage-gated channel subfamily D member 3 [Source:NCBI gene;Acc:101167781]	6.89792e-122
	g334	ENSDARP00000141219.1	pep chromosome:GRCz11:8:28259347:28267364:1 gene:ENSDARG00000073900.5 transcript:ENSDART00000110857.5 gene_biotype:protein_coding transcript_biotype:protein_coding gene_symbol:inka2 description:inka box actin regulator 2 [Source:ZFIN;Acc:ZDB-GENE-091230-4]	4.88113e-31		ENSORLP00000038789.1	pep primary_assembly:ASM223467v1:5:11504465:11518786:-1 gene:ENSORLG00000028015.1 transcript:ENSORLT00000043710.1 gene_biotype:protein_coding transcript_biotype:protein_coding gene_symbol:inka2 description:inka box actin regulator 2 [Source:NCBI gene;Acc:101164471]	0
	g335	ENSDARP00000152061.1	pep chromosome:GRCz11:CHR_ALT_CTG11_1_9:15841429:15850732:-1 gene:ENSDARG00000112387.1 transcript:ENSDART00000185855.1 gene_biotype:protein_coding transcript_biotype:protein_coding gene_symbol:rap1ab description:RAP1A, member of RAS oncogene family b [Source:ZFIN;Acc:ZDB-GENE-040426-2738]	2.83212e-135		ENSORLP00000007312.2	pep primary_assembly:ASM223467v1:5:11449585:11469777:1 gene:ENSORLG00000005814.2 transcript:ENSORLT00000007313.2 gene_biotype:protein_coding transcript_biotype:protein_coding gene_symbol:rap1ab description:ras-related protein Rap-1A [Source:NCBI gene;Acc:101167529]	2.38529e-135
	g336	ENSDARP00000144994.1	pep chromosome:GRCz11:CHR_ALT_CTG11_1_21:24895466:24900808:1 gene:ENSDARG00000115486.1 transcript:ENSDART00000184781.1 gene_biotype:protein_coding transcript_biotype:protein_coding gene_symbol:timm17a description:translocase of inner mitochondrial membrane 17 homolog A (yeast) [Source:ZFIN;Acc:ZDB-GENE-031030-6]	2.26239e-115		ENSORLP00000026726.1	pep primary_assembly:ASM223467v1:5:11442896:11451366:1 gene:ENSORLG00000022383.1 transcript:ENSORLT00000027284.1 gene_biotype:protein_coding transcript_biotype:protein_coding gene_symbol:timm17a description:translocase of inner mitochondrial membrane 17A [Source:NCBI gene;Acc:101167282]	1.18206e-111
	g337	ENSDARP00000104330.2	pep chromosome:GRCz11:11:24889170:24894907:1 gene:ENSDARG00000077261.4 transcript:ENSDART00000113310.4 gene_biotype:protein_coding transcript_biotype:protein_coding gene_symbol:lmod1b description:leiomodin 1b (smooth muscle) [Source:ZFIN;Acc:ZDB-GENE-141215-22]	0		ENSORLP00000007260.2	pep primary_assembly:ASM223467v1:5:11436909:11441876:1 gene:ENSORLG00000005777.2 transcript:ENSORLT00000007261.2 gene_biotype:protein_coding transcript_biotype:protein_coding gene_symbol:lmod1b description:leiomodin 1 [Source:NCBI gene;Acc:101167029]	0
	g338	ENSDARP00000157015.1	pep chromosome:GRCz11:CHR_ALT_CTG11_1_21:24872969:24878471:1 gene:ENSDARG00000112041.1 transcript:ENSDART00000192763.1 gene_biotype:protein_coding transcript_biotype:protein_coding gene_symbol:shisa4 description:shisa family member 4 [Source:ZFIN;Acc:ZDB-GENE-050417-419]	4.05126e-93		ENSORLP00000007254.2	pep primary_assembly:ASM223467v1:5:11427230:11435559:1 gene:ENSORLG00000005773.2 transcript:ENSORLT00000007255.2 gene_biotype:protein_coding transcript_biotype:protein_coding gene_symbol:shisa4 description:shisa family member 4 [Source:NCBI gene;Acc:101164224]	8.90972e-119
	g339	ENSDARP00000137497.1	pep chromosome:GRCz11:11:24851671:24876621:1 gene:ENSDARG00000016753.10 transcript:ENSDART00000167659.2 gene_biotype:protein_coding transcript_biotype:protein_coding gene_symbol:ipo9 description:importin 9 [Source:ZFIN;Acc:ZDB-GENE-040426-2953]	0		ENSORLP00000007237.2	pep primary_assembly:ASM223467v1:5:11408231:11425665:1 gene:ENSORLG00000005758.2 transcript:ENSORLT00000007238.2 gene_biotype:protein_coding transcript_biotype:protein_coding gene_symbol:ipo9 description:importin 9 [Source:NCBI gene;Acc:101166785]	0
	g340	ENSDARP00000111263.2	pep chromosome:GRCz11:6:49811831:49861506:-1 gene:ENSDARG00000043094.7 transcript:ENSDART00000121809.4 gene_biotype:protein_coding transcript_biotype:protein_coding gene_symbol:gnas description:GNAS complex locus [Source:ZFIN;Acc:ZDB-GENE-090417-2]	0		ENSORLP00000007194.2	pep primary_assembly:ASM223467v1:5:11374846:11403166:1 gene:ENSORLG00000005722.2 transcript:ENSORLT00000007195.2 gene_biotype:protein_coding transcript_biotype:protein_coding gene_symbol:gnas description:guanine nucleotide-binding protein G(s) subunit alpha [Source:NCBI gene;Acc:101166373]	0
	g341	ENSDARP00000069525.4	pep chromosome:GRCz11:6:49881864:49888418:1 gene:ENSDARG00000053066.5 transcript:ENSDART00000075040.5 gene_biotype:protein_coding transcript_biotype:protein_coding gene_symbol:tubb1 description:tubulin, beta 1 class VI [Source:ZFIN;Acc:ZDB-GENE-110408-5]	0		ENSORLP00000041780.1	pep primary_assembly:ASM223467v1:5:11360554:11365870:-1 gene:ENSORLG00000027123.1 transcript:ENSORLT00000045809.1 gene_biotype:protein_coding transcript_biotype:protein_coding description:tubulin beta-6 chain [Source:NCBI gene;Acc:101166121]	0
	g342	ENSDARP00000020101.6	pep chromosome:GRCz11:6:60112200:60122081:1 gene:ENSDARG00000009505.8 transcript:ENSDART00000008243.8 gene_biotype:protein_coding transcript_biotype:protein_coding gene_symbol:prelid3b description:PRELI domain containing 3 [Source:ZFIN;Acc:ZDB-GENE-031002-13]	5.7773e-133		ENSORLP00000036676.1	pep primary_assembly:ASM223467v1:5:11353948:11360272:-1 gene:ENSORLG00000005656.2 transcript:ENSORLT00000037947.1 gene_biotype:protein_coding transcript_biotype:protein_coding gene_symbol:prelid3b description:PRELI domain containing protein 3B [Source:NCBI gene;Acc:101165878]	1.37006e-129
	g343	ENSDARP00000021253.3	pep chromosome:GRCz11:6:60125055:60139655:1 gene:ENSDARG00000012485.8 transcript:ENSDART00000008224.5 gene_biotype:protein_coding transcript_biotype:protein_coding gene_symbol:aurka description:aurora kinase A [Source:ZFIN;Acc:ZDB-GENE-040801-161]	0		ENSORLP00000033428.1	pep primary_assembly:ASM223467v1:5:11349066:11353927:-1 gene:ENSORLG00000005631.2 transcript:ENSORLT00000028489.1 gene_biotype:protein_coding transcript_biotype:protein_coding gene_symbol:aurka description:aurora kinase A [Source:NCBI gene;Acc:101165631]	0
	g344	ENSDARP00000077888.4	pep chromosome:GRCz11:6:60142619:60147517:-1 gene:ENSDARG00000059775.7 transcript:ENSDART00000083453.7 gene_biotype:protein_coding transcript_biotype:protein_coding gene_symbol:slc32a1 description:solute carrier family 32 member 1 [Source:ZFIN;Acc:ZDB-GENE-061201-1]	0		ENSORLP00000007066.1	pep primary_assembly:ASM223467v1:5:11342226:11346807:1 gene:ENSORLG00000005623.2 transcript:ENSORLT00000007067.2 gene_biotype:protein_coding transcript_biotype:protein_coding gene_symbol:slc32a1 description:vesicular inhibitory amino acid transporter [Source:NCBI gene;Acc:101165386]	0
	g345	ENSDARP00000100615.3	pep chromosome:GRCz11:20:2064400:2090789:-1 gene:ENSDARG00000074740.4 transcript:ENSDART00000113237.4 gene_biotype:protein_coding transcript_biotype:protein_coding gene_symbol:arhgap18 description:Rho GTPase activating protein 18 [Source:ZFIN;Acc:ZDB-GENE-070502-1]	5.53476e-100		ENSORLP00000007061.2	pep primary_assembly:ASM223467v1:5:11306717:11321674:1 gene:ENSORLG00000005618.2 transcript:ENSORLT00000007062.2 gene_biotype:protein_coding transcript_biotype:protein_coding description:Rho GTPase activating protein 40 [Source:NCBI gene;Acc:101163969]	0
	g346	ENSDARP00000100354.3	pep chromosome:GRCz11:6:59372812:59388625:-1 gene:ENSDARG00000079860.5 transcript:ENSDART00000111992.4 gene_biotype:protein_coding transcript_biotype:protein_coding gene_symbol:ppp1r16b description:protein phosphatase 1, regulatory subunit 16B [Source:ZFIN;Acc:ZDB-GENE-131127-294]	0		ENSORLP00000007002.2	pep primary_assembly:ASM223467v1:5:11187333:11280367:-1 gene:ENSORLG00000005566.2 transcript:ENSORLT00000007003.2 gene_biotype:protein_coding transcript_biotype:protein_coding gene_symbol:ppp1r16b description:protein phosphatase 1 regulatory subunit 16B [Source:NCBI gene;Acc:101163733]	0
	g347	ENSDARP00000069022.4	pep chromosome:GRCz11:6:59350457:59357256:-1 gene:ENSDARG00000052638.7 transcript:ENSDART00000074534.6 gene_biotype:protein_coding transcript_biotype:protein_coding gene_symbol:fam210b description:family with sequence similarity 210 member B [Source:ZFIN;Acc:ZDB-GENE-050913-122]	9.43092e-53		ENSORLP00000040059.1	pep primary_assembly:ASM223467v1:5:11170044:11184620:-1 gene:ENSORLG00000026881.1 transcript:ENSORLT00000031041.1 gene_biotype:protein_coding transcript_biotype:protein_coding gene_symbol:fam210b description:family with sequence similarity 210 member B [Source:NCBI gene;Acc:101164883]	4.31181e-86
	g348	ENSDARP00000146004.1	pep chromosome:GRCz11:4:51458762:51460013:-1 gene:ENSDARG00000116298.1 transcript:ENSDART00000193382.1 gene_biotype:protein_coding transcript_biotype:protein_coding gene_symbol:CR628395.1	5.72975e-45		ENSORLP00000034668.1	pep primary_assembly:ASM223467v1:9:30855470:30856856:-1 gene:ENSORLG00000022691.1 transcript:ENSORLT00000035160.1 gene_biotype:protein_coding transcript_biotype:protein_coding	1.77013e-43
	g349	ENSDARP00000144083.1	pep chromosome:GRCz11:6:59255136:59271436:-1 gene:ENSDARG00000087907.4 transcript:ENSDART00000174588.2 gene_biotype:protein_coding transcript_biotype:protein_coding gene_symbol:ndufa4l2b description:NDUFA4 mitochondrial complex associated like 2b [Source:ZFIN;Acc:ZDB-GENE-130530-919]	4.98355e-33		ENSORLP00000006977.2	pep primary_assembly:ASM223467v1:5:11137434:11143203:-1 gene:ENSORLG00000005542.2 transcript:ENSORLT00000006978.2 gene_biotype:protein_coding transcript_biotype:protein_coding gene_symbol:ndufa4l2b description:cytochrome c oxidase subunit NDUFA4-like [Source:NCBI gene;Acc:101164638]	3.0664e-41
	g350	ENSDARP00000132340.2	pep chromosome:GRCz11:6:59176470:59230818:1 gene:ENSDARG00000104414.2 transcript:ENSDART00000161720.2 gene_biotype:protein_coding transcript_biotype:protein_coding gene_symbol:shmt2 description:serine hydroxymethyltransferase 2 (mitochondrial) [Source:ZFIN;Acc:ZDB-GENE-071213-1]	0		ENSORLP00000006970.2	pep primary_assembly:ASM223467v1:5:11107669:11130050:1 gene:ENSORLG00000005536.2 transcript:ENSORLT00000006971.2 gene_biotype:protein_coding transcript_biotype:protein_coding gene_symbol:shmt2 description:serine hydroxymethyltransferase 2 [Source:NCBI gene;Acc:101164393]	0
	g351	ENSDARP00000117115.1	pep chromosome:GRCz11:19:37925616:37926425:1 gene:ENSDARG00000033447.8 transcript:ENSDART00000148348.2 gene_biotype:protein_coding transcript_biotype:protein_coding gene_symbol:nxph1 description:neurexophilin 1 [Source:ZFIN;Acc:ZDB-GENE-040718-231]	3.30787e-79		ENSORLP00000030796.1	pep primary_assembly:ASM223467v1:5:11054916:11104380:1 gene:ENSORLG00000028376.1 transcript:ENSORLT00000034780.1 gene_biotype:protein_coding transcript_biotype:protein_coding gene_symbol:NXPH4 description:neurexophilin 4 [Source:NCBI gene;Acc:101163483]	8.06869e-162
	g352					ENSORLP00000043069.1	pep primary_assembly:ASM223467v1:15:1912160:1915957:1 gene:ENSORLG00000023918.1 transcript:ENSORLT00000031845.1 gene_biotype:protein_coding transcript_biotype:protein_coding	2.25763e-25
	g353	ENSDARP00000151899.1	pep chromosome:GRCz11:9:310386:321351:1 gene:ENSDARG00000098883.2 transcript:ENSDART00000193970.1 gene_biotype:protein_coding transcript_biotype:protein_coding gene_symbol:stac3 description:SH3 and cysteine rich domain 3 [Source:NCBI gene;Acc:445111]	0		ENSORLP00000004805.2	pep primary_assembly:ASM223467v1:7:7550562:7555069:-1 gene:ENSORLG00000003847.2 transcript:ENSORLT00000004806.2 gene_biotype:protein_coding transcript_biotype:protein_coding gene_symbol:stac3 description:SH3 and cysteine rich domain 3 [Source:NCBI gene;Acc:101165142]	1.01013e-155
	g354	ENSDARP00000137124.2	pep chromosome:GRCz11:6:59642695:59691608:1 gene:ENSDARG00000102610.2 transcript:ENSDART00000166373.2 gene_biotype:protein_coding transcript_biotype:protein_coding gene_symbol:r3hdm2 description:R3H domain containing 2 [Source:ZFIN;Acc:ZDB-GENE-180313-1]	0		ENSORLP00000006928.2	pep primary_assembly:ASM223467v1:5:10862494:10892499:1 gene:ENSORLG00000005502.2 transcript:ENSORLT00000006929.2 gene_biotype:protein_coding transcript_biotype:protein_coding gene_symbol:r3hdm2 description:R3H domain containing 2 [Source:NCBI gene;Acc:101164145]	0
	g355	ENSDARP00000137009.1	pep chromosome:GRCz11:6:59557501:59563597:-1 gene:ENSDARG00000100986.2 transcript:ENSDART00000166311.2 gene_biotype:protein_coding transcript_biotype:protein_coding gene_symbol:CABZ01117503.1 description:inhibin beta B chain-like [Source:NCBI gene;Acc:100329520]	0		ENSORLP00000006874.2	pep primary_assembly:ASM223467v1:5:10829598:10832704:-1 gene:ENSORLG00000005461.2 transcript:ENSORLT00000006875.2 gene_biotype:protein_coding transcript_biotype:protein_coding gene_symbol:INHBC description:inhibin beta B chain [Source:NCBI gene;Acc:101163243]	0
	g356
	g357	ENSDARP00000084452.4	pep chromosome:GRCz11:6:844310:957830:-1 gene:ENSDARG00000078416.4 transcript:ENSDART00000090019.4 gene_biotype:protein_coding transcript_biotype:protein_coding gene_symbol:zeb2b description:zinc finger E-box binding homeobox 2b [Source:ZFIN;Acc:ZDB-GENE-080717-1]	3.68339e-58		ENSORLP00000033042.1	pep primary_assembly:ASM223467v1:5:10718926:10742829:-1 gene:ENSORLG00000024860.1 transcript:ENSORLT00000041162.1 gene_biotype:protein_coding transcript_biotype:protein_coding description:zinc finger E-box-binding homeobox 2 [Source:NCBI gene;Acc:101162998]	0
	g358	ENSDARP00000046958.3	pep chromosome:GRCz11:12:26622010:26725781:1 gene:ENSDARG00000026482.7 transcript:ENSDART00000046959.5 gene_biotype:protein_coding transcript_biotype:protein_coding gene_symbol:arhgap12b description:Rho GTPase activating protein 12b [Source:ZFIN;Acc:ZDB-GENE-040426-1727]	1.93786e-149		ENSORLP00000037272.1	pep primary_assembly:ASM223467v1:5:10675403:10712478:1 gene:ENSORLG00000005431.2 transcript:ENSORLT00000045397.1 gene_biotype:protein_coding transcript_biotype:protein_coding gene_symbol:ARHGAP9 description:Rho GTPase activating protein 9 [Source:NCBI gene;Acc:101162752]	0
	g359	ENSDARP00000122981.1	pep chromosome:GRCz11:6:58921240:58975019:-1 gene:ENSDARG00000034396.10 transcript:ENSDART00000144514.2 gene_biotype:protein_coding transcript_biotype:protein_coding gene_symbol:mars1 description:methionyl-tRNA synthetase 1 [Source:ZFIN;Acc:ZDB-GENE-030219-83]	0		ENSORLP00000006813.1	pep primary_assembly:ASM223467v1:5:10645967:10665163:-1 gene:ENSORLG00000005405.2 transcript:ENSORLT00000006814.2 gene_biotype:protein_coding transcript_biotype:protein_coding gene_symbol:mars1 description:methionyl-tRNA synthetase 1 [Source:NCBI gene;Acc:101162520]	0
	g360	ENSDARP00000078063.4	pep chromosome:GRCz11:6:58915889:58919086:1 gene:ENSDARG00000059836.6 transcript:ENSDART00000083628.5 gene_biotype:protein_coding transcript_biotype:protein_coding gene_symbol:ddit3 description:DNA-damage-inducible transcript 3 [Source:ZFIN;Acc:ZDB-GENE-070410-90]	2.67142e-82		ENSORLP00000030992.1	pep primary_assembly:ASM223467v1:5:10645146:10651638:1 gene:ENSORLG00000022325.1 transcript:ENSORLT00000043723.1 gene_biotype:protein_coding transcript_biotype:protein_coding gene_symbol:ddit3 description:DNA damage inducible transcript 3 [Source:NCBI gene;Acc:101163653]	1.93295e-141
	g361	ENSDARP00000042594.6	pep chromosome:GRCz11:6:58832323:58867004:1 gene:ENSDARG00000031388.8 transcript:ENSDART00000042595.7 gene_biotype:protein_coding transcript_biotype:protein_coding gene_symbol:dctn2 description:dynactin 2 (p50) [Source:NCBI gene;Acc:394141]	0		ENSORLP00000006746.2	pep primary_assembly:ASM223467v1:5:10626537:10639502:1 gene:ENSORLG00000005353.2 transcript:ENSORLT00000006747.2 gene_biotype:protein_coding transcript_biotype:protein_coding gene_symbol:dctn2 description:dynactin subunit 2 [Source:NCBI gene;Acc:101162751]	0
	g362	ENSDARP00000139080.1	pep chromosome:GRCz11:9:265988:296169:-1 gene:ENSDARG00000098936.2 transcript:ENSDART00000165228.2 gene_biotype:protein_coding transcript_biotype:protein_coding gene_symbol:kif5aa description:kinesin family member 5A, a [Source:ZFIN;Acc:ZDB-GENE-070912-141]	0		ENSORLP00000041330.1	pep primary_assembly:ASM223467v1:5:10552102:10625956:-1 gene:ENSORLG00000005301.2 transcript:ENSORLT00000046132.1 gene_biotype:protein_coding transcript_biotype:protein_coding gene_symbol:KIF5A description:kinesin heavy chain [Source:NCBI gene;Acc:101162282]	0
	g363	ENSDARP00000129308.1	pep chromosome:GRCz11:6:58737168:58764672:-1 gene:ENSDARG00000059824.7 transcript:ENSDART00000154322.3 gene_biotype:protein_coding transcript_biotype:protein_coding gene_symbol:soat2 description:sterol O-acyltransferase 2 [Source:ZFIN;Acc:ZDB-GENE-061013-742]	0		ENSORLP00000006589.2	pep primary_assembly:ASM223467v1:5:10527973:10541296:-1 gene:ENSORLG00000005226.2 transcript:ENSORLT00000006590.2 gene_biotype:protein_coding transcript_biotype:protein_coding gene_symbol:soat2 description:sterol O-acyltransferase 1 [Source:NCBI gene;Acc:101162519]	0
	g364	ENSDARP00000056137.4	pep chromosome:GRCz11:6:58698475:58730682:1 gene:ENSDARG00000038467.7 transcript:ENSDART00000056138.7 gene_biotype:protein_coding transcript_biotype:protein_coding gene_symbol:igsf8 description:immunoglobulin superfamily, member 8 [Source:ZFIN;Acc:ZDB-GENE-040426-2444]	0		ENSORLP00000006584.2	pep primary_assembly:ASM223467v1:5:10511637:10527018:1 gene:ENSORLG00000005224.2 transcript:ENSORLT00000006585.2 gene_biotype:protein_coding transcript_biotype:protein_coding gene_symbol:igsf8 description:immunoglobulin superfamily member 8 [Source:NCBI gene;Acc:101162281]	0
	g365	ENSDARP00000110025.2	pep chromosome:GRCz11:6:58622831:58674160:1 gene:ENSDARG00000019516.10 transcript:ENSDART00000128793.3 gene_biotype:protein_coding transcript_biotype:protein_coding gene_symbol:sp7 description:Sp7 transcription factor [Source:ZFIN;Acc:ZDB-GENE-040629-2]	0		ENSORLP00000006573.2	pep primary_assembly:ASM223467v1:5:10479246:10483042:-1 gene:ENSORLG00000005215.2 transcript:ENSORLT00000006574.2 gene_biotype:protein_coding transcript_biotype:protein_coding gene_symbol:sp7 description:Sp7 transcription factor [Source:NCBI gene;Acc:101162038]	0
	g366	ENSDARP00000094231.3	pep chromosome:GRCz11:6:46725540:46735380:-1 gene:ENSDARG00000070471.4 transcript:ENSDART00000103455.4 gene_biotype:protein_coding transcript_biotype:protein_coding gene_symbol:tarbp2 description:TAR (HIV) RNA binding protein 2 [Source:NCBI gene;Acc:336141]	0		ENSORLP00000006564.1	pep primary_assembly:ASM223467v1:5:10462574:10472004:-1 gene:ENSORLG00000005209.2 transcript:ENSORLT00000006565.2 gene_biotype:protein_coding transcript_biotype:protein_coding gene_symbol:TARBP2 description:TARBP2 subunit of RISC loading complex [Source:NCBI gene;Acc:101161795]	0
	g367	ENSDARP00000129230.1	pep chromosome:GRCz11:6:46697710:46722893:1 gene:ENSDARG00000053311.6 transcript:ENSDART00000154969.2 gene_biotype:protein_coding transcript_biotype:protein_coding gene_symbol:tespa1 description:thymocyte expressed, positive selection associated 1 [Source:ZFIN;Acc:ZDB-GENE-120727-10]	7.85722e-120		ENSORLP00000042111.1	pep primary_assembly:ASM223467v1:5:10452639:10465244:1 gene:ENSORLG00000005202.2 transcript:ENSORLT00000046247.1 gene_biotype:protein_coding transcript_biotype:protein_coding description:protein TESPA1 [Source:NCBI gene;Acc:101162039]	2.7751e-164
	g368	ENSDARP00000110200.1	pep chromosome:GRCz11:11:19668:28224:-1 gene:ENSDARG00000088347.4 transcript:ENSDART00000124104.2 gene_biotype:protein_coding transcript_biotype:protein_coding gene_symbol:sp1 description:sp1 transcription factor [Source:ZFIN;Acc:ZDB-GENE-030131-2829]	3.64712e-176		ENSORLP00000034132.1	pep primary_assembly:ASM223467v1:5:10442984:10447230:-1 gene:ENSORLG00000005195.2 transcript:ENSORLT00000036055.1 gene_biotype:protein_coding transcript_biotype:protein_coding gene_symbol:sp1 description:Sp1 transcription factor [Source:NCBI gene;Acc:101161549]	0
	g369	ENSDARP00000117288.1	pep chromosome:GRCz11:9:2879763:2892250:-1 gene:ENSDARG00000077620.5 transcript:ENSDART00000140695.3 gene_biotype:protein_coding transcript_biotype:protein_coding gene_symbol:cdca7a description:cell division cycle associated 7a [Source:ZFIN;Acc:ZDB-GENE-050417-29]	3.62056e-82		ENSORLP00000042019.1	pep primary_assembly:ASM223467v1:5:10436247:10443917:1 gene:ENSORLG00000029598.1 transcript:ENSORLT00000041375.1 gene_biotype:protein_coding transcript_biotype:protein_coding description:cell division cycle-associated protein 7 [Source:NCBI gene;Acc:101161306]	3.59991e-169
	g370	ENSDARP00000134105.1	pep chromosome:GRCz11:9:250724:264173:-1 gene:ENSDARG00000099039.2 transcript:ENSDART00000165585.2 gene_biotype:protein_coding transcript_biotype:protein_coding gene_symbol:pcbp2 description:poly(rC) binding protein 2 [Source:ZFIN;Acc:ZDB-GENE-030131-563]	1.30088e-125		ENSORLP00000011529.2	pep primary_assembly:ASM223467v1:7:14633914:14641024:1 gene:ENSORLG00000009191.2 transcript:ENSORLT00000011530.2 gene_biotype:protein_coding transcript_biotype:protein_coding gene_symbol:misrii description:Mullerian inhibiting substance type II receptor [Source:NCBI gene;Acc:100125447]	2.35382e-136
	g371	ENSDARP00000142177.1	pep chromosome:GRCz11:11:6899:12319:-1 gene:ENSDARG00000069977.6 transcript:ENSDART00000173009.1 gene_biotype:protein_coding transcript_biotype:protein_coding description:melanocyte proliferating gene 1 [Source:ZFIN;Acc:ZDB-GENE-060312-32]	0		ENSORLP00000006456.2	pep primary_assembly:ASM223467v1:5:10317381:10375994:-1 gene:ENSORLG00000005118.2 transcript:ENSORLT00000006457.2 gene_biotype:protein_coding transcript_biotype:protein_coding gene_symbol:MYG1 description:chromosome 5 C12orf10 homolog [Source:NCBI gene;Acc:101160311]	0
	g372	ENSDARP00000120615.1	pep chromosome:GRCz11:9:42157578:42164744:1 gene:ENSDARG00000078415.5 transcript:ENSDART00000142888.2 gene_biotype:protein_coding transcript_biotype:protein_coding gene_symbol:lrrc3 description:leucine rich repeat containing 3 [Source:NCBI gene;Acc:100001372]	4.64698e-76		ENSORLP00000006446.2	pep primary_assembly:ASM223467v1:5:10308320:10309610:-1 gene:ENSORLG00000005112.2 transcript:ENSORLT00000006447.2 gene_biotype:protein_coding transcript_biotype:protein_coding	3.15962e-155
	g373	ENSDARP00000091007.4	pep chromosome:GRCz11:8:21195420:21219473:1 gene:ENSDARG00000069093.6 transcript:ENSDART00000100234.6 gene_biotype:protein_coding transcript_biotype:protein_coding gene_symbol:col2a1a description:collagen, type II, alpha 1a [Source:ZFIN;Acc:ZDB-GENE-980526-192]	0		ENSORLP00000006442.2	pep primary_assembly:ASM223467v1:5:10253014:10304206:1 gene:ENSORLG00000005102.2 transcript:ENSORLT00000006443.2 gene_biotype:protein_coding transcript_biotype:protein_coding gene_symbol:col2a1a description:collagen type II A [Source:NCBI gene;Acc:100682394]	0
	g374	ENSDARP00000080601.4	pep chromosome:GRCz11:11:141504:159328:1 gene:ENSDARG00000075748.5 transcript:ENSDART00000086166.6 gene_biotype:protein_coding transcript_biotype:protein_coding description:zgc:172352 [Source:ZFIN;Acc:ZDB-GENE-080204-117]	0		ENSORLP00000029393.1	pep primary_assembly:ASM223467v1:5:10183182:10207363:-1 gene:ENSORLG00000005002.2 transcript:ENSORLT00000033087.1 gene_biotype:protein_coding transcript_biotype:protein_coding gene_symbol:NCKAP1L description:nck-associated protein 1-like [Source:NCBI gene;Acc:101159814]	0
	g375	ENSDARP00000155389.1	pep chromosome:GRCz11:9:44498182:44583175:-1 gene:ENSDARG00000060875.7 transcript:ENSDART00000191842.1 gene_biotype:protein_coding transcript_biotype:protein_coding gene_symbol:pde1a description:phosphodiesterase 1A, calmodulin-dependent [Source:ZFIN;Acc:ZDB-GENE-090831-2]	0		ENSORLP00000006202.2	pep primary_assembly:ASM223467v1:5:10153893:10182176:-1 gene:ENSORLG00000004927.2 transcript:ENSORLT00000006203.2 gene_biotype:protein_coding transcript_biotype:protein_coding description:phosphodiesterase 1B [Source:NCBI gene;Acc:101159577]	0
	g376	ENSDARP00000153077.1	pep chromosome:GRCz11:9:44430705:44487210:1 gene:ENSDARG00000038941.8 transcript:ENSDART00000190696.1 gene_biotype:protein_coding transcript_biotype:protein_coding gene_symbol:ppp1r1c description:protein phosphatase 1, regulatory (inhibitor) subunit 1C [Source:ZFIN;Acc:ZDB-GENE-040718-273]	1.40281e-23		ENSORLP00000029148.1	pep primary_assembly:ASM223467v1:5:10134938:10162838:1 gene:ENSORLG00000021863.1 transcript:ENSORLT00000031941.1 gene_biotype:protein_coding transcript_biotype:protein_coding gene_symbol:PPP1R1A description:protein phosphatase 1 regulatory subunit 1A [Source:NCBI gene;Acc:101161796]	1.51615e-121
	g377	ENSDARP00000098022.3	pep chromosome:GRCz11:9:3429662:3486488:1 gene:ENSDARG00000042282.8 transcript:ENSDART00000114168.5 gene_biotype:protein_coding transcript_biotype:protein_coding gene_symbol:itga6a description:integrin, alpha 6a [Source:ZFIN;Acc:ZDB-GENE-050309-23]	0		ENSORLP00000006170.2	pep primary_assembly:ASM223467v1:5:10074050:10126204:1 gene:ENSORLG00000004894.2 transcript:ENSORLT00000006171.2 gene_biotype:protein_coding transcript_biotype:protein_coding gene_symbol:ITGA7 description:integrin subunit alpha 7 [Source:NCBI gene;Acc:101161550]	0
	g378	ENSDARP00000119549.2	pep chromosome:GRCz11:22:10560686:10570749:-1 gene:ENSDARG00000013681.11 transcript:ENSDART00000140736.3 gene_biotype:protein_coding transcript_biotype:protein_coding gene_symbol:si:dkey-42i9.6 description:si:dkey-42i9.6 [Source:ZFIN;Acc:ZDB-GENE-030131-6596]	2.11768e-41		ENSORLP00000031231.1	pep primary_assembly:ASM223467v1:5:10046968:10060916:1 gene:ENSORLG00000026078.1 transcript:ENSORLT00000044438.1 gene_biotype:protein_coding transcript_biotype:protein_coding gene_symbol:si:dkey-42i9.6 description:protein shisa-5 [Source:NCBI gene;Acc:101158845]	3.44644e-66
	g379	ENSDARP00000005771.8	pep chromosome:GRCz11:11:260763:270210:-1 gene:ENSDARG00000021059.9 transcript:ENSDART00000005217.9 gene_biotype:protein_coding transcript_biotype:protein_coding gene_symbol:alas1 description:aminolevulinate, delta-, synthase 1 [Source:ZFIN;Acc:ZDB-GENE-001229-2]	0		ENSORLP00000006029.2	pep primary_assembly:ASM223467v1:5:10035061:10041660:-1 gene:ENSORLG00000004789.2 transcript:ENSORLT00000006030.2 gene_biotype:protein_coding transcript_biotype:protein_coding gene_symbol:alas1 description:5'-aminolevulinate synthase 1 [Source:NCBI gene;Acc:101158598]	0
	g380	ENSDARP00000153034.1	pep chromosome:GRCz11:21:21611867:21615384:1 gene:ENSDARG00000017385.7 transcript:ENSDART00000189148.1 gene_biotype:protein_coding transcript_biotype:protein_coding gene_symbol:b9d2 description:B9 domain containing 2 [Source:NCBI gene;Acc:436667]	5.00548e-113		ENSORLP00000036632.1	pep primary_assembly:ASM223467v1:5:10010370:10020275:1 gene:ENSORLG00000028375.1 transcript:ENSORLT00000033583.1 gene_biotype:protein_coding transcript_biotype:protein_coding gene_symbol:b9d2 description:B9 domain containing 2 [Source:NCBI gene;Acc:436667]	1.34936e-116
	g381	ENSDARP00000026057.8	pep chromosome:GRCz11:25:18366978:18435481:-1 gene:ENSDARG00000021110.9 transcript:ENSDART00000004771.9 gene_biotype:protein_coding transcript_biotype:protein_coding gene_symbol:poc1b description:POC1 centriolar protein B [Source:NCBI gene;Acc:386932]	7.17919e-169		ENSORLP00000035525.1	pep primary_assembly:ASM223467v1:5:9985313:10023212:-1 gene:ENSORLG00000004778.2 transcript:ENSORLT00000042158.1 gene_biotype:protein_coding transcript_biotype:protein_coding gene_symbol:POC1A description:POC1 centriolar protein A [Source:NCBI gene;Acc:101161307]	0
	g382	ENSDARP00000131365.2	pep chromosome:GRCz11:11:220544:236766:-1 gene:ENSDARG00000101413.2 transcript:ENSDART00000163978.2 gene_biotype:protein_coding transcript_biotype:protein_coding gene_symbol:dusp7 description:dual specificity phosphatase 7 [Source:ZFIN;Acc:ZDB-GENE-030131-5457]	0		ENSORLP00000005992.1	pep primary_assembly:ASM223467v1:5:9965280:9970335:-1 gene:ENSORLG00000004762.2 transcript:ENSORLT00000005993.2 gene_biotype:protein_coding transcript_biotype:protein_coding gene_symbol:dusp7 description:dual specificity phosphatase 7 [Source:NCBI gene;Acc:101158099]	0
	g383	ENSDARP00000142323.1	pep chromosome:GRCz11:11:1396170:1400610:-1 gene:ENSDARG00000077717.5 transcript:ENSDART00000172953.2 gene_biotype:protein_coding transcript_biotype:protein_coding gene_symbol:rpl29 description:ribosomal protein L29 [Source:ZFIN;Acc:ZDB-GENE-040801-167]	5.54786e-34		ENSORLP00000037946.1	pep primary_assembly:ASM223467v1:5:9885867:9893095:-1 gene:ENSORLG00000023610.1 transcript:ENSORLT00000033864.1 gene_biotype:protein_coding transcript_biotype:protein_coding gene_symbol:rpl29 description:ribosomal protein L29 [Source:NCBI gene;Acc:101157685]	7.01065e-36
	g384	ENSDARP00000009149.9	pep chromosome:GRCz11:11:1337620:1392468:-1 gene:ENSDARG00000007955.10 transcript:ENSDART00000004423.10 gene_biotype:protein_coding transcript_biotype:protein_coding gene_symbol:iars1 description:isoleucyl-tRNA synthetase 1 [Source:ZFIN;Acc:ZDB-GENE-030131-6325]	0		ENSORLP00000029952.1	pep primary_assembly:ASM223467v1:5:9831763:9885801:-1 gene:ENSORLG00000004747.2 transcript:ENSORLT00000041688.1 gene_biotype:protein_coding transcript_biotype:protein_coding gene_symbol:iars1 description:isoleucyl-tRNA synthetase 1 [Source:NCBI gene;Acc:101157443]	0
	g385	ENSDARP00000090024.4	pep chromosome:GRCz11:21:547098:551014:-1 gene:ENSDARG00000068589.5 transcript:ENSDART00000099252.5 gene_biotype:protein_coding transcript_biotype:protein_coding gene_symbol:vimr1 description:vimentin-related 1 [Source:ZFIN;Acc:ZDB-GENE-130530-722]	8.2259e-127		ENSORLP00000036544.1	pep primary_assembly:ASM223467v1:2:9970353:9980321:-1 gene:ENSORLG00000000706.2 transcript:ENSORLT00000026930.1 gene_biotype:protein_coding transcript_biotype:protein_coding gene_symbol:desmb description:desmin [Source:NCBI gene;Acc:101174730]	6.55883e-83
	g386
	g387	ENSDARP00000129987.1	pep chromosome:GRCz11:11:1148701:1291012:-1 gene:ENSDARG00000063433.7 transcript:ENSDART00000158390.2 gene_biotype:protein_coding transcript_biotype:protein_coding gene_symbol:atp2b2 description:ATPase plasma membrane Ca2+ transporting 2 [Source:ZFIN;Acc:ZDB-GENE-061016-1]	0		ENSORLP00000026384.1	pep primary_assembly:ASM223467v1:5:9688727:9828215:-1 gene:ENSORLG00000004673.2 transcript:ENSORLT00000032755.1 gene_biotype:protein_coding transcript_biotype:protein_coding gene_symbol:atp2b2 description:ATPase plasma membrane Ca2+ transporting 2 [Source:NCBI gene;Acc:101156400]	0
	g388	ENSDARP00000142242.1	pep chromosome:GRCz11:11:1094844:1131569:-1 gene:ENSDARG00000087981.4 transcript:ENSDART00000173228.2 gene_biotype:protein_coding transcript_biotype:protein_coding gene_symbol:slc6a11b description:solute carrier family 6 member 11b [Source:ZFIN;Acc:ZDB-GENE-121116-2]	0		ENSORLP00000005835.2	pep primary_assembly:ASM223467v1:5:9628779:9661699:-1 gene:ENSORLG00000004636.2 transcript:ENSORLT00000005836.2 gene_biotype:protein_coding transcript_biotype:protein_coding gene_symbol:slc6a11b description:solute carrier family 6 member 11 [Source:NCBI gene;Acc:101156159]	0
	g389	ENSDARP00000005281.8	pep chromosome:GRCz11:11:997100:1024483:-1 gene:ENSDARG00000039647.7 transcript:ENSDART00000017551.11 gene_biotype:protein_coding transcript_biotype:protein_coding gene_symbol:slc6a1b description:solute carrier family 6 member 1b [Source:ZFIN;Acc:ZDB-GENE-041114-57]	0		ENSORLP00000005782.2	pep primary_assembly:ASM223467v1:5:9571348:9581404:-1 gene:ENSORLG00000004595.2 transcript:ENSORLT00000005783.2 gene_biotype:protein_coding transcript_biotype:protein_coding gene_symbol:slc6a1b description:solute carrier family 6 member 1 [Source:NCBI gene;Acc:101161049]	0
	g390	ENSDARP00000130057.1	pep chromosome:GRCz11:17:463746:465285:-1 gene:ENSDARG00000099928.2 transcript:ENSDART00000168718.2 gene_biotype:protein_coding transcript_biotype:protein_coding gene_symbol:chrm5a description:cholinergic receptor, muscarinic 5a [Source:ZFIN;Acc:ZDB-GENE-080723-32]	4.32349e-55		ENSORLP00000005724.2	pep primary_assembly:ASM223467v1:5:9494729:9496363:-1 gene:ENSORLG00000004554.2 transcript:ENSORLT00000005725.2 gene_biotype:protein_coding transcript_biotype:protein_coding gene_symbol:HRH1 description:histamine receptor H1 [Source:NCBI gene;Acc:101160804]	0
	g391	ENSDARP00000134373.2	pep chromosome:GRCz11:11:843662:889845:-1 gene:ENSDARG00000102893.3 transcript:ENSDART00000162152.2 gene_biotype:protein_coding transcript_biotype:protein_coding gene_symbol:atg7 description:ATG7 autophagy related 7 homolog (S. cerevisiae) [Source:ZFIN;Acc:ZDB-GENE-030131-1633]	0		ENSORLP00000037273.1	pep primary_assembly:ASM223467v1:5:9400564:9485933:-1 gene:ENSORLG00000004519.2 transcript:ENSORLT00000044596.1 gene_biotype:protein_coding transcript_biotype:protein_coding gene_symbol:atg7 description:autophagy related 7 [Source:NCBI gene;Acc:101175641]	0
	g392	ENSDARP00000142145.1	pep chromosome:GRCz11:11:807153:815216:1 gene:ENSDARG00000103730.3 transcript:ENSDART00000173289.2 gene_biotype:protein_coding transcript_biotype:protein_coding gene_symbol:vgll4b description:vestigial-like family member 4b [Source:ZFIN;Acc:ZDB-GENE-040426-2445]	3.31719e-86		ENSORLP00000026986.1	pep primary_assembly:ASM223467v1:5:9377583:9399570:1 gene:ENSORLG00000004490.2 transcript:ENSORLT00000043713.1 gene_biotype:protein_coding transcript_biotype:protein_coding gene_symbol:vgll4b description:vestigial like family member 4 [Source:NCBI gene;Acc:101155421]	2.98501e-158
	g393	ENSDARP00000140867.2	pep chromosome:GRCz11:11:779754:790304:1 gene:ENSDARG00000100157.3 transcript:ENSDART00000163477.3 gene_biotype:protein_coding transcript_biotype:protein_coding gene_symbol:tamm41 description:TAM41 mitochondrial translocator assembly and maintenance homolog [Source:NCBI gene;Acc:641323]	0		ENSORLP00000005620.1	pep primary_assembly:ASM223467v1:5:9352202:9360911:1 gene:ENSORLG00000004476.2 transcript:ENSORLT00000005621.2 gene_biotype:protein_coding transcript_biotype:protein_coding gene_symbol:tamm41 description:TAM41 mitochondrial translocator assembly and maintenance homolog [Source:NCBI gene;Acc:101155185]	0
	g394	ENSDARP00000067530.4	pep chromosome:GRCz11:23:4751959:4775446:-1 gene:ENSDARG00000045945.5 transcript:ENSDART00000067531.5 gene_biotype:protein_coding transcript_biotype:protein_coding gene_symbol:syn2a description:synapsin IIa [Source:ZFIN;Acc:ZDB-GENE-040718-341]	7.57347e-26		ENSORLP00000037638.1	pep primary_assembly:ASM223467v1:5:9253302:9343953:-1 gene:ENSORLG00000004447.2 transcript:ENSORLT00000026887.1 gene_biotype:protein_coding transcript_biotype:protein_coding gene_symbol:syn2b description:synapsin II [Source:NCBI gene;Acc:101154941]	8.93664e-46
	g395	ENSDARP00000133827.1	pep chromosome:GRCz11:11:675296:762721:-1 gene:ENSDARG00000101054.3 transcript:ENSDART00000166465.3 gene_biotype:protein_coding transcript_biotype:protein_coding gene_symbol:syn2b description:synapsin IIb [Source:ZFIN;Acc:ZDB-GENE-051127-49]	0		ENSORLP00000037638.1	pep primary_assembly:ASM223467v1:5:9253302:9343953:-1 gene:ENSORLG00000004447.2 transcript:ENSORLT00000026887.1 gene_biotype:protein_coding transcript_biotype:protein_coding gene_symbol:syn2b description:synapsin II [Source:NCBI gene;Acc:101154941]	0
	g396	ENSDARP00000141124.1	pep chromosome:GRCz11:3:57645836:57666996:-1 gene:ENSDARG00000075261.4 transcript:ENSDART00000166855.2 gene_biotype:protein_coding transcript_biotype:protein_coding gene_symbol:timp2b description:TIMP metallopeptidase inhibitor 2b [Source:ZFIN;Acc:ZDB-GENE-040426-2655]	1.34461e-74		ENSORLP00000042798.1	pep primary_assembly:ASM223467v1:5:9269050:9294271:1 gene:ENSORLG00000026708.1 transcript:ENSORLT00000045244.1 gene_biotype:protein_coding transcript_biotype:protein_coding gene_symbol:timp4.1 description:TIMP metallopeptidase inhibitor 4 [Source:NCBI gene;Acc:101155678]	2.13445e-160
	g397	ENSDARP00000110137.1	pep chromosome:GRCz11:8:23711842:23726040:1 gene:ENSDARG00000009473.10 transcript:ENSDART00000128783.3 gene_biotype:protein_coding transcript_biotype:protein_coding gene_symbol:ppardb description:peroxisome proliferator-activated receptor delta b [Source:ZFIN;Acc:ZDB-GENE-000112-47]	7.80151e-164		ENSORLP00000036834.1	pep primary_assembly:ASM223467v1:5:9207022:9248340:-1 gene:ENSORLG00000004432.2 transcript:ENSORLT00000038524.1 gene_biotype:protein_coding transcript_biotype:protein_coding gene_symbol:pparg description:peroxisome proliferator activated receptor gamma [Source:NCBI gene;Acc:100304459]	0
	g398	ENSDARP00000131029.1	pep chromosome:GRCz11:22:34599142:34613103:-1 gene:ENSDARG00000103977.2 transcript:ENSDART00000158690.2 gene_biotype:protein_coding transcript_biotype:protein_coding gene_symbol:terf2ip description:telomeric repeat binding factor 2, interacting protein [Source:NCBI gene;Acc:407707]	3.26643e-45		ENSORLP00000026778.1	pep primary_assembly:ASM223467v1:5:9184957:9197132:-1 gene:ENSORLG00000030181.1 transcript:ENSORLT00000027704.1 gene_biotype:protein_coding transcript_biotype:protein_coding description:TERF2 interacting protein [Source:NCBI gene;Acc:101160550]	0
	g399	ENSDARP00000133160.1	pep chromosome:GRCz11:11:41858807:41929506:1 gene:ENSDARG00000102911.3 transcript:ENSDART00000161605.3 gene_biotype:protein_coding transcript_biotype:protein_coding gene_symbol:iffo2b description:intermediate filament family orphan 2b [Source:ZFIN;Acc:ZDB-GENE-121030-9]	0		ENSORLP00000005538.2	pep primary_assembly:ASM223467v1:5:9145107:9184573:1 gene:ENSORLG00000004412.2 transcript:ENSORLT00000005539.2 gene_biotype:protein_coding transcript_biotype:protein_coding gene_symbol:iffo2b description:intermediate filament family orphan 2 [Source:NCBI gene;Acc:101160312]	0
	g400	ENSDARP00000002982.6	pep chromosome:GRCz11:11:41846059:41853874:-1 gene:ENSDARG00000007130.8 transcript:ENSDART00000002556.8 gene_biotype:protein_coding transcript_biotype:protein_coding gene_symbol:mrto4 description:MRT4 homolog, ribosome maturation factor [Source:ZFIN;Acc:ZDB-GENE-050417-142]	2.72828e-142		ENSORLP00000043891.1	pep primary_assembly:ASM223467v1:5:9131342:9141992:-1 gene:ENSORLG00000027922.1 transcript:ENSORLT00000043876.1 gene_biotype:protein_coding transcript_biotype:protein_coding gene_symbol:mrto4 description:MRT4 homolog, ribosome maturation factor [Source:NCBI gene;Acc:101175392]	1.09418e-148
	g401	ENSDARP00000156857.1	pep chromosome:GRCz11:11:41838036:41850086:1 gene:ENSDARG00000016649.7 transcript:ENSDART00000192352.1 gene_biotype:protein_coding transcript_biotype:protein_coding gene_symbol:akr7a3 description:aldo-keto reductase family 7, member A3 (aflatoxin aldehyde reductase) [Source:ZFIN;Acc:ZDB-GENE-040718-62]	0		ENSORLP00000005498.1	pep primary_assembly:ASM223467v1:5:9129356:9134768:1 gene:ENSORLG00000004388.2 transcript:ENSORLT00000005499.2 gene_biotype:protein_coding transcript_biotype:protein_coding gene_symbol:akr7a3 description:aflatoxin B1 aldehyde reductase member 4 [Source:NCBI gene;Acc:101175148]	0
	g402	ENSDARP00000110643.2	pep chromosome:GRCz11:11:41560792:41699904:1 gene:ENSDARG00000087247.4 transcript:ENSDART00000127292.3 gene_biotype:protein_coding transcript_biotype:protein_coding gene_symbol:kcnab2a description:potassium voltage-gated channel, shaker-related subfamily, beta member 2 a [Source:ZFIN;Acc:ZDB-GENE-140515-2]	0		ENSORLP00000036711.1	pep primary_assembly:ASM223467v1:5:9009808:9055389:1 gene:ENSORLG00000004327.2 transcript:ENSORLT00000035904.1 gene_biotype:protein_coding transcript_biotype:protein_coding gene_symbol:kcnab2a description:potassium voltage-gated channel subfamily A regulatory beta subunit 2 [Source:NCBI gene;Acc:101174740]	0
	g403
	g404	ENSDARP00000102457.3	pep chromosome:GRCz11:5:64277604:64311869:1 gene:ENSDARG00000077174.5 transcript:ENSDART00000111282.5 gene_biotype:protein_coding transcript_biotype:protein_coding gene_symbol:qsox2 description:quiescin Q6 sulfhydryl oxidase 2 [Source:ZFIN;Acc:ZDB-GENE-110203-4]	1.58665e-13		ENSORLP00000020829.2	pep primary_assembly:ASM223467v1:9:28261968:28277540:1 gene:ENSORLG00000016644.2 transcript:ENSORLT00000020830.2 gene_biotype:protein_coding transcript_biotype:protein_coding gene_symbol:qsox2 description:quiescin sulfhydryl oxidase 2 [Source:NCBI gene;Acc:101158615]	1.12887e-15
	g405	ENSDARP00000150435.1	pep chromosome:GRCz11:11:41459408:41475995:1 gene:ENSDARG00000116835.1 transcript:ENSDART00000182285.1 gene_biotype:protein_coding transcript_biotype:protein_coding gene_symbol:park7 description:parkinson protein 7 [Source:NCBI gene;Acc:449674]	6.41146e-122		ENSORLP00000005364.1	pep primary_assembly:ASM223467v1:5:8949492:8962362:1 gene:ENSORLG00000004285.2 transcript:ENSORLT00000005365.2 gene_biotype:protein_coding transcript_biotype:protein_coding gene_symbol:park7 description:Parkinsonism associated deglycase [Source:NCBI gene;Acc:100049299]	6.28654e-132
	g406	ENSDARP00000146126.1	pep chromosome:GRCz11:CHR_ALT_CTG11_1_27:41243325:41360138:1 gene:ENSDARG00000111233.1 transcript:ENSDART00000190654.1 gene_biotype:protein_coding transcript_biotype:protein_coding gene_symbol:pax7a description:paired box 7a [Source:ZFIN;Acc:ZDB-GENE-990415-201]	0		ENSORLP00000030930.1	pep primary_assembly:ASM223467v1:5:8880936:8924687:1 gene:ENSORLG00000004269.2 transcript:ENSORLT00000040303.1 gene_biotype:protein_coding transcript_biotype:protein_coding gene_symbol:pax7 description:paired box 7 [Source:NCBI gene;Acc:101174017]	0
	g407	ENSDARP00000155488.1	pep chromosome:GRCz11:CHR_ALT_CTG11_1_27:41243325:41290398:1 gene:ENSDARG00000111233.1 transcript:ENSDART00000192788.1 gene_biotype:protein_coding transcript_biotype:protein_coding gene_symbol:pax7a description:paired box 7a [Source:ZFIN;Acc:ZDB-GENE-990415-201]	2.1331e-37		ENSORLP00000026014.1	pep primary_assembly:ASM223467v1:5:8880936:8924687:1 gene:ENSORLG00000004269.2 transcript:ENSORLT00000032557.1 gene_biotype:protein_coding transcript_biotype:protein_coding gene_symbol:pax7 description:paired box 7 [Source:NCBI gene;Acc:101174017]	2.81558e-37
	g408	ENSDARP00000154790.1	pep chromosome:GRCz11:11:41216767:41220794:-1 gene:ENSDARG00000098972.3 transcript:ENSDART00000192895.1 gene_biotype:protein_coding transcript_biotype:protein_coding gene_symbol:mrps16 description:mitochondrial ribosomal protein S16 [Source:ZFIN;Acc:ZDB-GENE-041010-123]	1.94211e-67		ENSORLP00000028915.1	pep primary_assembly:ASM223467v1:5:8850095:8854334:-1 gene:ENSORLG00000022084.1 transcript:ENSORLT00000033393.1 gene_biotype:protein_coding transcript_biotype:protein_coding gene_symbol:mrps16 description:mitochondrial ribosomal protein S16 [Source:NCBI gene;Acc:101161772]	7.63817e-78
	g409
	g410
	g411
	g412
	g413	ENSDARP00000142889.1	pep chromosome:GRCz11:7:26100024:26110819:1 gene:ENSDARG00000105522.2 transcript:ENSDART00000173726.2 gene_biotype:protein_coding transcript_biotype:protein_coding gene_symbol:si:ch211-196f2.3 description:si:ch211-196f2.3 [Source:ZFIN;Acc:ZDB-GENE-160728-62]	3.19011e-08
	g414	ENSDARP00000153456.1	pep chromosome:GRCz11:11:40812590:40847615:1 gene:ENSDARG00000104039.3 transcript:ENSDART00000186690.1 gene_biotype:protein_coding transcript_biotype:protein_coding gene_symbol:errfi1a description:ERBB receptor feedback inhibitor 1a [Source:ZFIN;Acc:ZDB-GENE-030131-6256]	4.82495e-150		ENSORLP00000040929.1	pep primary_assembly:ASM223467v1:5:8841864:8845869:1 gene:ENSORLG00000022916.1 transcript:ENSORLT00000038404.1 gene_biotype:protein_coding transcript_biotype:protein_coding gene_symbol:errfi1a description:ERBB receptor feedback inhibitor 1 [Source:NCBI gene;Acc:101159815]	0
	g415	ENSDARP00000142112.2	pep chromosome:GRCz11:11:40731602:40742424:-1 gene:ENSDARG00000006341.9 transcript:ENSDART00000173399.2 gene_biotype:protein_coding transcript_biotype:protein_coding gene_symbol:tas1r3 description:taste receptor, type 1, member 3 [Source:ZFIN;Acc:ZDB-GENE-070917-3]	2.8917e-105		ENSORLP00000005292.2	pep primary_assembly:ASM223467v1:5:8790698:8801287:-1 gene:ENSORLG00000004226.2 transcript:ENSORLT00000005293.2 gene_biotype:protein_coding transcript_biotype:protein_coding gene_symbol:tas1r3 description:taste 1 receptor member 3 [Source:NCBI gene;Acc:100049303]	8.77911e-130
	g416	ENSDARP00000099737.2	pep chromosome:GRCz11:11:40677616:40681054:-1 gene:ENSDARG00000076532.5 transcript:ENSDART00000110622.4 gene_biotype:protein_coding transcript_biotype:protein_coding gene_symbol:si:ch211-222l21.1 description:si:ch211-222l21.1 [Source:ZFIN;Acc:ZDB-GENE-030131-247]	4.22759e-06
	g417	ENSDARP00000119495.1	pep chromosome:GRCz11:11:40649413:40674070:1 gene:ENSDARG00000004302.12 transcript:ENSDART00000134560.3 gene_biotype:protein_coding transcript_biotype:protein_coding gene_symbol:slc45a1 description:solute carrier family 45 member 1 [Source:ZFIN;Acc:ZDB-GENE-070112-2152]	0		ENSORLP00000005259.2	pep primary_assembly:ASM223467v1:5:8762715:8768839:1 gene:ENSORLG00000004200.2 transcript:ENSORLT00000005260.2 gene_biotype:protein_coding transcript_biotype:protein_coding gene_symbol:slc45a1 description:solute carrier family 45 member 1 [Source:NCBI gene;Acc:101159578]	0
	g418	ENSDARP00000113812.1	pep chromosome:GRCz11:11:40622310:40647237:-1 gene:ENSDARG00000029795.8 transcript:ENSDART00000147264.4 gene_biotype:protein_coding transcript_biotype:protein_coding gene_symbol:prxl2b description:peroxiredoxin like 2B [Source:NCBI gene;Acc:406605]	8.01553e-112		ENSORLP00000032483.1	pep primary_assembly:ASM223467v1:5:8747046:8756614:-1 gene:ENSORLG00000004174.2 transcript:ENSORLT00000034137.1 gene_biotype:protein_coding transcript_biotype:protein_coding gene_symbol:prxl2b description:peroxiredoxin like 2B [Source:NCBI gene;Acc:101173382]	4.3518e-129
	g419	ENSDARP00000144580.1	pep chromosome:GRCz11:11:40544269:40605170:1 gene:ENSDARG00000105389.3 transcript:ENSDART00000175424.2 gene_biotype:protein_coding transcript_biotype:protein_coding gene_symbol:mmel1 description:membrane metallo-endopeptidase-like 1 [Source:ZFIN;Acc:ZDB-GENE-101112-2]	0		ENSORLP00000029458.1	pep primary_assembly:ASM223467v1:5:8721982:8742794:1 gene:ENSORLG00000004155.2 transcript:ENSORLT00000028776.1 gene_biotype:protein_coding transcript_biotype:protein_coding gene_symbol:mmel1 description:membrane metalloendopeptidase like 1 [Source:NCBI gene;Acc:101173139]	0
	g420	ENSDARP00000142474.1	pep chromosome:GRCz11:11:40505044:40519886:-1 gene:ENSDARG00000088346.4 transcript:ENSDART00000172819.2 gene_biotype:protein_coding transcript_biotype:protein_coding gene_symbol:miip description:migration and invasion inhibitory protein [Source:ZFIN;Acc:ZDB-GENE-130620-1]	9.67447e-77		ENSORLP00000039587.1	pep primary_assembly:ASM223467v1:5:8685415:8707095:-1 gene:ENSORLG00000030292.1 transcript:ENSORLT00000030177.1 gene_biotype:protein_coding transcript_biotype:protein_coding gene_symbol:miip description:migration and invasion inhibitory protein [Source:NCBI gene;Acc:101159342]	8.11035e-119
	g421					ENSORLP00000005099.2	pep primary_assembly:ASM223467v1:5:8673850:8684810:-1 gene:ENSORLG00000004073.2 transcript:ENSORLT00000005100.2 gene_biotype:protein_coding transcript_biotype:protein_coding description:tumor necrosis factor receptor superfamily member 1B [Source:NCBI gene;Acc:101172894]	1.05188e-39
	g422	ENSDARP00000080731.3	pep chromosome:GRCz11:11:40331791:40418975:-1 gene:ENSDARG00000060901.6 transcript:ENSDART00000086296.6 gene_biotype:protein_coding transcript_biotype:protein_coding gene_symbol:trim62.1 description:tripartite motif containing 62, tandem duplicate 1 [Source:ZFIN;Acc:ZDB-GENE-070112-502]	0		ENSORLP00000040807.1	pep primary_assembly:ASM223467v1:5:8634288:8673768:-1 gene:ENSORLG00000004066.2 transcript:ENSORLT00000045794.1 gene_biotype:protein_coding transcript_biotype:protein_coding gene_symbol:trim62.1 description:E3 ubiquitin-protein ligase TRIM62 [Source:NCBI gene;Acc:101172650]	0
	g423	ENSDARP00000140269.1	pep chromosome:GRCz11:11:40208239:40215554:1 gene:ENSDARG00000098988.2 transcript:ENSDART00000166171.2 gene_biotype:protein_coding transcript_biotype:protein_coding gene_symbol:si:ch211-193i15.1 description:si:ch211-193i15.1 [Source:ZFIN;Acc:ZDB-GENE-141216-405]	3.90649e-30
	g424	ENSDARP00000080722.4	pep chromosome:GRCz11:11:40175161:40204621:-1 gene:ENSDARG00000060900.6 transcript:ENSDART00000086287.6 gene_biotype:protein_coding transcript_biotype:protein_coding gene_symbol:znf362a description:zinc finger protein 362a [Source:ZFIN;Acc:ZDB-GENE-061103-547]	0		ENSORLP00000028901.1	pep primary_assembly:ASM223467v1:5:8605912:8617909:-1 gene:ENSORLG00000004056.2 transcript:ENSORLT00000029864.1 gene_biotype:protein_coding transcript_biotype:protein_coding gene_symbol:znf362a description:zinc finger protein 362-like [Source:NCBI gene;Acc:101172403]	0
	g425	ENSDARP00000111747.1	pep chromosome:GRCz11:11:40148181:40168378:1 gene:ENSDARG00000086851.3 transcript:ENSDART00000125119.3 gene_biotype:protein_coding transcript_biotype:protein_coding gene_symbol:si:dkey-264d12.5 description:si:dkey-264d12.5 [Source:ZFIN;Acc:ZDB-GENE-141215-20]	7.95233e-79		ENSORLP00000026844.1	pep primary_assembly:ASM223467v1:5:8571167:8595185:1 gene:ENSORLG00000004038.2 transcript:ENSORLT00000028873.1 gene_biotype:protein_coding transcript_biotype:protein_coding description:coiled-coil domain-containing protein 30-like [Source:NCBI gene;Acc:101158599]	2.3727e-146
	g426	ENSDARP00000131974.1	pep chromosome:GRCz11:23:18779043:18794561:1 gene:ENSDARG00000101461.2 transcript:ENSDART00000158267.2 gene_biotype:protein_coding transcript_biotype:protein_coding gene_symbol:emp3b description:epithelial membrane protein 3b [Source:ZFIN;Acc:ZDB-GENE-050913-51]	4.459e-83		ENSORLP00000028447.1	pep primary_assembly:ASM223467v1:5:8566069:8571037:-1 gene:ENSORLG00000026060.1 transcript:ENSORLT00000040760.1 gene_biotype:protein_coding transcript_biotype:protein_coding description:epithelial membrane protein 3 [Source:NCBI gene;Acc:101172154]	5.75067e-82
	g427	ENSDARP00000141483.1	pep chromosome:GRCz11:11:40103720:40128722:-1 gene:ENSDARG00000089489.3 transcript:ENSDART00000165781.2 gene_biotype:protein_coding transcript_biotype:protein_coding gene_symbol:fam83e description:family with sequence similarity 83 member E [Source:ZFIN;Acc:ZDB-GENE-141215-21]	2.08916e-139		ENSORLP00000005026.2	pep primary_assembly:ASM223467v1:5:8553703:8563267:-1 gene:ENSORLG00000004023.2 transcript:ENSORLT00000005027.2 gene_biotype:protein_coding transcript_biotype:protein_coding gene_symbol:fam83e description:protein FAM83G [Source:NCBI gene;Acc:101171904]	1.19041e-145
	g428	ENSDARP00000073711.4	pep chromosome:GRCz11:11:26370381:26375575:-1 gene:ENSDARG00000056720.5 transcript:ENSDART00000079255.5 gene_biotype:protein_coding transcript_biotype:protein_coding gene_symbol:utp3 description:UTP3 small subunit processome component [Source:ZFIN;Acc:ZDB-GENE-040912-163]	1.3592e-178		ENSORLP00000005022.2	pep primary_assembly:ASM223467v1:5:8540914:8552017:-1 gene:ENSORLG00000004019.2 transcript:ENSORLT00000005023.2 gene_biotype:protein_coding transcript_biotype:protein_coding gene_symbol:utp3 description:UTP3 small subunit processome component [Source:NCBI gene;Acc:101158349]	0
	g429	ENSDARP00000083233.3	pep chromosome:GRCz11:11:26363435:26369549:1 gene:ENSDARG00000061889.4 transcript:ENSDART00000088800.4 gene_biotype:protein_coding transcript_biotype:protein_coding gene_symbol:ppcs description:phosphopantothenoylcysteine synthetase [Source:ZFIN;Acc:ZDB-GENE-060512-104]	1.5404e-176		ENSORLP00000005002.1	pep primary_assembly:ASM223467v1:5:8540101:8542649:1 gene:ENSORLG00000004004.2 transcript:ENSORLT00000005003.2 gene_biotype:protein_coding transcript_biotype:protein_coding gene_symbol:ppcs description:phosphopantothenoylcysteine synthetase [Source:NCBI gene;Acc:101171657]	0
	g430	ENSDARP00000102208.3	pep chromosome:GRCz11:11:26228918:26362334:-1 gene:ENSDARG00000075774.4 transcript:ENSDART00000115037.4 gene_biotype:protein_coding transcript_biotype:protein_coding gene_symbol:foxj3 description:forkhead box J3 [Source:ZFIN;Acc:ZDB-GENE-101005-1]	0		ENSORLP00000039726.1	pep primary_assembly:ASM223467v1:5:8450838:8532312:-1 gene:ENSORLG00000026457.1 transcript:ENSORLT00000031955.1 gene_biotype:protein_coding transcript_biotype:protein_coding gene_symbol:FOXJ3 description:forkhead box protein J3 [Source:NCBI gene;Acc:101158100]	0
	g431	ENSDARP00000098393.4	pep chromosome:GRCz11:11:26191291:26207138:-1 gene:ENSDARG00000076451.5 transcript:ENSDART00000111907.4 gene_biotype:protein_coding transcript_biotype:protein_coding gene_symbol:prdm2b description:PR domain containing 2, with ZNF domain b [Source:ZFIN;Acc:ZDB-GENE-080613-3]	0		ENSORLP00000004978.2	pep primary_assembly:ASM223467v1:5:8410925:8435465:-1 gene:ENSORLG00000003984.2 transcript:ENSORLT00000004979.2 gene_biotype:protein_coding transcript_biotype:protein_coding gene_symbol:prdm2b description:PR/SET domain 2 [Source:NCBI gene;Acc:101157610]	0
	g432	ENSDARP00000142781.1	pep chromosome:GRCz11:11:25882617:26180714:-1 gene:ENSDARG00000006601.12 transcript:ENSDART00000173597.2 gene_biotype:protein_coding transcript_biotype:protein_coding gene_symbol:kaznb description:kazrin, periplakin interacting protein b [Source:ZFIN;Acc:ZDB-GENE-061215-31]	1.25318e-19		ENSORLP00000032281.1	pep primary_assembly:ASM223467v1:5:8274272:8402085:-1 gene:ENSORLG00000003963.2 transcript:ENSORLT00000032118.1 gene_biotype:protein_coding transcript_biotype:protein_coding gene_symbol:kaznb description:kazrin [Source:NCBI gene;Acc:101157361]	2.50216e-23
	g433
	g434	ENSDARP00000142781.1	pep chromosome:GRCz11:11:25882617:26180714:-1 gene:ENSDARG00000006601.12 transcript:ENSDART00000173597.2 gene_biotype:protein_coding transcript_biotype:protein_coding gene_symbol:kaznb description:kazrin, periplakin interacting protein b [Source:ZFIN;Acc:ZDB-GENE-061215-31]	0		ENSORLP00000034465.1	pep primary_assembly:ASM223467v1:5:8274272:8402085:-1 gene:ENSORLG00000003963.2 transcript:ENSORLT00000039485.1 gene_biotype:protein_coding transcript_biotype:protein_coding gene_symbol:kaznb description:kazrin [Source:NCBI gene;Acc:101157361]	0
	g435	ENSDARP00000109026.2	pep chromosome:GRCz11:11:25857941:25931082:-1 gene:ENSDARG00000006601.12 transcript:ENSDART00000122011.3 gene_biotype:protein_coding transcript_biotype:nonsense_mediated_decay gene_symbol:kaznb description:kazrin, periplakin interacting protein b [Source:ZFIN;Acc:ZDB-GENE-061215-31]	1.64853e-136		ENSORLP00000032281.1	pep primary_assembly:ASM223467v1:5:8274272:8402085:-1 gene:ENSORLG00000003963.2 transcript:ENSORLT00000032118.1 gene_biotype:protein_coding transcript_biotype:protein_coding gene_symbol:kaznb description:kazrin [Source:NCBI gene;Acc:101157361]	0
	g436	ENSDARP00000117461.1	pep chromosome:GRCz11:11:25833219:25853212:-1 gene:ENSDARG00000061916.8 transcript:ENSDART00000145655.2 gene_biotype:protein_coding transcript_biotype:protein_coding gene_symbol:tmem51b description:transmembrane protein 51b [Source:ZFIN;Acc:ZDB-GENE-030131-5373]	2.56985e-75		ENSORLP00000033892.1	pep primary_assembly:ASM223467v1:5:8254603:8270295:-1 gene:ENSORLG00000023265.1 transcript:ENSORLT00000028474.1 gene_biotype:protein_coding transcript_biotype:protein_coding gene_symbol:tmem51b description:transmembrane protein 51 [Source:NCBI gene;Acc:101157123]	1.48757e-106
	g437	ENSDARP00000094325.4	pep chromosome:GRCz11:11:25782721:25829712:-1 gene:ENSDARG00000008034.11 transcript:ENSDART00000103549.5 gene_biotype:protein_coding transcript_biotype:protein_coding gene_symbol:skib description:v-ski avian sarcoma viral oncogene homolog b [Source:ZFIN;Acc:ZDB-GENE-990715-10]	0		ENSORLP00000004934.2	pep primary_assembly:ASM223467v1:5:8218304:8254612:-1 gene:ENSORLG00000003949.2 transcript:ENSORLT00000004935.2 gene_biotype:protein_coding transcript_biotype:protein_coding gene_symbol:skib description:ski oncogene [Source:NCBI gene;Acc:101171238]	0
	g438	ENSDARP00000151984.1	pep chromosome:GRCz11:CHR_ALT_CTG11_1_22:25743345:25763356:-1 gene:ENSDARG00000110896.1 transcript:ENSDART00000188291.1 gene_biotype:protein_coding transcript_biotype:protein_coding gene_symbol:plch2b description:phospholipase C, eta 2b [Source:ZFIN;Acc:ZDB-GENE-101112-1]	0		ENSORLP00000004916.2	pep primary_assembly:ASM223467v1:5:8207026:8216869:-1 gene:ENSORLG00000003935.2 transcript:ENSORLT00000004917.2 gene_biotype:protein_coding transcript_biotype:protein_coding gene_symbol:plch2b description:1-phosphatidylinositol 4,5-bisphosphate phosphodiesterase eta-2-like [Source:NCBI gene;Acc:101156884]	0
	g439	ENSDARP00000094342.3	pep chromosome:GRCz11:11:25735478:25750060:1 gene:ENSDARG00000070511.5 transcript:ENSDART00000103566.5 gene_biotype:protein_coding transcript_biotype:protein_coding gene_symbol:si:dkey-183j2.10 description:si:dkey-183j2.10 [Source:ZFIN;Acc:ZDB-GENE-130530-729]	0		ENSORLP00000004884.2	pep primary_assembly:ASM223467v1:5:8200489:8208387:1 gene:ENSORLG00000003910.2 transcript:ENSORLT00000004885.2 gene_biotype:protein_coding transcript_biotype:protein_coding gene_symbol:si:dkey-183j2.10 description:probable glutamate receptor [Source:NCBI gene;Acc:101156644]	0
	g440	ENSDARP00000137534.1	pep chromosome:GRCz11:11:25712772:25733910:-1 gene:ENSDARG00000070513.6 transcript:ENSDART00000171935.2 gene_biotype:protein_coding transcript_biotype:protein_coding gene_symbol:brpf3a description:bromodomain and PHD finger containing, 3a [Source:ZFIN;Acc:ZDB-GENE-130530-730]	0		ENSORLP00000032447.1	pep primary_assembly:ASM223467v1:5:8180011:8192162:-1 gene:ENSORLG00000003896.2 transcript:ENSORLT00000045020.1 gene_biotype:protein_coding transcript_biotype:protein_coding gene_symbol:brpf3a description:bromodomain and PHD finger-containing protein 3 [Source:NCBI gene;Acc:101156401]	0
	g441	ENSDARP00000156254.1	pep chromosome:GRCz11:CHR_ALT_CTG11_1_22:25681825:25695699:1 gene:ENSDARG00000115360.1 transcript:ENSDART00000182014.1 gene_biotype:protein_coding transcript_biotype:protein_coding gene_symbol:mon1bb description:MON1 secretory trafficking family member Bb [Source:ZFIN;Acc:ZDB-GENE-030131-3790]	0		ENSORLP00000004846.2	pep primary_assembly:ASM223467v1:5:8168657:8176405:1 gene:ENSORLG00000003883.2 transcript:ENSORLT00000004847.2 gene_biotype:protein_coding transcript_biotype:protein_coding gene_symbol:mon1bb description:vacuolar fusion protein MON1 homolog B [Source:NCBI gene;Acc:101170997]	0
	g442	ENSDARP00000064887.4	pep chromosome:GRCz11:6:43015916:43019222:1 gene:ENSDARG00000044194.5 transcript:ENSDART00000064888.5 gene_biotype:protein_coding transcript_biotype:protein_coding gene_symbol:tcta description:T cell leukemia translocation altered [Source:NCBI gene;Acc:436858]	3.50743e-49		ENSORLP00000004842.2	pep primary_assembly:ASM223467v1:5:8162427:8165259:-1 gene:ENSORLG00000003879.2 transcript:ENSORLT00000004843.2 gene_biotype:protein_coding transcript_biotype:protein_coding gene_symbol:tcta description:T cell leukemia translocation altered [Source:NCBI gene;Acc:101170753]	3.41006e-64
	g443	ENSDARP00000134677.1	pep chromosome:GRCz11:6:43019642:43047774:-1 gene:ENSDARG00000060120.8 transcript:ENSDART00000161722.2 gene_biotype:protein_coding transcript_biotype:protein_coding gene_symbol:glyctk description:glycerate kinase [Source:NCBI gene;Acc:570678]	0		ENSORLP00000004838.2	pep primary_assembly:ASM223467v1:5:8159431:8162391:1 gene:ENSORLG00000003875.2 transcript:ENSORLT00000004839.2 gene_biotype:protein_coding transcript_biotype:protein_coding gene_symbol:glyctk description:glycerate kinase [Source:NCBI gene;Acc:101170508]	0
	g444	ENSDARP00000019685.7	pep chromosome:GRCz11:6:41452979:41461390:1 gene:ENSDARG00000014083.11 transcript:ENSDART00000007353.9 gene_biotype:protein_coding transcript_biotype:protein_coding gene_symbol:wdr82 description:WD repeat domain 82 [Source:NCBI gene;Acc:321614]	0		ENSORLP00000004824.2	pep primary_assembly:ASM223467v1:5:8139035:8154787:-1 gene:ENSORLG00000003864.2 transcript:ENSORLT00000004825.2 gene_biotype:protein_coding transcript_biotype:protein_coding gene_symbol:wdr82 description:WD repeat domain 82 [Source:NCBI gene;Acc:110015105]	0
	g445	ENSDARP00000077473.5	pep chromosome:GRCz11:6:22352223:22369125:-1 gene:ENSDARG00000059613.6 transcript:ENSDART00000083038.6 gene_biotype:protein_coding transcript_biotype:protein_coding gene_symbol:nprl2 description:NPR2 like, GATOR1 complex subunit [Source:ZFIN;Acc:ZDB-GENE-060825-93]	0		ENSORLP00000037434.1	pep primary_assembly:ASM223467v1:5:8115335:8121219:-1 gene:ENSORLG00000003803.2 transcript:ENSORLT00000039995.1 gene_biotype:protein_coding transcript_biotype:protein_coding gene_symbol:nprl2 description:NPR2 like, GATOR1 complex subunit [Source:NCBI gene;Acc:101170265]	0
	g446	ENSDARP00000102499.2	pep chromosome:GRCz11:6:41510135:41536323:-1 gene:ENSDARG00000078894.4 transcript:ENSDART00000113157.4 gene_biotype:protein_coding transcript_biotype:protein_coding gene_symbol:hemk1 description:HemK methyltransferase family member 1 [Source:ZFIN;Acc:ZDB-GENE-050208-185]	1.479e-130		ENSORLP00000004747.2	pep primary_assembly:ASM223467v1:5:8122246:8135335:1 gene:ENSORLG00000003814.2 transcript:ENSORLT00000004748.2 gene_biotype:protein_coding transcript_biotype:protein_coding gene_symbol:hemk1 description:HemK methyltransferase family member 1 [Source:NCBI gene;Acc:101156160]	0
	g447	ENSDARP00000153400.1	pep chromosome:GRCz11:CHR_ALT_CTG1_1_21:22691344:22707948:1 gene:ENSDARG00000114303.1 transcript:ENSDART00000183251.1 gene_biotype:protein_coding transcript_biotype:protein_coding gene_symbol:zmynd10 description:zinc finger, MYND-type containing 10 [Source:NCBI gene;Acc:393368]	0		ENSORLP00000028096.1	pep primary_assembly:ASM223467v1:5:8108502:8115262:-1 gene:ENSORLG00000003775.2 transcript:ENSORLT00000038335.1 gene_biotype:protein_coding transcript_biotype:protein_coding gene_symbol:zmynd10 description:zinc finger MYND-type containing 10 [Source:NCBI gene;Acc:101169848]	0
	g448	ENSDARP00000119596.2	pep chromosome:GRCz11:22:10651726:10658520:1 gene:ENSDARG00000004840.13 transcript:ENSDART00000145459.3 gene_biotype:protein_coding transcript_biotype:protein_coding gene_symbol:rassf1 description:Ras association domain family member 1 [Source:ZFIN;Acc:ZDB-GENE-040912-14]	1.00326e-117		ENSORLP00000004671.1	pep primary_assembly:ASM223467v1:5:8096168:8100164:-1 gene:ENSORLG00000003748.2 transcript:ENSORLT00000004672.2 gene_biotype:protein_coding transcript_biotype:protein_coding gene_symbol:RASSF1 description:Ras association domain family member 1 [Source:NCBI gene;Acc:101169599]	2.19871e-172
	g449	ENSDARP00000150897.1	pep chromosome:GRCz11:6:54117344:54121035:-1 gene:ENSDARG00000099817.2 transcript:ENSDART00000183970.1 gene_biotype:protein_coding transcript_biotype:protein_coding gene_symbol:tusc2a description:tumor suppressor 2, mitochondrial calcium regulator a [Source:ZFIN;Acc:ZDB-GENE-061013-612]	2.25343e-68		ENSORLP00000034854.1	pep primary_assembly:ASM223467v1:5:8089865:8093261:-1 gene:ENSORLG00000027802.1 transcript:ENSORLT00000035012.1 gene_biotype:protein_coding transcript_biotype:protein_coding gene_symbol:tusc2a description:tumor suppressor 2, mitochondrial calcium regulator [Source:NCBI gene;Acc:101169352]	3.69701e-65
	g450	ENSDARP00000078315.4	pep chromosome:GRCz11:6:54093057:54111928:-1 gene:ENSDARG00000059931.6 transcript:ENSDART00000083880.6 gene_biotype:protein_coding transcript_biotype:protein_coding gene_symbol:hyal2a description:hyaluronidase 2a [Source:ZFIN;Acc:ZDB-GENE-131121-41]	0		ENSORLP00000004624.2	pep primary_assembly:ASM223467v1:5:8078989:8082492:-1 gene:ENSORLG00000003712.2 transcript:ENSORLT00000004625.2 gene_biotype:protein_coding transcript_biotype:protein_coding gene_symbol:HYAL2 description:hyaluronidase-2 [Source:NCBI gene;Acc:101155920]	0
	g451	ENSDARP00000127537.1	pep chromosome:GRCz11:6:54063032:54078623:-1 gene:ENSDARG00000059916.8 transcript:ENSDART00000154076.2 gene_biotype:protein_coding transcript_biotype:protein_coding gene_symbol:hyal1 description:hyaluronidase 1 [Source:ZFIN;Acc:ZDB-GENE-060312-42]	3.63207e-28		ENSORLP00000004611.1	pep primary_assembly:ASM223467v1:5:8069053:8074021:-1 gene:ENSORLG00000003699.2 transcript:ENSORLT00000004612.2 gene_biotype:protein_coding transcript_biotype:protein_coding gene_symbol:hyal1 description:hyaluronidase-1 [Source:NCBI gene;Acc:101169103]	1.15637e-39
	g452	ENSDARP00000127537.1	pep chromosome:GRCz11:6:54063032:54078623:-1 gene:ENSDARG00000059916.8 transcript:ENSDART00000154076.2 gene_biotype:protein_coding transcript_biotype:protein_coding gene_symbol:hyal1 description:hyaluronidase 1 [Source:ZFIN;Acc:ZDB-GENE-060312-42]	9.75283e-137		ENSORLP00000004611.1	pep primary_assembly:ASM223467v1:5:8069053:8074021:-1 gene:ENSORLG00000003699.2 transcript:ENSORLT00000004612.2 gene_biotype:protein_coding transcript_biotype:protein_coding gene_symbol:hyal1 description:hyaluronidase-1 [Source:NCBI gene;Acc:101169103]	1.4402e-158
	g453					ENSORLP00000029129.1	pep primary_assembly:ASM223467v1:23:988490:991481:-1 gene:ENSORLG00000026492.1 transcript:ENSORLT00000035380.1 gene_biotype:protein_coding transcript_biotype:protein_coding	6.14131e-26
	g454	ENSDARP00000113230.1	pep chromosome:GRCz11:22:9472820:9513061:1 gene:ENSDARG00000078169.5 transcript:ENSDART00000138850.2 gene_biotype:protein_coding transcript_biotype:protein_coding gene_symbol:cacna2d2b description:calcium channel, voltage-dependent, alpha 2/delta subunit 2b [Source:ZFIN;Acc:ZDB-GENE-060503-99]	0		ENSORLP00000004589.2	pep primary_assembly:ASM223467v1:5:7786025:7990177:-1 gene:ENSORLG00000003682.2 transcript:ENSORLT00000004590.2 gene_biotype:protein_coding transcript_biotype:protein_coding gene_symbol:cacna2d2a description:calcium voltage-gated channel auxiliary subunit alpha2delta 2 [Source:NCBI gene;Acc:101155679]	0
	g455	ENSDARP00000153534.1	pep chromosome:GRCz11:16:40217043:40220920:1 gene:ENSDARG00000112132.1 transcript:ENSDART00000191128.1 gene_biotype:protein_coding transcript_biotype:protein_coding gene_symbol:BX470182.1	1.51144e-06		ENSORLP00000030758.1	pep primary_assembly:ASM223467v1:4:30734032:30737051:1 gene:ENSORLG00000030041.1 transcript:ENSORLT00000037967.1 gene_biotype:protein_coding transcript_biotype:protein_coding	8.25047e-34
	g456	ENSDARP00000135162.1	pep chromosome:GRCz11:6:53429228:53435711:1 gene:ENSDARG00000100531.3 transcript:ENSDART00000165067.2 gene_biotype:protein_coding transcript_biotype:protein_coding gene_symbol:abhd14b description:abhydrolase domain containing 14B [Source:ZFIN;Acc:ZDB-GENE-040426-1342]	5.31848e-114		ENSORLP00000004542.2	pep primary_assembly:ASM223467v1:5:7769300:7781744:1 gene:ENSORLG00000003645.2 transcript:ENSORLT00000004543.2 gene_biotype:protein_coding transcript_biotype:protein_coding gene_symbol:abhd14b description:abhydrolase domain containing 14B [Source:NCBI gene;Acc:101168699]	4.25274e-133
	g457	ENSDARP00000132446.1	pep chromosome:GRCz11:6:53394125:53426773:-1 gene:ENSDARG00000103308.2 transcript:ENSDART00000162791.2 gene_biotype:protein_coding transcript_biotype:protein_coding gene_symbol:mst1 description:macrophage stimulating 1 [Source:ZFIN;Acc:ZDB-GENE-020806-3]	0		ENSORLP00000004531.2	pep primary_assembly:ASM223467v1:5:7740194:7770369:-1 gene:ENSORLG00000003636.2 transcript:ENSORLT00000004532.2 gene_biotype:protein_coding transcript_biotype:protein_coding gene_symbol:mst1 description:hepatocyte growth factor-like protein [Source:NCBI gene;Acc:101168450]	0
	g458	ENSDARP00000141339.1	pep chromosome:GRCz11:6:53349966:53367828:1 gene:ENSDARG00000100263.2 transcript:ENSDART00000167079.2 gene_biotype:protein_coding transcript_biotype:protein_coding description:si:ch211-161c3.5 [Source:ZFIN;Acc:ZDB-GENE-131127-409]	2.11e-66		ENSORLP00000041376.1	pep primary_assembly:ASM223467v1:5:7723069:7727205:1 gene:ENSORLG00000003617.2 transcript:ENSORLT00000040702.1 gene_biotype:protein_coding transcript_biotype:protein_coding description:chromosome 5 C3orf18 homolog [Source:NCBI gene;Acc:101155186]	1.58782e-92
	g459	ENSDARP00000156347.1	pep chromosome:GRCz11:CHR_ALT_CTG13_2_2:8784187:8789563:-1 gene:ENSDARG00000111871.1 transcript:ENSDART00000191550.1 gene_biotype:protein_coding transcript_biotype:protein_coding gene_symbol:calm2a description:calmodulin 2a (phosphorylase kinase, delta) [Source:ZFIN;Acc:ZDB-GENE-030804-3]	2.07538e-42		ENSORLP00000022187.2	pep primary_assembly:ASM223467v1:22:19874759:19877049:-1 gene:ENSORLG00000017724.2 transcript:ENSORLT00000022188.2 gene_biotype:protein_coding transcript_biotype:protein_coding description:calmodulin [Source:NCBI gene;Acc:100049422]	2.16266e-42
	g460	ENSDARP00000157643.1	pep chromosome:GRCz11:6:53309832:53326421:-1 gene:ENSDARG00000104372.2 transcript:ENSDART00000191740.1 gene_biotype:protein_coding transcript_biotype:protein_coding gene_symbol:gnb1b description:guanine nucleotide binding protein (G protein), beta polypeptide 1b [Source:ZFIN;Acc:ZDB-GENE-040426-2855]	0		ENSORLP00000031864.1	pep primary_assembly:ASM223467v1:7:195964:203556:-1 gene:ENSORLG00000024369.1 transcript:ENSORLT00000029989.1 gene_biotype:protein_coding transcript_biotype:protein_coding gene_symbol:ol-gb1 description:guanine nucleotide-binding protein beta subunit [Source:NCBI gene;Acc:100049498]	0
	g461	ENSDARP00000128116.1	pep chromosome:GRCz11:23:29357790:29360865:1 gene:ENSDARG00000004452.10 transcript:ENSDART00000139223.4 gene_biotype:protein_coding transcript_biotype:protein_coding gene_symbol:tardbpl description:TAR DNA binding protein, like [Source:ZFIN;Acc:ZDB-GENE-031030-1]	0		ENSORLP00000004481.1	pep primary_assembly:ASM223467v1:5:7688161:7690684:-1 gene:ENSORLG00000003593.2 transcript:ENSORLT00000004482.2 gene_biotype:protein_coding transcript_biotype:protein_coding gene_symbol:tardbp description:TAR DNA-binding protein 43-like [Source:NCBI gene;Acc:101167445]	0
	g462	ENSDARP00000094265.2	pep chromosome:GRCz11:6:45934682:45937000:1 gene:ENSDARG00000070485.4 transcript:ENSDART00000103489.4 gene_biotype:protein_coding transcript_biotype:protein_coding gene_symbol:cenps description:centromere protein S [Source:ZFIN;Acc:ZDB-GENE-080723-52]	5.82832e-45		ENSORLP00000004448.2	pep primary_assembly:ASM223467v1:5:7685129:7686314:1 gene:ENSORLG00000003570.2 transcript:ENSORLT00000004449.2 gene_biotype:protein_coding transcript_biotype:protein_coding gene_symbol:cenps description:centromere protein S [Source:NCBI gene;Acc:101167948]	6.04883e-50
	g463	ENSDARP00000151270.1	pep chromosome:GRCz11:CHR_ALT_CTG6_1_44:45932306:45933110:1 gene:ENSDARG00000111858.1 transcript:ENSDART00000191465.1 gene_biotype:protein_coding transcript_biotype:protein_coding gene_symbol:rbp7b description:retinol binding protein 7b, cellular [Source:ZFIN;Acc:ZDB-GENE-081022-134]	5.53813e-80		ENSORLP00000004433.2	pep primary_assembly:ASM223467v1:5:7680509:7681309:1 gene:ENSORLG00000003564.2 transcript:ENSORLT00000004434.2 gene_biotype:protein_coding transcript_biotype:protein_coding gene_symbol:rbp7b description:retinoid-binding protein 7 [Source:NCBI gene;Acc:105354092]	4.42343e-86
	g464
	g465	ENSDARP00000146367.1	pep chromosome:GRCz11:CHR_ALT_CTG6_1_44:45921881:45925881:1 gene:ENSDARG00000114064.1 transcript:ENSDART00000186855.1 gene_biotype:protein_coding transcript_biotype:protein_coding gene_symbol:h6pd description:hexose-6-phosphate dehydrogenase (glucose 1-dehydrogenase) [Source:ZFIN;Acc:ZDB-GENE-110408-60]	0		ENSORLP00000044128.1	pep primary_assembly:ASM223467v1:5:7671123:7676096:1 gene:ENSORLG00000003550.2 transcript:ENSORLT00000033991.1 gene_biotype:protein_coding transcript_biotype:protein_coding gene_symbol:h6pd description:hexose-6-phosphate dehydrogenase/glucose 1-dehydrogenase [Source:NCBI gene;Acc:101167199]	0
	g466	ENSDARP00000044917.5	pep chromosome:GRCz11:23:24351304:24394719:-1 gene:ENSDARG00000022727.9 transcript:ENSDART00000044918.8 gene_biotype:protein_coding transcript_biotype:protein_coding gene_symbol:epha2b description:eph receptor A2 b [Source:ZFIN;Acc:ZDB-GENE-030219-187]	1.08063e-93		ENSORLP00000004411.2	pep primary_assembly:ASM223467v1:5:7649644:7659454:-1 gene:ENSORLG00000003543.2 transcript:ENSORLT00000004412.2 gene_biotype:protein_coding transcript_biotype:protein_coding gene_symbol:epha2a description:ephrin type-A receptor 2 [Source:NCBI gene;Acc:101154942]	3.18635e-119
	g467	ENSDARP00000044917.5	pep chromosome:GRCz11:23:24351304:24394719:-1 gene:ENSDARG00000022727.9 transcript:ENSDART00000044918.8 gene_biotype:protein_coding transcript_biotype:protein_coding gene_symbol:epha2b description:eph receptor A2 b [Source:ZFIN;Acc:ZDB-GENE-030219-187]	0		ENSORLP00000033758.1	pep primary_assembly:ASM223467v1:5:7648618:7660454:-1 gene:ENSORLG00000003543.2 transcript:ENSORLT00000032365.1 gene_biotype:protein_coding transcript_biotype:protein_coding gene_symbol:epha2a description:ephrin type-A receptor 2 [Source:NCBI gene;Acc:101154942]	0
	g468	ENSDARP00000028805.4	pep chromosome:GRCz11:6:41446541:41451844:1 gene:ENSDARG00000028442.7 transcript:ENSDART00000029553.6 gene_biotype:protein_coding transcript_biotype:protein_coding gene_symbol:cplane2 description:ciliogenesis and planar polarity effector 2 [Source:NCBI gene;Acc:447911]	2.73265e-126		ENSORLP00000004385.2	pep primary_assembly:ASM223467v1:5:7642212:7645491:-1 gene:ENSORLG00000003519.2 transcript:ENSORLT00000004386.2 gene_biotype:protein_coding transcript_biotype:protein_coding gene_symbol:cplane2 description:ciliogenesis and planar polarity effector 2 [Source:NCBI gene;Acc:101166784]	2.6313e-137
	g469	ENSDARP00000129420.1	pep chromosome:GRCz11:6:40554610:40560065:1 gene:ENSDARG00000006477.9 transcript:ENSDART00000155928.2 gene_biotype:protein_coding transcript_biotype:protein_coding gene_symbol:ddi2 description:DNA-damage inducible protein 2 [Source:NCBI gene;Acc:386644]	0		ENSORLP00000039510.1	pep primary_assembly:ASM223467v1:5:7622103:7638372:1 gene:ENSORLG00000027883.1 transcript:ENSORLT00000031107.1 gene_biotype:protein_coding transcript_biotype:protein_coding gene_symbol:ddi2 description:DNA damage inducible 1 homolog 2 [Source:NCBI gene;Acc:101159071]	0
	g470	ENSDARP00000107215.1	pep chromosome:GRCz11:6:43001964:43007264:-1 gene:ENSDARG00000087225.3 transcript:ENSDART00000124623.3 gene_biotype:protein_coding transcript_biotype:protein_coding gene_symbol:si:ch73-361p23.3 description:si:ch73-361p23.3 [Source:ZFIN;Acc:ZDB-GENE-130530-906]	3.03994e-19		ENSORLP00000041170.1	pep primary_assembly:ASM223467v1:5:7611499:7615013:-1 gene:ENSORLG00000030091.1 transcript:ENSORLT00000036101.1 gene_biotype:protein_coding transcript_biotype:protein_coding description:tumor necrosis factor receptor superfamily member 4 [Source:NCBI gene;Acc:105357515]	4.46771e-43
	g471	ENSDARP00000104953.2	pep chromosome:GRCz11:11:40431629:40457325:-1 gene:ENSDARG00000070165.6 transcript:ENSDART00000128442.4 gene_biotype:protein_coding transcript_biotype:protein_coding gene_symbol:tnfrsf1b description:tumor necrosis factor receptor superfamily, member 1B [Source:ZFIN;Acc:ZDB-GENE-070410-133]	2.05748e-09		ENSORLP00000038571.1	pep primary_assembly:ASM223467v1:16:20351617:20358081:1 gene:ENSORLG00000028634.1 transcript:ENSORLT00000032607.1 gene_biotype:protein_coding transcript_biotype:protein_coding description:tumor necrosis factor receptor superfamily member 5 [Source:NCBI gene;Acc:105355953]	5.76214e-09
	g472	ENSDARP00000019311.7	pep chromosome:GRCz11:6:42951960:42971184:-1 gene:ENSDARG00000006915.10 transcript:ENSDART00000014552.9 gene_biotype:protein_coding transcript_biotype:protein_coding gene_symbol:arl8ba description:ADP-ribosylation factor-like 8Ba [Source:NCBI gene;Acc:337424]	5.63026e-137		ENSORLP00000043987.1	pep primary_assembly:ASM223467v1:5:7591237:7600301:-1 gene:ENSORLG00000027941.1 transcript:ENSORLT00000033109.1 gene_biotype:protein_coding transcript_biotype:protein_coding gene_symbol:arl8ba description:ADP-ribosylation factor-like protein 8B-A [Source:NCBI gene;Acc:101159157]	1.12618e-137
	g473	ENSDARP00000120614.1	pep chromosome:GRCz11:6:42932757:42949184:-1 gene:ENSDARG00000025094.11 transcript:ENSDART00000147208.3 gene_biotype:protein_coding transcript_biotype:protein_coding gene_symbol:edem1 description:ER degradation enhancer, mannosidase alpha-like 1 [Source:ZFIN;Acc:ZDB-GENE-040426-808]	0		ENSORLP00000027756.1	pep primary_assembly:ASM223467v1:5:7579379:7587266:-1 gene:ENSORLG00000019016.2 transcript:ENSORLT00000034706.1 gene_biotype:protein_coding transcript_biotype:protein_coding gene_symbol:edem1 description:ER degradation enhancing alpha-mannosidase like protein 1 [Source:NCBI gene;Acc:101158909]	0
	g474	ENSDARP00000064895.5	pep chromosome:GRCz11:6:42918933:42930302:1 gene:ENSDARG00000044199.6 transcript:ENSDART00000064896.6 gene_biotype:protein_coding transcript_biotype:protein_coding gene_symbol:gnat1 description:guanine nucleotide binding protein (G protein), alpha transducing activity polypeptide 1 [Source:ZFIN;Acc:ZDB-GENE-011128-11]	0		ENSORLP00000023702.1	pep primary_assembly:ASM223467v1:5:7575086:7577865:1 gene:ENSORLG00000018998.2 transcript:ENSORLT00000023703.2 gene_biotype:protein_coding transcript_biotype:protein_coding gene_symbol:gnat1 description:guanine nucleotide-binding protein G(t) subunit alpha [Source:NCBI gene;Acc:101158659]	0
	g475	ENSDARP00000149811.1	pep chromosome:GRCz11:6:42820228:42914497:1 gene:ENSDARG00000011163.11 transcript:ENSDART00000185413.1 gene_biotype:protein_coding transcript_biotype:protein_coding gene_symbol:sema3fa description:sema domain, immunoglobulin domain (Ig), short basic domain, secreted, (semaphorin) 3Fa [Source:ZFIN;Acc:ZDB-GENE-050513-1]	0		ENSORLP00000027430.1	pep primary_assembly:ASM223467v1:5:7500344:7569676:1 gene:ENSORLG00000026464.1 transcript:ENSORLT00000042835.1 gene_biotype:protein_coding transcript_biotype:protein_coding gene_symbol:sema3fa description:semaphorin-3F [Source:NCBI gene;Acc:101159406]	0
	g476	ENSDARP00000088044.4	pep chromosome:GRCz11:6:42666694:42690736:1 gene:ENSDARG00000077060.4 transcript:ENSDART00000097273.5 gene_biotype:protein_coding transcript_biotype:protein_coding gene_symbol:rbm6 description:RNA binding motif protein 6 [Source:ZFIN;Acc:ZDB-GENE-050309-79]	0		ENSORLP00000035994.1	pep primary_assembly:ASM223467v1:5:7408444:7430841:1 gene:ENSORLG00000027833.1 transcript:ENSORLT00000033404.1 gene_biotype:protein_coding transcript_biotype:protein_coding gene_symbol:rbm6 description:RNA-binding protein 6 [Source:NCBI gene;Acc:101163139]	0
	g477	ENSDARP00000153285.1	pep chromosome:GRCz11:6:42587637:42598328:1 gene:ENSDARG00000027963.8 transcript:ENSDART00000179964.1 gene_biotype:protein_coding transcript_biotype:protein_coding gene_symbol:camkva description:CaM kinase-like vesicle-associated a [Source:ZFIN;Acc:ZDB-GENE-100819-2]	0		ENSORLP00000043198.1	pep primary_assembly:ASM223467v1:5:7376350:7408030:1 gene:ENSORLG00000003516.2 transcript:ENSORLT00000045609.1 gene_biotype:protein_coding transcript_biotype:protein_coding gene_symbol:camkva description:caM kinase-like vesicle-associated protein [Source:NCBI gene;Acc:101175642]	0
	g478					ENSORLP00000039873.1	pep primary_assembly:ASM223467v1:6:29796284:29799302:1 gene:ENSORLG00000030578.1 transcript:ENSORLT00000042566.1 gene_biotype:protein_coding transcript_biotype:protein_coding	3.45957e-41
	g479	ENSDARP00000148229.1	pep chromosome:GRCz11:CHR_ALT_CTG11_1_24:35196662:35238756:1 gene:ENSDARG00000116535.1 transcript:ENSDART00000190406.1 gene_biotype:protein_coding transcript_biotype:protein_coding gene_symbol:mst1rb description:macrophage stimulating 1 receptor b [Source:ZFIN;Acc:ZDB-GENE-071218-3]	0		ENSORLP00000004366.2	pep primary_assembly:ASM223467v1:5:7327513:7349670:1 gene:ENSORLG00000003505.2 transcript:ENSORLT00000004367.2 gene_biotype:protein_coding transcript_biotype:protein_coding gene_symbol:mst1ra description:macrophage-stimulating protein receptor-like [Source:NCBI gene;Acc:101175393]	0
	g480	ENSDARP00000147332.1	pep chromosome:GRCz11:6:52947699:53036778:1 gene:ENSDARG00000061222.7 transcript:ENSDART00000180913.1 gene_biotype:protein_coding transcript_biotype:protein_coding gene_symbol:uba7 description:ubiquitin-like modifier activating enzyme 7 [Source:ZFIN;Acc:ZDB-GENE-121120-4]	0		ENSORLP00000039838.1	pep primary_assembly:ASM223467v1:5:7282394:7324727:-1 gene:ENSORLG00000003466.2 transcript:ENSORLT00000046664.1 gene_biotype:protein_coding transcript_biotype:protein_coding gene_symbol:uba7 description:ubiquitin-like modifier-activating enzyme 1 [Source:NCBI gene;Acc:101175149]	0
	g481	ENSDARP00000094044.2	pep chromosome:GRCz11:6:53041180:53048291:-1 gene:ENSDARG00000070404.4 transcript:ENSDART00000103267.4 gene_biotype:protein_coding transcript_biotype:protein_coding gene_symbol:inka1b description:inka box actin regulator 1b [Source:NCBI gene;Acc:327328]	3.46842e-144		ENSORLP00000004292.2	pep primary_assembly:ASM223467v1:5:7282394:7284981:1 gene:ENSORLG00000003453.2 transcript:ENSORLT00000004293.2 gene_biotype:protein_coding transcript_biotype:protein_coding gene_symbol:inka1b description:PAK4-inhibitor inka2 [Source:NCBI gene;Acc:101166543]	3.0728e-163
	g482	ENSDARP00000128354.1	pep chromosome:GRCz11:6:53050166:53144336:-1 gene:ENSDARG00000017294.11 transcript:ENSDART00000154429.3 gene_biotype:protein_coding transcript_biotype:protein_coding gene_symbol:gnai2b description:guanine nucleotide binding protein (G protein), alpha inhibiting activity polypeptide 2b [Source:ZFIN;Acc:ZDB-GENE-030131-5861]	0		ENSORLP00000001335.2	pep primary_assembly:ASM223467v1:5:7219432:7274747:1 gene:ENSORLG00000022563.1 transcript:ENSORLT00000001336.2 gene_biotype:protein_coding transcript_biotype:protein_coding gene_symbol:gnai2b description:guanine nucleotide-binding protein G(i) subunit alpha-2 [Source:NCBI gene;Acc:105358374]	0
	g483	ENSDARP00000130318.1	pep chromosome:GRCz11:6:53152876:53204808:-1 gene:ENSDARG00000091061.5 transcript:ENSDART00000160955.3 gene_biotype:protein_coding transcript_biotype:protein_coding gene_symbol:slc38a3b description:solute carrier family 38 member 3b [Source:ZFIN;Acc:ZDB-GENE-121120-3]	0		ENSORLP00000004283.2	pep primary_assembly:ASM223467v1:5:7174941:7212230:1 gene:ENSORLG00000003445.2 transcript:ENSORLT00000004284.2 gene_biotype:protein_coding transcript_biotype:protein_coding gene_symbol:slc38a3b description:sodium-coupled neutral amino acid transporter 3-like [Source:NCBI gene;Acc:101166293]	0
	g484	ENSDARP00000130318.1	pep chromosome:GRCz11:6:53152876:53204808:-1 gene:ENSDARG00000091061.5 transcript:ENSDART00000160955.3 gene_biotype:protein_coding transcript_biotype:protein_coding gene_symbol:slc38a3b description:solute carrier family 38 member 3b [Source:ZFIN;Acc:ZDB-GENE-121120-3]	0		ENSORLP00000004283.2	pep primary_assembly:ASM223467v1:5:7174941:7212230:1 gene:ENSORLG00000003445.2 transcript:ENSORLT00000004284.2 gene_biotype:protein_coding transcript_biotype:protein_coding gene_symbol:slc38a3b description:sodium-coupled neutral amino acid transporter 3-like [Source:NCBI gene;Acc:101166293]	0
	g485	ENSDARP00000136127.2	pep chromosome:GRCz11:6:53263854:53281518:-1 gene:ENSDARG00000098280.2 transcript:ENSDART00000157621.2 gene_biotype:protein_coding transcript_biotype:protein_coding gene_symbol:rbm5 description:RNA binding motif protein 5 [Source:ZFIN;Acc:ZDB-GENE-030131-3022]	0		ENSORLP00000004187.2	pep primary_assembly:ASM223467v1:5:7152523:7166645:1 gene:ENSORLG00000003369.2 transcript:ENSORLT00000004188.2 gene_biotype:protein_coding transcript_biotype:protein_coding gene_symbol:rbm5 description:RNA-binding protein 5 [Source:NCBI gene;Acc:101165877]	0
	g486	ENSDARP00000152289.1	pep chromosome:GRCz11:11:36041617:36046741:-1 gene:ENSDARG00000041974.7 transcript:ENSDART00000184229.1 gene_biotype:protein_coding transcript_biotype:protein_coding gene_symbol:brk1 description:BRICK1 subunit of SCAR/WAVE actin nucleating complex [Source:NCBI gene;Acc:415187]	1.8279e-47		ENSORLP00000026025.1	pep primary_assembly:ASM223467v1:5:7146333:7148603:1 gene:ENSORLG00000022796.1 transcript:ENSORLT00000042970.1 gene_biotype:protein_coding transcript_biotype:protein_coding gene_symbol:brk1 description:BRICK1 subunit of SCAR/WAVE actin nucleating complex [Source:NCBI gene;Acc:415187]	1.52511e-42
	g487	ENSDARP00000149172.1	pep chromosome:GRCz11:CHR_ALT_CTG11_1_25:36048867:36050874:-1 gene:ENSDARG00000114736.1 transcript:ENSDART00000187785.1 gene_biotype:protein_coding transcript_biotype:protein_coding gene_symbol:gpx1a description:glutathione peroxidase 1a [Source:ZFIN;Acc:ZDB-GENE-030410-1]	6.22317e-88		ENSORLP00000001008.2	pep primary_assembly:ASM223467v1:5:3078103:3079027:1 gene:ENSORLG00000000823.2 transcript:ENSORLT00000001009.2 gene_biotype:protein_coding transcript_biotype:protein_coding gene_symbol:GPX1 description:glutathione peroxidase 1 [Source:NCBI gene;Acc:101172806]	1.92723e-84
	g488	ENSDARP00000064968.4	pep chromosome:GRCz11:6:42145626:42290259:-1 gene:ENSDARG00000092154.3 transcript:ENSDART00000064969.5 gene_biotype:protein_coding transcript_biotype:protein_coding gene_symbol:tex264a description:testis expressed 264, ER-phagy receptor a [Source:ZFIN;Acc:ZDB-GENE-040426-1885]	7.13275e-67		ENSORLP00000040035.1	pep primary_assembly:ASM223467v1:5:7094303:7141864:-1 gene:ENSORLG00000027237.1 transcript:ENSORLT00000042640.1 gene_biotype:protein_coding transcript_biotype:protein_coding gene_symbol:TEX264 description:testis-expressed protein 264 [Source:NCBI gene;Acc:101174906]	3.26634e-109
	g489	ENSDARP00000152371.1	pep chromosome:GRCz11:6:42051893:42111937:-1 gene:ENSDARG00000004150.11 transcript:ENSDART00000181772.1 gene_biotype:protein_coding transcript_biotype:protein_coding gene_symbol:grm2a description:glutamate receptor, metabotropic 2a [Source:ZFIN;Acc:ZDB-GENE-030131-8097]	0		ENSORLP00000036748.1	pep primary_assembly:ASM223467v1:5:7044151:7091416:-1 gene:ENSORLG00000003328.2 transcript:ENSORLT00000030781.1 gene_biotype:protein_coding transcript_biotype:protein_coding gene_symbol:grm2b description:metabotropic glutamate receptor 2-like [Source:NCBI gene;Acc:101174659]	0
	g490	ENSDARP00000147720.1	pep chromosome:GRCz11:11:36215698:36230163:-1 gene:ENSDARG00000041991.7 transcript:ENSDART00000189782.1 gene_biotype:protein_coding transcript_biotype:protein_coding gene_symbol:rrp9 description:ribosomal RNA processing 9, U3 small nucleolar RNA binding protein [Source:ZFIN;Acc:ZDB-GENE-060427-1]	0		ENSORLP00000004120.2	pep primary_assembly:ASM223467v1:5:7034651:7043578:1 gene:ENSORLG00000003315.2 transcript:ENSORLT00000004121.2 gene_biotype:protein_coding transcript_biotype:protein_coding gene_symbol:rrp9 description:ribosomal RNA processing 9, U3 small nucleolar RNA binding protein [Source:NCBI gene;Acc:101165385]	0
	g491	ENSDARP00000129191.1	pep chromosome:GRCz11:6:42031836:42036685:-1 gene:ENSDARG00000003900.7 transcript:ENSDART00000155174.2 gene_biotype:protein_coding transcript_biotype:protein_coding gene_symbol:gpr61l description:G protein-coupled receptor 61-like [Source:ZFIN;Acc:ZDB-GENE-131127-443]	0		ENSORLP00000000539.2	pep primary_assembly:ASM223467v1:5:2430734:2437422:1 gene:ENSORLG00000000438.2 transcript:ENSORLT00000000539.2 gene_biotype:protein_coding transcript_biotype:protein_coding gene_symbol:GPR61 description:G protein-coupled receptor 61 [Source:HGNC Symbol;Acc:HGNC:13300]	1.26107e-95
	g492	ENSDARP00000011030.4	pep chromosome:GRCz11:11:36243774:36249902:1 gene:ENSDARG00000003632.6 transcript:ENSDART00000023323.6 gene_biotype:protein_coding transcript_biotype:protein_coding gene_symbol:zgc:172270 description:zgc:172270 [Source:ZFIN;Acc:ZDB-GENE-080204-67]	3.62259e-68		ENSORLP00000042117.1	pep primary_assembly:ASM223467v1:5:7016793:7023310:-1 gene:ENSORLG00000027005.1 transcript:ENSORLT00000029340.1 gene_biotype:protein_coding transcript_biotype:protein_coding gene_symbol:zgc:172270 description:caveolin-2 [Source:NCBI gene;Acc:101164882]	2.41562e-95
	g493	ENSDARP00000034317.3	pep chromosome:GRCz11:6:41996066:42003780:-1 gene:ENSDARG00000024141.4 transcript:ENSDART00000032527.4 gene_biotype:protein_coding transcript_biotype:protein_coding gene_symbol:cav3 description:caveolin 3 [Source:ZFIN;Acc:ZDB-GENE-050522-426]	9.24218e-80		ENSORLP00000000896.2	pep primary_assembly:ASM223467v1:5:2879931:2882125:-1 gene:ENSORLG00000000729.2 transcript:ENSORLT00000000897.2 gene_biotype:protein_coding transcript_biotype:protein_coding gene_symbol:cav3 description:caveolin 3 [Source:NCBI gene;Acc:101171655]	2.69005e-80
	g494	ENSDARP00000143288.1	pep chromosome:GRCz11:6:41956355:41974205:1 gene:ENSDARG00000033956.4 transcript:ENSDART00000176856.2 gene_biotype:protein_coding transcript_biotype:protein_coding gene_symbol:oxtr description:oxytocin receptor [Source:ZFIN;Acc:ZDB-GENE-110805-2]	0		ENSORLP00000004098.1	pep primary_assembly:ASM223467v1:5:7010913:7017321:1 gene:ENSORLG00000003297.2 transcript:ENSORLT00000004099.2 gene_biotype:protein_coding transcript_biotype:protein_coding gene_symbol:itr1 description:isotocin receptor-like [Source:NCBI gene;Acc:101164637]	0
	g495	ENSDARP00000132510.1	pep chromosome:GRCz11:1:38858399:38859425:1 gene:ENSDARG00000104657.2 transcript:ENSDART00000165454.2 gene_biotype:protein_coding transcript_biotype:protein_coding gene_symbol:CU915762.1	1.34053e-44		ENSORLP00000023138.2	pep primary_assembly:ASM223467v1:1:28971472:28975631:1 gene:ENSORLG00000018498.2 transcript:ENSORLT00000023139.2 gene_biotype:protein_coding transcript_biotype:protein_coding	1.75733e-76
	g496	ENSDARP00000131286.1	pep chromosome:GRCz11:6:41554794:41755753:1 gene:ENSDARG00000060309.7 transcript:ENSDART00000165424.2 gene_biotype:protein_coding transcript_biotype:protein_coding gene_symbol:srgap3 description:SLIT-ROBO Rho GTPase activating protein 3 [Source:ZFIN;Acc:ZDB-GENE-060524-4]	0		ENSORLP00000027257.1	pep primary_assembly:ASM223467v1:5:2672379:2743880:1 gene:ENSORLG00000000702.3 transcript:ENSORLT00000035752.1 gene_biotype:protein_coding transcript_biotype:protein_coding gene_symbol:srgap3 description:SLIT-ROBO Rho GTPase activating protein 3 [Source:NCBI gene;Acc:101168198]	0
	g497	ENSDARP00000156731.1	pep chromosome:GRCz11:CHR_ALT_CTG6_2_15:46548153:46569555:-1 gene:ENSDARG00000113227.1 transcript:ENSDART00000180836.1 gene_biotype:protein_coding transcript_biotype:protein_coding gene_symbol:ptgis description:prostaglandin I2 (prostacyclin) synthase [Source:NCBI gene;Acc:559148]	0		ENSORLP00000000810.2	pep primary_assembly:ASM223467v1:5:2643819:2651067:-1 gene:ENSORLG00000000653.2 transcript:ENSORLT00000000810.2 gene_biotype:protein_coding transcript_biotype:protein_coding gene_symbol:PTGIS description:prostaglandin I2 synthase [Source:NCBI gene;Acc:101170919]	0
	g498	ENSDARP00000144661.1	pep chromosome:GRCz11:CHR_ALT_CTG6_2_15:46487473:46540071:-1 gene:ENSDARG00000112775.1 transcript:ENSDART00000190397.1 gene_biotype:protein_coding transcript_biotype:protein_coding gene_symbol:kcnb1 description:potassium voltage-gated channel, Shab-related subfamily, member 1 [Source:ZFIN;Acc:ZDB-GENE-090831-3]	0		ENSORLP00000000766.2	pep primary_assembly:ASM223467v1:5:2587877:2641960:-1 gene:ENSORLG00000000621.2 transcript:ENSORLT00000000766.2 gene_biotype:protein_coding transcript_biotype:protein_coding gene_symbol:KCNB1 description:potassium voltage-gated channel subfamily B member 1 [Source:NCBI gene;Acc:101167947]	0
	g499	ENSDARP00000147718.1	pep chromosome:GRCz11:CHR_ALT_CTG6_2_15:46461026:46473741:1 gene:ENSDARG00000113691.1 transcript:ENSDART00000192623.1 gene_biotype:protein_coding transcript_biotype:protein_coding gene_symbol:si:dkey-7k24.5 description:si:dkey-7k24.5 [Source:ZFIN;Acc:ZDB-GENE-131127-626]	3.02888e-115		ENSORLP00000010031.2	pep primary_assembly:ASM223467v1:20:16233113:16237535:1 gene:ENSORLG00000007997.2 transcript:ENSORLT00000010032.2 gene_biotype:protein_coding transcript_biotype:protein_coding gene_symbol:SBSPON description:somatomedin B and thrombospondin type 1 domain containing [Source:NCBI gene;Acc:101174055]	1.04671e-77
	g500	ENSDARP00000127486.1	pep chromosome:GRCz11:6:46458416:46474483:-1 gene:ENSDARG00000028862.8 transcript:ENSDART00000155761.2 gene_biotype:protein_coding transcript_biotype:protein_coding gene_symbol:rdh20 description:retinol dehydrogenase 20 [Source:ZFIN;Acc:ZDB-GENE-131127-122]	0		ENSORLP00000000762.2	pep primary_assembly:ASM223467v1:5:2568335:2575693:-1 gene:ENSORLG00000000619.2 transcript:ENSORLT00000000762.2 gene_biotype:protein_coding transcript_biotype:protein_coding description:retinol dehydrogenase 10-A [Source:NCBI gene;Acc:101170667]	3.65872e-144
	g501	ENSDARP00000153270.1	pep chromosome:GRCz11:CHR_ALT_CTG6_2_15:46414066:46433879:1 gene:ENSDARG00000115476.1 transcript:ENSDART00000185417.1 gene_biotype:protein_coding transcript_biotype:protein_coding gene_symbol:stau1 description:staufen double-stranded RNA binding protein 1 [Source:ZFIN;Acc:ZDB-GENE-030131-6372]	0		ENSORLP00000009963.2	pep primary_assembly:ASM223467v1:20:16098795:16200541:1 gene:ENSORLG00000007943.2 transcript:ENSORLT00000009964.2 gene_biotype:protein_coding transcript_biotype:protein_coding gene_symbol:stau2 description:staufen double-stranded RNA binding protein 2 [Source:NCBI gene;Acc:101169247]	1.98164e-169
	g502	ENSDARP00000149239.1	pep chromosome:GRCz11:11:3910172:3954691:-1 gene:ENSDARG00000003877.9 transcript:ENSDART00000182041.1 gene_biotype:protein_coding transcript_biotype:protein_coding gene_symbol:pbrm1 description:polybromo 1 [Source:ZFIN;Acc:ZDB-GENE-080926-4]	0		ENSORLP00000000719.2	pep primary_assembly:ASM223467v1:5:2538233:2549646:1 gene:ENSORLG00000000583.2 transcript:ENSORLT00000000719.2 gene_biotype:protein_coding transcript_biotype:protein_coding gene_symbol:pbrm1 description:polybromo 1 [Source:NCBI gene;Acc:101170174]	0
	g503	ENSDARP00000147322.1	pep chromosome:GRCz11:CHR_ALT_CTG6_2_15:46334324:46377683:-1 gene:ENSDARG00000114234.1 transcript:ENSDART00000193310.1 gene_biotype:protein_coding transcript_biotype:protein_coding gene_symbol:camk1a description:calcium/calmodulin-dependent protein kinase Ia [Source:ZFIN;Acc:ZDB-GENE-131120-147]	0		ENSORLP00000044825.1	pep primary_assembly:ASM223467v1:5:28687886:28723376:1 gene:ENSORLG00000016042.2 transcript:ENSORLT00000034993.1 gene_biotype:protein_coding transcript_biotype:protein_coding gene_symbol:camk1b description:calcium/calmodulin-dependent protein kinase type 1 [Source:NCBI gene;Acc:101170017]	0
	g504	ENSDARP00000153113.1	pep chromosome:GRCz11:CHR_ALT_CTG11_1_1:4205896:4220167:-1 gene:ENSDARG00000115239.1 transcript:ENSDART00000188167.1 gene_biotype:protein_coding transcript_biotype:protein_coding gene_symbol:si:ch211-236d3.4 description:si:ch211-236d3.4 [Source:ZFIN;Acc:ZDB-GENE-141216-56]	7.97623e-26		ENSORLP00000031789.1	pep primary_assembly:ASM223467v1:6:19425360:19431344:-1 gene:ENSORLG00000025481.1 transcript:ENSORLT00000043100.1 gene_biotype:protein_coding transcript_biotype:protein_coding gene_symbol:fam107b description:family with sequence similarity 107 member B [Source:NCBI gene;Acc:101155426]	2.41241e-19
	g505	ENSDARP00000091640.3	pep chromosome:GRCz11:4:20101992:20108833:-1 gene:ENSDARG00000056152.6 transcript:ENSDART00000100867.4 gene_biotype:protein_coding transcript_biotype:protein_coding gene_symbol:fam3c description:family with sequence similarity 3 member C [Source:NCBI gene;Acc:334205]	1.19769e-54		ENSORLP00000008918.2	pep primary_assembly:ASM223467v1:7:11754597:11771875:1 gene:ENSORLG00000027045.1 transcript:ENSORLT00000008919.2 gene_biotype:protein_coding transcript_biotype:protein_coding gene_symbol:fam3a description:FAM3 metabolism regulating signaling molecule A [Source:NCBI gene;Acc:105354362]	9.29657e-55
	g506	ENSDARP00000133578.1	pep chromosome:GRCz11:6:46309795:46320527:1 gene:ENSDARG00000096954.2 transcript:ENSDART00000154817.2 gene_biotype:protein_coding transcript_biotype:protein_coding gene_symbol:si:dkeyp-67f1.1 description:si:dkeyp-67f1.1 [Source:ZFIN;Acc:ZDB-GENE-131127-559]	8.25214e-13
	g507	ENSDARP00000086984.6	pep chromosome:GRCz11:11:4953964:5463254:1 gene:ENSDARG00000045006.9 transcript:ENSDART00000092552.6 gene_biotype:protein_coding transcript_biotype:protein_coding gene_symbol:ptprga description:protein tyrosine phosphatase receptor type Ga [Source:ZFIN;Acc:ZDB-GENE-101101-4]	0		ENSORLP00000025078.2	pep primary_assembly:ASM223467v1:5:300131:358682:1 gene:ENSORLG00000020215.2 transcript:ENSORLT00000025079.2 gene_biotype:protein_coding transcript_biotype:protein_coding gene_symbol:ca16b description:protein tyrosine phosphatase receptor type G [Source:NCBI gene;Acc:101168350]	0
	g508	ENSDARP00000042682.6	pep chromosome:GRCz11:6:41255485:41445565:1 gene:ENSDARG00000070567.6 transcript:ENSDART00000042683.8 gene_biotype:protein_coding transcript_biotype:protein_coding gene_symbol:cadpsb description:Ca2+-dependent activator protein for secretion b [Source:ZFIN;Acc:ZDB-GENE-110621-2]	0		ENSORLP00000012776.2	pep primary_assembly:ASM223467v1:5:19720137:19847530:-1 gene:ENSORLG00000010190.2 transcript:ENSORLT00000012777.2 gene_biotype:protein_coding transcript_biotype:protein_coding gene_symbol:cadpsa description:calcium dependent secretion activator [Source:NCBI gene;Acc:101160402]	0
	g509	ENSDARP00000065012.4	pep chromosome:GRCz11:6:41223204:41229787:-1 gene:ENSDARG00000044278.6 transcript:ENSDART00000065013.5 gene_biotype:protein_coding transcript_biotype:protein_coding gene_symbol:synpr description:synaptoporin [Source:ZFIN;Acc:ZDB-GENE-030616-625]	5.99736e-126		ENSORLP00000025895.1	pep primary_assembly:ASM223467v1:5:364779:371505:1 gene:ENSORLG00000026402.1 transcript:ENSORLT00000040565.1 gene_biotype:protein_coding transcript_biotype:protein_coding gene_symbol:synpr description:synaptoporin [Source:NCBI gene;Acc:101167855]	1.9574e-171
	g510	ENSDARP00000000979.6	pep chromosome:GRCz11:6:41200500:41202554:1 gene:ENSDARG00000000638.8 transcript:ENSDART00000000678.7 gene_biotype:protein_coding transcript_biotype:protein_coding gene_symbol:opn1mw4 description:opsin 1 (cone pigments), medium-wave-sensitive, 4 [Source:NCBI gene;Acc:30504]	0		ENSORLP00000024987.2	pep primary_assembly:ASM223467v1:5:375868:378581:-1 gene:ENSORLG00000020133.2 transcript:ENSORLT00000024988.2 gene_biotype:protein_coding transcript_biotype:protein_coding description:green-sensitive opsin [Source:NCBI gene;Acc:101158336]	0
	g511	ENSDARP00000001943.6	pep chromosome:GRCz11:6:41191482:41193419:1 gene:ENSDARG00000044279.4 transcript:ENSDART00000000877.7 gene_biotype:protein_coding transcript_biotype:protein_coding gene_symbol:opn1mw3 description:opsin 1 (cone pigments), medium-wave-sensitive, 3 [Source:NCBI gene;Acc:360152]	0		ENSORLP00000024987.2	pep primary_assembly:ASM223467v1:5:375868:378581:-1 gene:ENSORLG00000020133.2 transcript:ENSORLT00000024988.2 gene_biotype:protein_coding transcript_biotype:protein_coding description:green-sensitive opsin [Source:NCBI gene;Acc:101158336]	0
	g512	ENSDARP00000001943.6	pep chromosome:GRCz11:6:41191482:41193419:1 gene:ENSDARG00000044279.4 transcript:ENSDART00000000877.7 gene_biotype:protein_coding transcript_biotype:protein_coding gene_symbol:opn1mw3 description:opsin 1 (cone pigments), medium-wave-sensitive, 3 [Source:NCBI gene;Acc:360152]	0		ENSORLP00000037458.1	pep primary_assembly:ASM223467v1:5:400858:406823:-1 gene:ENSORLG00000020100.2 transcript:ENSORLT00000035360.1 gene_biotype:protein_coding transcript_biotype:protein_coding gene_symbol:kfh-g description:KFH-G protein [Source:NCBI gene;Acc:100049180]	0
	g513	ENSDARP00000011837.4	pep chromosome:GRCz11:6:41186320:41189460:1 gene:ENSDARG00000044280.7 transcript:ENSDART00000025241.5 gene_biotype:protein_coding transcript_biotype:protein_coding gene_symbol:opn1mw2 description:opsin 1 (cone pigments), medium-wave-sensitive, 2 [Source:NCBI gene;Acc:360151]	0		ENSORLP00000037458.1	pep primary_assembly:ASM223467v1:5:400858:406823:-1 gene:ENSORLG00000020100.2 transcript:ENSORLT00000035360.1 gene_biotype:protein_coding transcript_biotype:protein_coding gene_symbol:kfh-g description:KFH-G protein [Source:NCBI gene;Acc:100049180]	0
	g514	ENSDARP00000138648.1	pep chromosome:GRCz11:4:61995745:61997189:1 gene:ENSDARG00000100384.2 transcript:ENSDART00000171539.2 gene_biotype:protein_coding transcript_biotype:protein_coding gene_symbol:CT990567.1	9.55425e-51		ENSORLP00000023138.2	pep primary_assembly:ASM223467v1:1:28971472:28975631:1 gene:ENSORLG00000018498.2 transcript:ENSORLT00000023139.2 gene_biotype:protein_coding transcript_biotype:protein_coding	3.30468e-88
	g515	ENSDARP00000117202.2	pep chromosome:GRCz11:6:41144203:41161017:1 gene:ENSDARG00000001354.11 transcript:ENSDART00000143577.3 gene_biotype:protein_coding transcript_biotype:protein_coding gene_symbol:slc6a22.2 description:solute carrier family 6 member 22, tandem duplicate 2 [Source:ZFIN;Acc:ZDB-GENE-030616-628]	0		ENSORLP00000045619.1	pep primary_assembly:ASM223467v1:5:452843:481530:1 gene:ENSORLG00000020091.2 transcript:ENSORLT00000043725.1 gene_biotype:protein_coding transcript_biotype:protein_coding gene_symbol:slc6a22.1 description:sodium- and chloride-dependent GABA transporter 2 [Source:NCBI gene;Acc:101167601]	0
	g516	ENSDARP00000001971.8	pep chromosome:GRCz11:6:41118927:41135215:-1 gene:ENSDARG00000000730.14 transcript:ENSDART00000001861.9 gene_biotype:protein_coding transcript_biotype:protein_coding gene_symbol:slc6a22.1 description:solute carrier family 6 member 22, tandem duplicate 1 [Source:ZFIN;Acc:ZDB-GENE-030616-629]	0		ENSORLP00000045619.1	pep primary_assembly:ASM223467v1:5:452843:481530:1 gene:ENSORLG00000020091.2 transcript:ENSORLT00000043725.1 gene_biotype:protein_coding transcript_biotype:protein_coding gene_symbol:slc6a22.1 description:sodium- and chloride-dependent GABA transporter 2 [Source:NCBI gene;Acc:101167601]	0
	g517	ENSDARP00000154791.1	pep chromosome:GRCz11:6:41099787:41117242:1 gene:ENSDARG00000028396.5 transcript:ENSDART00000186884.1 gene_biotype:protein_coding transcript_biotype:protein_coding gene_symbol:fkbp5 description:FKBP prolyl isomerase 5 [Source:ZFIN;Acc:ZDB-GENE-030616-630]	0		ENSORLP00000032865.1	pep primary_assembly:ASM223467v1:5:482154:496877:-1 gene:ENSORLG00000029600.1 transcript:ENSORLT00000041033.1 gene_biotype:protein_coding transcript_biotype:protein_coding gene_symbol:fkbp5 description:peptidyl-prolyl cis-trans isomerase FKBP5 [Source:NCBI gene;Acc:101157675]	0
	g518	ENSDARP00000149931.1	pep chromosome:GRCz11:6:41082424:41085692:-1 gene:ENSDARG00000025397.10 transcript:ENSDART00000181463.1 gene_biotype:protein_coding transcript_biotype:protein_coding gene_symbol:srsf3a description:serine and arginine rich splicing factor 3a [Source:ZFIN;Acc:ZDB-GENE-030616-631]	8.06581e-66		ENSORLP00000000358.2	pep primary_assembly:ASM223467v1:5:2323433:2326013:-1 gene:ENSORLG00000000292.2 transcript:ENSORLT00000000358.2 gene_biotype:protein_coding transcript_biotype:protein_coding gene_symbol:SRSF3 description:serine/arginine-rich splicing factor 3 [Source:NCBI gene;Acc:101168533]	1.46175e-68
	g519
	g520	ENSDARP00000125663.1	pep chromosome:GRCz11:6:41057943:41079209:-1 gene:ENSDARG00000028389.6 transcript:ENSDART00000151592.3 gene_biotype:protein_coding transcript_biotype:protein_coding gene_symbol:rab44 description:RAB44, member RAS oncogene family [Source:ZFIN;Acc:ZDB-GENE-040724-117]	5.20595e-58		ENSORLP00000028712.1	pep primary_assembly:ASM223467v1:5:510646:526384:1 gene:ENSORLG00000024741.1 transcript:ENSORLT00000035270.1 gene_biotype:protein_coding transcript_biotype:protein_coding	1.96738e-109
	g521	ENSDARP00000116763.2	pep chromosome:GRCz11:6:41023580:41028698:-1 gene:ENSDARG00000028379.8 transcript:ENSDART00000134293.3 gene_biotype:protein_coding transcript_biotype:protein_coding gene_symbol:trub2 description:TruB pseudouridine (psi) synthase family member 2 [Source:ZFIN;Acc:ZDB-GENE-040704-41]	6.22758e-141		ENSORLP00000024841.2	pep primary_assembly:ASM223467v1:5:527689:533740:-1 gene:ENSORLG00000020011.2 transcript:ENSORLT00000024842.2 gene_biotype:protein_coding transcript_biotype:protein_coding gene_symbol:trub2 description:TruB pseudouridine synthase family member 2 [Source:NCBI gene;Acc:101167103]	2.87421e-157
	g522	ENSDARP00000094552.3	pep chromosome:GRCz11:6:41018565:41021571:-1 gene:ENSDARG00000053934.6 transcript:ENSDART00000103776.4 gene_biotype:protein_coding transcript_biotype:protein_coding gene_symbol:hdhd3 description:haloacid dehalogenase-like hydrolase domain containing 3 [Source:NCBI gene;Acc:553464]	1.45294e-121		ENSORLP00000033625.1	pep primary_assembly:ASM223467v1:5:541110:544295:1 gene:ENSORLG00000028269.1 transcript:ENSORLT00000032684.1 gene_biotype:protein_coding transcript_biotype:protein_coding gene_symbol:hdhd3 description:haloacid dehalogenase like hydrolase domain containing 3 [Source:NCBI gene;Acc:101157192]	6.72965e-130
	g523	ENSDARP00000125933.1	pep chromosome:GRCz11:6:40992409:41009381:1 gene:ENSDARG00000053939.6 transcript:ENSDART00000151419.3 gene_biotype:protein_coding transcript_biotype:protein_coding gene_symbol:tgfa description:transforming growth factor, alpha [Source:ZFIN;Acc:ZDB-GENE-040724-208]	4.04528e-62		ENSORLP00000037014.1	pep primary_assembly:ASM223467v1:5:548247:563376:-1 gene:ENSORLG00000023298.1 transcript:ENSORLT00000029356.1 gene_biotype:protein_coding transcript_biotype:protein_coding gene_symbol:tgfa description:uncharacterized LOC101166855 [Source:NCBI gene;Acc:101166855]	2.07667e-76
	g524	ENSDARP00000070548.3	pep chromosome:GRCz11:6:40975655:40990473:-1 gene:ENSDARG00000053961.6 transcript:ENSDART00000076069.5 gene_biotype:protein_coding transcript_biotype:protein_coding gene_symbol:slc2a11a description:solute carrier family 2 member 11a [Source:ZFIN;Acc:ZDB-GENE-080723-20]	1.06731e-50		ENSORLP00000024823.2	pep primary_assembly:ASM223467v1:5:566788:576617:1 gene:ENSORLG00000019991.2 transcript:ENSORLT00000024824.2 gene_biotype:protein_coding transcript_biotype:protein_coding gene_symbol:slc2a11a description:solute carrier family 2 member 11 [Source:NCBI gene;Acc:101166609]	2.80039e-67
	g525	ENSDARP00000132880.2	pep chromosome:GRCz11:CHR_ALT_CTG5_1_5:9999852:10030028:1 gene:ENSDARG00000113273.1 transcript:ENSDART00000162404.2 gene_biotype:protein_coding transcript_biotype:protein_coding gene_symbol:slc2a11b description:solute carrier family 2 member 11b [Source:NCBI gene;Acc:564970]	1.16305e-129		ENSORLP00000010105.2	pep primary_assembly:ASM223467v1:9:13368731:13375340:1 gene:ENSORLG00000008054.2 transcript:ENSORLT00000010106.2 gene_biotype:protein_coding transcript_biotype:protein_coding gene_symbol:slc2a11b description:solute carrier family 2, facilitated glucose transporter member 11-like [Source:NCBI gene;Acc:101159023]	1.09588e-128
	g526	ENSDARP00000155487.1	pep chromosome:GRCz11:6:40952031:40964154:1 gene:ENSDARG00000076584.4 transcript:ENSDART00000189219.1 gene_biotype:protein_coding transcript_biotype:protein_coding gene_symbol:patz1 description:POZ/BTB and AT hook containing zinc finger 1 [Source:ZFIN;Acc:ZDB-GENE-111223-4]	0		ENSORLP00000045869.1	pep primary_assembly:ASM223467v1:5:579435:598055:-1 gene:ENSORLG00000027129.1 transcript:ENSORLT00000037615.1 gene_biotype:protein_coding transcript_biotype:protein_coding gene_symbol:patz1 description:POZ/BTB and AT hook containing zinc finger 1 [Source:NCBI gene;Acc:101166365]	0
	g527	ENSDARP00000113326.1	pep chromosome:GRCz11:6:40922572:40947671:1 gene:ENSDARG00000016177.10 transcript:ENSDART00000133599.3 gene_biotype:protein_coding transcript_biotype:protein_coding gene_symbol:eif4enif1 description:eukaryotic translation initiation factor 4E nuclear import factor 1 [Source:ZFIN;Acc:ZDB-GENE-050320-113]	0		ENSORLP00000043217.1	pep primary_assembly:ASM223467v1:5:604906:615617:-1 gene:ENSORLG00000019961.2 transcript:ENSORLT00000041949.1 gene_biotype:protein_coding transcript_biotype:protein_coding gene_symbol:eif4enif1 description:eukaryotic translation initiation factor 4E nuclear import factor 1 [Source:NCBI gene;Acc:100169849]	0
	g528	ENSDARP00000070576.4	pep chromosome:GRCz11:6:40898877:40921412:-1 gene:ENSDARG00000053992.6 transcript:ENSDART00000076097.5 gene_biotype:protein_coding transcript_biotype:protein_coding gene_symbol:sfi1 description:SFI1 centrin binding protein [Source:ZFIN;Acc:ZDB-GENE-080206-4]	0
	g529	ENSDARP00000005435.7	pep chromosome:GRCz11:6:40884618:40899618:-1 gene:ENSDARG00000013240.10 transcript:ENSDART00000021969.8 gene_biotype:protein_coding transcript_biotype:protein_coding gene_symbol:zgc:172271 description:zgc:172271 [Source:ZFIN;Acc:ZDB-GENE-080204-110]	0		ENSORLP00000024770.2	pep primary_assembly:ASM223467v1:5:629656:641221:1 gene:ENSORLG00000019946.2 transcript:ENSORLT00000024771.2 gene_biotype:protein_coding transcript_biotype:protein_coding gene_symbol:zgc:172271 description:zgc:172271 [Source:ZFIN;Acc:ZDB-GENE-080204-110]	7.57288e-172
	g530	ENSDARP00000151571.1	pep chromosome:GRCz11:6:40877890:40882880:-1 gene:ENSDARG00000010415.9 transcript:ENSDART00000181706.1 gene_biotype:protein_coding transcript_biotype:protein_coding gene_symbol:sirt4 description:sirtuin 4 [Source:ZFIN;Acc:ZDB-GENE-041010-65]	1.95482e-167		ENSORLP00000024755.2	pep primary_assembly:ASM223467v1:5:638283:640238:1 gene:ENSORLG00000019934.2 transcript:ENSORLT00000024756.2 gene_biotype:protein_coding transcript_biotype:protein_coding gene_symbol:sirt4 description:sirtuin 4 [Source:NCBI gene;Acc:101156953]	0
	g531	ENSDARP00000012989.4	pep chromosome:GRCz11:6:40874206:40875253:1 gene:ENSDARG00000017657.6 transcript:ENSDART00000004295.6 gene_biotype:protein_coding transcript_biotype:protein_coding gene_symbol:zgc:112163 description:zgc:112163 [Source:NCBI gene;Acc:550418]	1.40269e-75		ENSORLP00000024745.2	pep primary_assembly:ASM223467v1:5:644261:649426:-1 gene:ENSORLG00000019928.2 transcript:ENSORLT00000024746.2 gene_biotype:protein_coding transcript_biotype:protein_coding gene_symbol:zgc:112163 description:zgc:112163 [Source:NCBI gene;Acc:550418]	3.61715e-103
	g532	ENSDARP00000127667.1	pep chromosome:GRCz11:6:40572545:40573240:-1 gene:ENSDARG00000097797.2 transcript:ENSDART00000154951.2 gene_biotype:protein_coding transcript_biotype:protein_coding gene_symbol:tomm6 description:translocase of outer mitochondrial membrane 6 homolog (yeast) [Source:ZFIN;Acc:ZDB-GENE-131121-445]	2.19173e-33		ENSORLP00000040843.1	pep primary_assembly:ASM223467v1:5:645371:646879:-1 gene:ENSORLG00000027357.1 transcript:ENSORLT00000039815.1 gene_biotype:protein_coding transcript_biotype:protein_coding gene_symbol:tomm6 description:translocase of outer mitochondrial membrane 6 [Source:NCBI gene;Acc:101156717]	3.84171e-32
	g533	ENSDARP00000005533.5	pep chromosome:GRCz11:6:40573365:40577109:1 gene:ENSDARG00000011272.7 transcript:ENSDART00000004075.7 gene_biotype:protein_coding transcript_biotype:protein_coding gene_symbol:uqcc2 description:ubiquinol-cytochrome c reductase complex assembly factor 2 [Source:NCBI gene;Acc:393731]	8.14502e-76		ENSORLP00000024743.2	pep primary_assembly:ASM223467v1:5:647016:649467:1 gene:ENSORLG00000019925.2 transcript:ENSORLT00000024744.2 gene_biotype:protein_coding transcript_biotype:protein_coding gene_symbol:uqcc2 description:ubiquinol-cytochrome-c reductase complex assembly factor 2 [Source:NCBI gene;Acc:101156472]	1.09419e-49
	g534	ENSDARP00000157052.1	pep chromosome:GRCz11:6:40578497:40581376:-1 gene:ENSDARG00000026655.5 transcript:ENSDART00000185412.1 gene_biotype:protein_coding transcript_biotype:protein_coding gene_symbol:tspo description:translocator protein [Source:ZFIN;Acc:ZDB-GENE-041010-125]	6.40855e-100		ENSORLP00000024729.2	pep primary_assembly:ASM223467v1:5:650698:652063:-1 gene:ENSORLG00000019914.2 transcript:ENSORLT00000024730.2 gene_biotype:protein_coding transcript_biotype:protein_coding gene_symbol:tspo description:translocator protein [Source:NCBI gene;Acc:101165869]	2.27628e-105
	g535	ENSDARP00000112780.1	pep chromosome:GRCz11:8:16486296:16515127:-1 gene:ENSDARG00000074126.5 transcript:ENSDART00000132681.2 gene_biotype:protein_coding transcript_biotype:protein_coding gene_symbol:ttc39a description:tetratricopeptide repeat domain 39A [Source:ZFIN;Acc:ZDB-GENE-091116-42]	3.96293e-07		ENSORLP00000036790.1	pep primary_assembly:ASM223467v1:19:13827326:13828600:1 gene:ENSORLG00000022070.1 transcript:ENSORLT00000039979.1 gene_biotype:protein_coding transcript_biotype:protein_coding	8.05822e-50
	g536	ENSDARP00000146396.1	pep chromosome:GRCz11:6:40591214:40604033:1 gene:ENSDARG00000078688.5 transcript:ENSDART00000188298.1 gene_biotype:protein_coding transcript_biotype:protein_coding gene_symbol:frs3 description:fibroblast growth factor receptor substrate 3 [Source:ZFIN;Acc:ZDB-GENE-131121-119]	0		ENSORLP00000002237.3	pep primary_assembly:ASM223467v1:5:4485986:4497891:1 gene:ENSORLG00000001798.3 transcript:ENSORLT00000002238.3 gene_biotype:protein_coding transcript_biotype:protein_coding gene_symbol:frs3 description:fibroblast growth factor receptor substrate 2 [Source:NCBI gene;Acc:101174825]	0
	g537	ENSDARP00000001971.8	pep chromosome:GRCz11:6:41118927:41135215:-1 gene:ENSDARG00000000730.14 transcript:ENSDART00000001861.9 gene_biotype:protein_coding transcript_biotype:protein_coding gene_symbol:slc6a22.1 description:solute carrier family 6 member 22, tandem duplicate 1 [Source:ZFIN;Acc:ZDB-GENE-030616-629]	0		ENSORLP00000032551.1	pep primary_assembly:ASM223467v1:5:4513632:4550809:1 gene:ENSORLG00000030259.1 transcript:ENSORLT00000032790.1 gene_biotype:protein_coding transcript_biotype:protein_coding description:sodium- and chloride-dependent GABA transporter 2 [Source:NCBI gene;Acc:101175070]	0
	g538	ENSDARP00000094532.2	pep chromosome:GRCz11:6:40629066:40646203:1 gene:ENSDARG00000074002.3 transcript:ENSDART00000103757.4 gene_biotype:protein_coding transcript_biotype:protein_coding gene_symbol:slc6a11a description:solute carrier family 6 member 11a [Source:ZFIN;Acc:ZDB-GENE-030131-3729]	0		ENSORLP00000002266.2	pep primary_assembly:ASM223467v1:5:4551290:4566690:1 gene:ENSORLG00000001818.2 transcript:ENSORLT00000002267.2 gene_biotype:protein_coding transcript_biotype:protein_coding gene_symbol:slc6a11a description:sodium- and chloride-dependent GABA transporter 2-like [Source:NCBI gene;Acc:101175312]	0
	g539	ENSDARP00000156272.1	pep chromosome:GRCz11:6:40647795:40651944:-1 gene:ENSDARG00000015422.8 transcript:ENSDART00000187423.1 gene_biotype:protein_coding transcript_biotype:protein_coding gene_symbol:ppil1 description:peptidylprolyl isomerase (cyclophilin)-like 1 [Source:ZFIN;Acc:ZDB-GENE-051009-1]	3.06177e-112		ENSORLP00000039420.1	pep primary_assembly:ASM223467v1:5:4566062:4573491:-1 gene:ENSORLG00000023486.1 transcript:ENSORLT00000045952.1 gene_biotype:protein_coding transcript_biotype:protein_coding gene_symbol:ppil1 description:peptidylprolyl isomerase like 1 [Source:NCBI gene;Acc:101159184]	5.08316e-113
	g540	ENSDARP00000094618.4	pep chromosome:GRCz11:CHR_ALT_CTG23_1_20:22667897:22686629:1 gene:ENSDARG00000116458.1 transcript:ENSDART00000103842.4 gene_biotype:protein_coding transcript_biotype:protein_coding gene_symbol:eno1a description:enolase 1a, (alpha) [Source:ZFIN;Acc:ZDB-GENE-030131-6048]	0		ENSORLP00000002352.2	pep primary_assembly:ASM223467v1:5:4598763:4606581:1 gene:ENSORLG00000001889.2 transcript:ENSORLT00000002353.2 gene_biotype:protein_coding transcript_biotype:protein_coding gene_symbol:eno1b description:alpha-enolase-like [Source:NCBI gene;Acc:101159663]	0
	g541	ENSDARP00000101018.2	pep chromosome:GRCz11:6:40671336:40689042:1 gene:ENSDARG00000075670.4 transcript:ENSDART00000111639.4 gene_biotype:protein_coding transcript_biotype:protein_coding gene_symbol:rereb description:arginine-glutamic acid dipeptide (RE) repeats b [Source:ZFIN;Acc:ZDB-GENE-070212-3]	0		ENSORLP00000002362.2	pep primary_assembly:ASM223467v1:5:4610102:4622887:1 gene:ENSORLG00000001897.2 transcript:ENSORLT00000002363.2 gene_biotype:protein_coding transcript_biotype:protein_coding gene_symbol:rereb description:arginine-glutamic acid dipeptide repeats protein [Source:NCBI gene;Acc:101175558]	0
	g542	ENSDARP00000099984.1	pep chromosome:GRCz11:6:40689357:40697585:-1 gene:ENSDARG00000076850.3 transcript:ENSDART00000113196.3 gene_biotype:protein_coding transcript_biotype:protein_coding gene_symbol:si:ch211-157b11.14 description:si:ch211-157b11.14 [Source:ZFIN;Acc:ZDB-GENE-131121-645]	2.20092e-64		ENSORLP00000038916.1	pep primary_assembly:ASM223467v1:5:4624105:4629434:-1 gene:ENSORLG00000026227.1 transcript:ENSORLT00000036732.1 gene_biotype:protein_coding transcript_biotype:protein_coding description:uncharacterized LOC101154859 [Source:NCBI gene;Acc:101154859]	1.40253e-154
	g543	ENSDARP00000128695.1	pep chromosome:GRCz11:6:40707162:40713204:-1 gene:ENSDARG00000086336.4 transcript:ENSDART00000153702.3 gene_biotype:protein_coding transcript_biotype:protein_coding gene_symbol:si:ch211-157b11.12 description:si:ch211-157b11.12 [Source:ZFIN;Acc:ZDB-GENE-041111-80]	4.14558e-60		ENSORLP00000030103.1	pep primary_assembly:ASM223467v1:5:4634256:4642076:-1 gene:ENSORLG00000030182.1 transcript:ENSORLT00000039561.1 gene_biotype:protein_coding transcript_biotype:protein_coding gene_symbol:si:ch211-157b11.12 description:chromosome 5 C1orf159 homolog [Source:NCBI gene;Acc:101155102]	8.13107e-111
	g544	ENSDARP00000128499.1	pep chromosome:GRCz11:6:40714811:40717048:1 gene:ENSDARG00000097704.2 transcript:ENSDART00000153868.2 gene_biotype:protein_coding transcript_biotype:protein_coding gene_symbol:ccdc36 description:coiled-coil domain containing 36 [Source:ZFIN;Acc:ZDB-GENE-131121-199]	3.00806e-34
	g545	ENSDARP00000094609.2	pep chromosome:GRCz11:6:40723554:40732692:1 gene:ENSDARG00000054127.7 transcript:ENSDART00000103833.5 gene_biotype:protein_coding transcript_biotype:protein_coding gene_symbol:slc26a6l description:solute carrier family 26 member 6, like [Source:ZFIN;Acc:ZDB-GENE-080220-10]	0		ENSORLP00000002390.2	pep primary_assembly:ASM223467v1:5:4652041:4658250:1 gene:ENSORLG00000001917.2 transcript:ENSORLT00000002391.2 gene_biotype:protein_coding transcript_biotype:protein_coding gene_symbol:slc26a6l description:solute carrier family 26 member 6 [Source:NCBI gene;Acc:101155595]	0
	g546	ENSDARP00000011269.7	pep chromosome:GRCz11:6:40745437:40755909:-1 gene:ENSDARG00000001993.9 transcript:ENSDART00000026257.8 gene_biotype:protein_coding transcript_biotype:protein_coding gene_symbol:myhb description:myosin, heavy chain b [Source:ZFIN;Acc:ZDB-GENE-081124-1]	0		ENSORLP00000002484.2	pep primary_assembly:ASM223467v1:8:8975797:8986477:1 gene:ENSORLG00000027272.1 transcript:ENSORLT00000002485.2 gene_biotype:protein_coding transcript_biotype:protein_coding description:myosin heavy chain, fast skeletal muscle [Source:NCBI gene;Acc:101164155]	0
	g547	ENSDARP00000011269.7	pep chromosome:GRCz11:6:40745437:40755909:-1 gene:ENSDARG00000001993.9 transcript:ENSDART00000026257.8 gene_biotype:protein_coding transcript_biotype:protein_coding gene_symbol:myhb description:myosin, heavy chain b [Source:ZFIN;Acc:ZDB-GENE-081124-1]	0		ENSORLP00000002484.2	pep primary_assembly:ASM223467v1:8:8975797:8986477:1 gene:ENSORLG00000027272.1 transcript:ENSORLT00000002485.2 gene_biotype:protein_coding transcript_biotype:protein_coding description:myosin heavy chain, fast skeletal muscle [Source:NCBI gene;Acc:101164155]	0
	g548	ENSDARP00000088845.5	pep chromosome:GRCz11:22:268352:278328:-1 gene:ENSDARG00000102414.2 transcript:ENSDART00000098072.5 gene_biotype:protein_coding transcript_biotype:protein_coding gene_symbol:myhz1.1 description:myosin, heavy polypeptide 1.1, skeletal muscle [Source:ZFIN;Acc:ZDB-GENE-000322-5]	9.83975e-57		ENSORLP00000007660.2	pep primary_assembly:ASM223467v1:17:20706653:20716775:-1 gene:ENSORLG00000006085.2 transcript:ENSORLT00000007661.2 gene_biotype:protein_coding transcript_biotype:protein_coding description:myosin-7 [Source:NCBI gene;Acc:101157595]	1.15649e-56
	g549	ENSDARP00000113230.1	pep chromosome:GRCz11:22:9472820:9513061:1 gene:ENSDARG00000078169.5 transcript:ENSDART00000138850.2 gene_biotype:protein_coding transcript_biotype:protein_coding gene_symbol:cacna2d2b description:calcium channel, voltage-dependent, alpha 2/delta subunit 2b [Source:ZFIN;Acc:ZDB-GENE-060503-99]	0		ENSORLP00000026455.1	pep primary_assembly:ASM223467v1:5:4767438:4807809:-1 gene:ENSORLG00000002164.2 transcript:ENSORLT00000033768.1 gene_biotype:protein_coding transcript_biotype:protein_coding gene_symbol:cacna2d2b description:voltage-dependent calcium channel subunit alpha-2/delta-2 [Source:NCBI gene;Acc:101156079]	0
	g550	ENSDARP00000141049.2	pep chromosome:GRCz11:22:36755283:36770649:-1 gene:ENSDARG00000038475.8 transcript:ENSDART00000169442.2 gene_biotype:protein_coding transcript_biotype:protein_coding gene_symbol:acy1 description:aminoacylase 1 [Source:ZFIN;Acc:ZDB-GENE-040426-755]	0		ENSORLP00000043095.1	pep primary_assembly:ASM223467v1:5:4813646:4827196:-1 gene:ENSORLG00000002219.2 transcript:ENSORLT00000046612.1 gene_biotype:protein_coding transcript_biotype:protein_coding gene_symbol:acy1 description:aminoacylase 1 [Source:NCBI gene;Acc:101160548]	0
	g551	ENSDARP00000153392.1	pep chromosome:GRCz11:6:54093505:54107269:-1 gene:ENSDARG00000059931.6 transcript:ENSDART00000190017.1 gene_biotype:protein_coding transcript_biotype:protein_coding gene_symbol:hyal2a description:hyaluronidase 2a [Source:ZFIN;Acc:ZDB-GENE-131121-41]	0		ENSORLP00000044226.1	pep primary_assembly:ASM223467v1:5:4834568:4839739:-1 gene:ENSORLG00000002235.2 transcript:ENSORLT00000046673.1 gene_biotype:protein_coding transcript_biotype:protein_coding gene_symbol:HYAL2 description:hyaluronidase-2 [Source:NCBI gene;Acc:101161047]	0
	g552	ENSDARP00000096613.4	pep chromosome:GRCz11:22:10660140:10663935:1 gene:ENSDARG00000025340.9 transcript:ENSDART00000105835.6 gene_biotype:protein_coding transcript_biotype:protein_coding gene_symbol:tusc2b description:tumor suppressor 2, mitochondrial calcium regulator b [Source:ZFIN;Acc:ZDB-GENE-040718-99]	1.19712e-59		ENSORLP00000027071.1	pep primary_assembly:ASM223467v1:5:4845040:4849190:-1 gene:ENSORLG00000027402.1 transcript:ENSORLT00000032182.1 gene_biotype:protein_coding transcript_biotype:protein_coding gene_symbol:tusc2b description:uncharacterized LOC101161305 [Source:NCBI gene;Acc:101161305]	4.53473e-71
	g553	ENSDARP00000121746.2	pep chromosome:GRCz11:22:10606863:10639022:1 gene:ENSDARG00000063031.7 transcript:ENSDART00000147975.3 gene_biotype:protein_coding transcript_biotype:protein_coding gene_symbol:rad54l2 description:RAD54 like 2 [Source:ZFIN;Acc:ZDB-GENE-030131-3097]	0		ENSORLP00000027174.1	pep primary_assembly:ASM223467v1:5:4869780:4884815:-1 gene:ENSORLG00000002276.2 transcript:ENSORLT00000039735.1 gene_biotype:protein_coding transcript_biotype:protein_coding gene_symbol:rad54l2 description:RAD54 like 2 [Source:NCBI gene;Acc:101156318]	0
	g554	ENSDARP00000064771.4	pep chromosome:GRCz11:22:10639440:10641873:-1 gene:ENSDARG00000044114.5 transcript:ENSDART00000064772.5 gene_biotype:protein_coding transcript_biotype:protein_coding gene_symbol:cyb561d2 description:cytochrome b561 family, member D2 [Source:ZFIN;Acc:ZDB-GENE-041010-205]	1.5287e-97		ENSORLP00000002787.1	pep primary_assembly:ASM223467v1:5:4862884:4864511:1 gene:ENSORLG00000002245.2 transcript:ENSORLT00000002788.2 gene_biotype:protein_coding transcript_biotype:protein_coding gene_symbol:cyb561d2 description:cytochrome b561 domain-containing protein 2 [Source:NCBI gene;Acc:101161793]	5.72133e-117
	g555	ENSDARP00000086210.5	pep chromosome:GRCz11:22:10591958:10604526:-1 gene:ENSDARG00000063051.8 transcript:ENSDART00000091777.6 gene_biotype:protein_coding transcript_biotype:protein_coding gene_symbol:bap1 description:BRCA1 associated protein-1 (ubiquitin carboxy-terminal hydrolase) [Source:NCBI gene;Acc:558885]	0		ENSORLP00000032604.1	pep primary_assembly:ASM223467v1:5:4886384:4897301:1 gene:ENSORLG00000002293.2 transcript:ENSORLT00000033961.1 gene_biotype:protein_coding transcript_biotype:protein_coding gene_symbol:bap1 description:BRCA1 associated protein 1 [Source:NCBI gene;Acc:101162036]	0
	g556	ENSDARP00000142420.1	pep chromosome:GRCz11:11:37509102:37589293:-1 gene:ENSDARG00000079161.5 transcript:ENSDART00000172989.2 gene_biotype:protein_coding transcript_biotype:protein_coding gene_symbol:bsnb description:bassoon (presynaptic cytomatrix protein) b [Source:ZFIN;Acc:ZDB-GENE-120628-1]	1.21486e-39		ENSORLP00000037775.1	pep primary_assembly:ASM223467v1:5:4899738:4978822:1 gene:ENSORLG00000002312.2 transcript:ENSORLT00000046788.1 gene_biotype:protein_coding transcript_biotype:protein_coding gene_symbol:bsnb description:protein bassoon [Source:NCBI gene;Acc:101156568]	8.0477e-90
	g557	ENSDARP00000136620.2	pep chromosome:GRCz11:11:37310881:37411492:-1 gene:ENSDARG00000105178.3 transcript:ENSDART00000166468.2 gene_biotype:protein_coding transcript_biotype:protein_coding gene_symbol:erc2 description:ELKS/RAB6-interacting/CAST family member 2 [Source:ZFIN;Acc:ZDB-GENE-130530-700]	0		ENSORLP00000030898.1	pep primary_assembly:ASM223467v1:5:5014325:5067920:1 gene:ENSORLG00000002341.2 transcript:ENSORLT00000041685.1 gene_biotype:protein_coding transcript_biotype:protein_coding gene_symbol:erc2 description:ELKS/RAB6-interacting/CAST family member 2 [Source:NCBI gene;Acc:101156810]	0
	g558	ENSDARP00000022538.8	pep chromosome:GRCz11:8:54202554:54210276:1 gene:ENSDARG00000006990.9 transcript:ENSDART00000020569.9 gene_biotype:protein_coding transcript_biotype:protein_coding gene_symbol:creld1b description:cysteine-rich with EGF-like domains 1b [Source:ZFIN;Acc:ZDB-GENE-161219-1]	2.48353e-103		ENSORLP00000013904.2	pep primary_assembly:ASM223467v1:7:17199618:17207520:-1 gene:ENSORLG00000011083.2 transcript:ENSORLT00000013905.2 gene_biotype:protein_coding transcript_biotype:protein_coding gene_symbol:creld1b description:cysteine rich with EGF like domains 1 [Source:NCBI gene;Acc:101170184]	1.21936e-105
	g559	ENSDARP00000141005.1	pep chromosome:GRCz11:11:37250839:37275229:1 gene:ENSDARG00000099902.3 transcript:ENSDART00000170209.2 gene_biotype:protein_coding transcript_biotype:protein_coding gene_symbol:il17rc description:interleukin 17 receptor C [Source:ZFIN;Acc:ZDB-GENE-120111-3]	1.48685e-56		ENSORLP00000039012.1	pep primary_assembly:ASM223467v1:7:17208507:17223275:-1 gene:ENSORLG00000025205.1 transcript:ENSORLT00000036300.1 gene_biotype:protein_coding transcript_biotype:protein_coding description:interleukin 17 receptor C [Source:NCBI gene;Acc:111947660]	5.76539e-78
	g560	ENSDARP00000139541.1	pep chromosome:GRCz11:11:37201501:37229098:1 gene:ENSDARG00000100406.3 transcript:ENSDART00000171273.2 gene_biotype:protein_coding transcript_biotype:protein_coding gene_symbol:zgc:112265 description:zgc:112265 [Source:ZFIN;Acc:ZDB-GENE-050626-133]	0		ENSORLP00000009718.2	pep primary_assembly:ASM223467v1:5:15448550:15460488:-1 gene:ENSORLG00000007760.2 transcript:ENSORLT00000009719.2 gene_biotype:protein_coding transcript_biotype:protein_coding gene_symbol:itih1 description:inter-alpha-trypsin inhibitor heavy chain 3 [Source:NCBI gene;Acc:101161797]	4.78763e-162
	g561	ENSDARP00000142613.1	pep chromosome:GRCz11:11:37137196:37170438:1 gene:ENSDARG00000104989.3 transcript:ENSDART00000172950.2 gene_biotype:protein_coding transcript_biotype:protein_coding gene_symbol:wnk2 description:WNK lysine deficient protein kinase 2 [Source:ZFIN;Acc:ZDB-GENE-160114-3]	7.54872e-21		ENSORLP00000044865.1	pep primary_assembly:ASM223467v1:5:5097951:5137378:-1 gene:ENSORLG00000026376.1 transcript:ENSORLT00000029570.1 gene_biotype:protein_coding transcript_biotype:protein_coding gene_symbol:wnk2 description:serine/threonine-protein kinase WNK2 [Source:NCBI gene;Acc:101157048]	7.11246e-41
	g562	ENSDARP00000142613.1	pep chromosome:GRCz11:11:37137196:37170438:1 gene:ENSDARG00000104989.3 transcript:ENSDART00000172950.2 gene_biotype:protein_coding transcript_biotype:protein_coding gene_symbol:wnk2 description:WNK lysine deficient protein kinase 2 [Source:ZFIN;Acc:ZDB-GENE-160114-3]	0		ENSORLP00000034711.1	pep primary_assembly:ASM223467v1:5:5108359:5137378:-1 gene:ENSORLG00000026376.1 transcript:ENSORLT00000030204.1 gene_biotype:protein_coding transcript_biotype:protein_coding gene_symbol:wnk2 description:serine/threonine-protein kinase WNK2 [Source:NCBI gene;Acc:101157048]	0
	g563	ENSDARP00000130916.1	pep chromosome:GRCz11:11:37105640:37120954:-1 gene:ENSDARG00000103663.2 transcript:ENSDART00000172074.2 gene_biotype:protein_coding transcript_biotype:protein_coding description:si:ch1073-278o19.1 [Source:ZFIN;Acc:ZDB-GENE-141216-96]	6.25235e-55		ENSORLP00000037705.1	pep primary_assembly:ASM223467v1:5:5141138:5152627:1 gene:ENSORLG00000029216.1 transcript:ENSORLT00000038248.1 gene_biotype:protein_coding transcript_biotype:protein_coding gene_symbol:NINJ1 description:ninjurin-1 [Source:NCBI gene;Acc:101157287]	4.47301e-64
	g564	ENSDARP00000146969.1	pep chromosome:GRCz11:11:37096520:37100119:1 gene:ENSDARG00000091304.4 transcript:ENSDART00000181503.1 gene_biotype:protein_coding transcript_biotype:protein_coding gene_symbol:card19 description:caspase recruitment domain family, member 19 [Source:ZFIN;Acc:ZDB-GENE-041008-5]	6.97767e-84		ENSORLP00000002933.2	pep primary_assembly:ASM223467v1:5:5150572:5152627:-1 gene:ENSORLG00000002361.2 transcript:ENSORLT00000002934.2 gene_biotype:protein_coding transcript_biotype:protein_coding gene_symbol:card19 description:caspase recruitment domain family member 19 [Source:NCBI gene;Acc:101162279]	1.00342e-108
	g565	ENSDARP00000100869.2	pep chromosome:GRCz11:11:37049347:37088934:1 gene:ENSDARG00000075571.4 transcript:ENSDART00000109235.3 gene_biotype:protein_coding transcript_biotype:protein_coding gene_symbol:bicd2 description:bicaudal D homolog 2 (Drosophila) [Source:ZFIN;Acc:ZDB-GENE-120717-1]	0		ENSORLP00000002939.2	pep primary_assembly:ASM223467v1:5:5153600:5165796:-1 gene:ENSORLG00000002367.2 transcript:ENSORLT00000002940.2 gene_biotype:protein_coding transcript_biotype:protein_coding gene_symbol:bicd2 description:protein bicaudal D homolog 2 [Source:NCBI gene;Acc:101162517]	0
	g566
	g567	ENSDARP00000045887.5	pep chromosome:GRCz11:11:36989696:37035835:1 gene:ENSDARG00000029689.11 transcript:ENSDART00000045888.9 gene_biotype:protein_coding transcript_biotype:protein_coding gene_symbol:tkta description:transketolase a [Source:ZFIN;Acc:ZDB-GENE-130530-578]	1.1061e-140		ENSORLP00000003041.1	pep primary_assembly:ASM223467v1:5:5169602:5178282:-1 gene:ENSORLG00000002447.2 transcript:ENSORLT00000003042.2 gene_biotype:protein_coding transcript_biotype:protein_coding gene_symbol:tkta description:transketolase-like [Source:NCBI gene;Acc:101162749]	9.40487e-143
	g568	ENSDARP00000137557.2	pep chromosome:GRCz11:11:36793550:36963988:-1 gene:ENSDARG00000102773.3 transcript:ENSDART00000168288.2 gene_biotype:protein_coding transcript_biotype:protein_coding gene_symbol:cacna1da description:calcium channel, voltage-dependent, L type, alpha 1D subunit, a [Source:ZFIN;Acc:ZDB-GENE-030616-135]	4.95625e-112		ENSORLP00000044853.1	pep primary_assembly:ASM223467v1:5:5205012:5271917:1 gene:ENSORLG00000002583.2 transcript:ENSORLT00000035882.1 gene_biotype:protein_coding transcript_biotype:protein_coding gene_symbol:cacna1da description:voltage-dependent L-type calcium channel subunit alpha-1D [Source:NCBI gene;Acc:101157531]	1.31723e-124
	g569	ENSDARP00000134024.3	pep chromosome:GRCz11:11:36793473:36957127:-1 gene:ENSDARG00000102773.3 transcript:ENSDART00000168528.3 gene_biotype:protein_coding transcript_biotype:protein_coding gene_symbol:cacna1da description:calcium channel, voltage-dependent, L type, alpha 1D subunit, a [Source:ZFIN;Acc:ZDB-GENE-030616-135]	0		ENSORLP00000040166.1	pep primary_assembly:ASM223467v1:5:5205012:5271543:1 gene:ENSORLG00000002583.2 transcript:ENSORLT00000037396.1 gene_biotype:protein_coding transcript_biotype:protein_coding gene_symbol:cacna1da description:voltage-dependent L-type calcium channel subunit alpha-1D [Source:NCBI gene;Acc:101157531]	0
	g570	ENSDARP00000137557.2	pep chromosome:GRCz11:11:36793550:36963988:-1 gene:ENSDARG00000102773.3 transcript:ENSDART00000168288.2 gene_biotype:protein_coding transcript_biotype:protein_coding gene_symbol:cacna1da description:calcium channel, voltage-dependent, L type, alpha 1D subunit, a [Source:ZFIN;Acc:ZDB-GENE-030616-135]	0		ENSORLP00000040166.1	pep primary_assembly:ASM223467v1:5:5205012:5271543:1 gene:ENSORLG00000002583.2 transcript:ENSORLT00000037396.1 gene_biotype:protein_coding transcript_biotype:protein_coding gene_symbol:cacna1da description:voltage-dependent L-type calcium channel subunit alpha-1D [Source:NCBI gene;Acc:101157531]	0
	g571	ENSDARP00000137557.2	pep chromosome:GRCz11:11:36793550:36963988:-1 gene:ENSDARG00000102773.3 transcript:ENSDART00000168288.2 gene_biotype:protein_coding transcript_biotype:protein_coding gene_symbol:cacna1da description:calcium channel, voltage-dependent, L type, alpha 1D subunit, a [Source:ZFIN;Acc:ZDB-GENE-030616-135]	9.64386e-108		ENSORLP00000034914.1	pep primary_assembly:ASM223467v1:5:5205012:5271543:1 gene:ENSORLG00000002583.2 transcript:ENSORLT00000028223.1 gene_biotype:protein_coding transcript_biotype:protein_coding gene_symbol:cacna1da description:voltage-dependent L-type calcium channel subunit alpha-1D [Source:NCBI gene;Acc:101157531]	4.61721e-133
	g572	ENSDARP00000141859.1	pep chromosome:GRCz11:11:36777614:36788797:1 gene:ENSDARG00000044672.7 transcript:ENSDART00000158151.3 gene_biotype:protein_coding transcript_biotype:protein_coding gene_symbol:parapinopsinb description:parapinopsin b [Source:ZFIN;Acc:ZDB-GENE-030616-134]	1.76991e-143		ENSORLP00000026758.1	pep primary_assembly:ASM223467v1:5:5270393:5277000:-1 gene:ENSORLG00000002606.2 transcript:ENSORLT00000034169.1 gene_biotype:protein_coding transcript_biotype:protein_coding gene_symbol:parapinopsinb description:parapinopsin-like [Source:NCBI gene;Acc:101157770]	0
	g573	ENSDARP00000001281.10	pep chromosome:GRCz11:11:36688794:36765834:-1 gene:ENSDARG00000078760.4 transcript:ENSDART00000002055.11 gene_biotype:protein_coding transcript_biotype:protein_coding gene_symbol:cacna2d3 description:calcium channel, voltage dependent, alpha2/delta subunit 3 [Source:ZFIN;Acc:ZDB-GENE-030616-133]	0		ENSORLP00000028053.1	pep primary_assembly:ASM223467v1:5:5285536:5321048:1 gene:ENSORLG00000002681.2 transcript:ENSORLT00000040294.1 gene_biotype:protein_coding transcript_biotype:protein_coding gene_symbol:cacna2d3 description:voltage-dependent calcium channel subunit alpha-2/delta-3 [Source:NCBI gene;Acc:101158014]	0
	g574	ENSDARP00000130504.1	pep chromosome:GRCz11:5:68326858:68333081:-1 gene:ENSDARG00000102892.3 transcript:ENSDART00000168786.3 gene_biotype:protein_coding transcript_biotype:protein_coding gene_symbol:h1m description:linker histone H1M [Source:ZFIN;Acc:ZDB-GENE-030131-5614]	3.70448e-36		ENSORLP00000041759.1	pep primary_assembly:ASM223467v1:5:5372605:5376296:1 gene:ENSORLG00000024434.1 transcript:ENSORLT00000038046.1 gene_biotype:protein_coding transcript_biotype:protein_coding description:protein B4 [Source:NCBI gene;Acc:101163406]	2.47916e-54
	g575	ENSDARP00000153961.1	pep chromosome:GRCz11:CHR_ALT_CTG11_1_14:18216458:18243702:1 gene:ENSDARG00000114655.1 transcript:ENSDART00000182468.1 gene_biotype:protein_coding transcript_biotype:protein_coding gene_symbol:tmcc1b description:transmembrane and coiled-coil domain family 1b [Source:ZFIN;Acc:ZDB-GENE-061013-154]	6.69019e-107		ENSORLP00000003373.2	pep primary_assembly:ASM223467v1:5:5378227:5397903:-1 gene:ENSORLG00000002705.2 transcript:ENSORLT00000003374.2 gene_biotype:protein_coding transcript_biotype:protein_coding gene_symbol:tmcc1b description:transmembrane and coiled-coil domains protein 1 [Source:NCBI gene;Acc:101163807]	1.28286e-118
	g576	ENSDARP00000153961.1	pep chromosome:GRCz11:CHR_ALT_CTG11_1_14:18216458:18243702:1 gene:ENSDARG00000114655.1 transcript:ENSDART00000182468.1 gene_biotype:protein_coding transcript_biotype:protein_coding gene_symbol:tmcc1b description:transmembrane and coiled-coil domain family 1b [Source:ZFIN;Acc:ZDB-GENE-061013-154]	0		ENSORLP00000003373.2	pep primary_assembly:ASM223467v1:5:5378227:5397903:-1 gene:ENSORLG00000002705.2 transcript:ENSORLT00000003374.2 gene_biotype:protein_coding transcript_biotype:protein_coding gene_symbol:tmcc1b description:transmembrane and coiled-coil domains protein 1 [Source:NCBI gene;Acc:101163807]	0
	g577	ENSDARP00000103731.5	pep chromosome:GRCz11:11:18183220:18200701:1 gene:ENSDARG00000116193.1 transcript:ENSDART00000113468.5 gene_biotype:protein_coding transcript_biotype:protein_coding gene_symbol:LO018315.6 description:uncharacterized LOC100334068 [Source:NCBI gene;Acc:100334068]	2.52166e-59		ENSORLP00000028568.1	pep primary_assembly:ASM223467v1:5:5400291:5405122:-1 gene:ENSORLG00000002720.2 transcript:ENSORLT00000046771.1 gene_biotype:protein_coding transcript_biotype:protein_coding description:proline-rich protein 36 [Source:NCBI gene;Acc:100049323]	5.68751e-105
	g578	ENSDARP00000129709.2	pep chromosome:GRCz11:11:18023465:18030903:1 gene:ENSDARG00000097323.3 transcript:ENSDART00000156389.3 gene_biotype:protein_coding transcript_biotype:protein_coding gene_symbol:si:ch211-14i3.2 description:si:ch211-14i3.2 [Source:ZFIN;Acc:ZDB-GENE-131121-318]	1.34564e-113		ENSORLP00000034919.1	pep primary_assembly:ASM223467v1:5:5405485:5408325:-1 gene:ENSORLG00000030194.1 transcript:ENSORLT00000038586.1 gene_biotype:protein_coding transcript_biotype:protein_coding description:proline-rich transmembrane protein 3-like [Source:NCBI gene;Acc:110015099]	0
	g579	ENSDARP00000146917.1	pep chromosome:GRCz11:CHR_ALT_CTG11_1_13:18032759:18052330:-1 gene:ENSDARG00000111720.1 transcript:ENSDART00000183444.1 gene_biotype:protein_coding transcript_biotype:protein_coding gene_symbol:qrich1 description:glutamine-rich 1 [Source:ZFIN;Acc:ZDB-GENE-030131-8204]	0		ENSORLP00000032104.1	pep primary_assembly:ASM223467v1:5:5411761:5424001:1 gene:ENSORLG00000002740.2 transcript:ENSORLT00000040803.1 gene_biotype:protein_coding transcript_biotype:protein_coding gene_symbol:qrich1 description:glutamine-rich protein 1 [Source:NCBI gene;Acc:101164050]	0
	g580	ENSDARP00000149983.1	pep chromosome:GRCz11:CHR_ALT_CTG11_1_13:18018678:18028889:1 gene:ENSDARG00000112436.1 transcript:ENSDART00000181871.1 gene_biotype:protein_coding transcript_biotype:protein_coding gene_symbol:rpusd4 description:RNA pseudouridine synthase D4 [Source:NCBI gene;Acc:445101]	1.17827e-143		ENSORLP00000003430.2	pep primary_assembly:ASM223467v1:5:5419341:5423891:-1 gene:ENSORLG00000002750.2 transcript:ENSORLT00000003431.2 gene_biotype:protein_coding transcript_biotype:protein_coding gene_symbol:rpusd4 description:mitochondrial RNA pseudouridine synthase rpusd4-like [Source:NCBI gene;Acc:101164300]	0
	g581	ENSDARP00000094821.3	pep chromosome:GRCz11:11:17965098:17981427:-1 gene:ENSDARG00000009727.12 transcript:ENSDART00000104046.6 gene_biotype:protein_coding transcript_biotype:protein_coding gene_symbol:twf2b description:twinfilin actin-binding protein 2b [Source:ZFIN;Acc:ZDB-GENE-050522-238]	0		ENSORLP00000004824.2	pep primary_assembly:ASM223467v1:5:8139035:8154787:-1 gene:ENSORLG00000003864.2 transcript:ENSORLT00000004825.2 gene_biotype:protein_coding transcript_biotype:protein_coding gene_symbol:wdr82 description:WD repeat domain 82 [Source:NCBI gene;Acc:110015105]	0
	g582	ENSDARP00000079296.4	pep chromosome:GRCz11:6:41504120:41506749:1 gene:ENSDARG00000060316.6 transcript:ENSDART00000084861.5 gene_biotype:protein_coding transcript_biotype:protein_coding gene_symbol:cish description:cytokine inducible SH2-containing protein [Source:ZFIN;Acc:ZDB-GENE-050907-1]	3.65252e-62		ENSORLP00000045388.1	pep primary_assembly:ASM223467v1:5:1688250:1693883:1 gene:ENSORLG00000025575.1 transcript:ENSORLT00000046383.1 gene_biotype:protein_coding transcript_biotype:protein_coding gene_symbol:socs8 description:suppressor of cytokine signaling 8 [Source:NCBI gene;Acc:100144389]	2.81351e-100
	g583	ENSDARP00000109720.2	pep chromosome:GRCz11:8:25900049:25906026:1 gene:ENSDARG00000094673.3 transcript:ENSDART00000124300.4 gene_biotype:protein_coding transcript_biotype:protein_coding gene_symbol:rhoab description:ras homolog gene family, member Ab [Source:NCBI gene;Acc:100006041]	2.08148e-140		ENSORLP00000023516.2	pep primary_assembly:ASM223467v1:5:1694949:1698649:1 gene:ENSORLG00000019911.2 transcript:ENSORLT00000023517.2 gene_biotype:protein_coding transcript_biotype:protein_coding description:transforming protein RhoA [Source:NCBI gene;Acc:101173444]	2.86719e-141
	g584	ENSDARP00000151463.1	pep chromosome:GRCz11:23:900955:912817:-1 gene:ENSDARG00000116058.1 transcript:ENSDART00000192851.1 gene_biotype:protein_coding transcript_biotype:protein_coding gene_symbol:rhoac description:ras homolog gene family, member Ac [Source:NCBI gene;Acc:406659]	9.93913e-60		ENSORLP00000003417.2	pep primary_assembly:ASM223467v1:7:31522345:31527850:1 gene:ENSORLG00000018833.2 transcript:ENSORLT00000003418.2 gene_biotype:protein_coding transcript_biotype:protein_coding gene_symbol:rhoaa description:rho-related GTP-binding protein RhoA-C [Source:NCBI gene;Acc:101160539]	5.77056e-60
	g585	ENSDARP00000140038.2	pep chromosome:GRCz11:3:59411956:60282238:1 gene:ENSDARG00000098821.2 transcript:ENSDART00000166982.2 gene_biotype:protein_coding transcript_biotype:protein_coding gene_symbol:sec14l1 description:SEC14-like protein 1 [Source:NCBI gene;Acc:110439320]	2.00923e-24
	g586	ENSDARP00000145450.1	pep chromosome:GRCz11:22:76469:80533:-1 gene:ENSDARG00000115428.1 transcript:ENSDART00000183124.1 gene_biotype:protein_coding transcript_biotype:protein_coding gene_symbol:CABZ01101813.1 description:transmembrane protein 43-like [Source:NCBI gene;Acc:101882355]	1.62236e-68		ENSORLP00000023380.2	pep primary_assembly:ASM223467v1:5:1701227:1705716:-1 gene:ENSORLG00000018713.2 transcript:ENSORLT00000023381.2 gene_biotype:protein_coding transcript_biotype:protein_coding gene_symbol:TMEM43 description:transmembrane protein 43 [Source:NCBI gene;Acc:101173203]	0
	g587	ENSDARP00000111451.2	pep chromosome:GRCz11:23:26063149:26077038:-1 gene:ENSDARG00000056122.7 transcript:ENSDART00000126299.4 gene_biotype:protein_coding transcript_biotype:protein_coding gene_symbol:gdi1 description:GDP dissociation inhibitor 1 [Source:ZFIN;Acc:ZDB-GENE-050522-504]	0		ENSORLP00000044071.1	pep primary_assembly:ASM223467v1:7:25344559:25355705:1 gene:ENSORLG00000016266.2 transcript:ENSORLT00000044922.1 gene_biotype:protein_coding transcript_biotype:protein_coding gene_symbol:gdi1 description:GDP dissociation inhibitor 1 [Source:NCBI gene;Acc:101171993]	0
	g588	ENSDARP00000134881.2	pep chromosome:GRCz11:22:89989:94519:-1 gene:ENSDARG00000112931.1 transcript:ENSDART00000161432.2 gene_biotype:protein_coding transcript_biotype:protein_coding gene_symbol:ndufaf3 description:NADH:ubiquinone oxidoreductase complex assembly factor [Source:NCBI gene;Acc:791133]	3.82019e-72		ENSORLP00000026928.1	pep primary_assembly:ASM223467v1:5:1714439:1719197:-1 gene:ENSORLG00000022621.1 transcript:ENSORLT00000046765.1 gene_biotype:protein_coding transcript_biotype:protein_coding gene_symbol:ndufaf3 description:NADH:ubiquinone oxidoreductase complex assembly factor 3 [Source:NCBI gene;Acc:101172797]	6.50527e-106
	g589	ENSDARP00000098947.3	pep chromosome:GRCz11:22:94692:102265:1 gene:ENSDARG00000079475.4 transcript:ENSDART00000114777.4 gene_biotype:protein_coding transcript_biotype:protein_coding gene_symbol:nckipsd description:NCK interacting protein with SH3 domain [Source:ZFIN;Acc:ZDB-GENE-130326-2]	0		ENSORLP00000023217.1	pep primary_assembly:ASM223467v1:5:1719913:1731251:1 gene:ENSORLG00000018563.2 transcript:ENSORLT00000023218.2 gene_biotype:protein_coding transcript_biotype:protein_coding gene_symbol:nckipsd description:NCK interacting protein with SH3 domain [Source:NCBI gene;Acc:101161222]	0
	g590	ENSDARP00000059139.6	pep chromosome:GRCz11:22:105376:109686:1 gene:ENSDARG00000040401.8 transcript:ENSDART00000059140.8 gene_biotype:protein_coding transcript_biotype:protein_coding gene_symbol:slc25a20 description:solute carrier family 25 member 20 [Source:ZFIN;Acc:ZDB-GENE-040426-1869]	0		ENSORLP00000023141.2	pep primary_assembly:ASM223467v1:5:1734873:1742136:1 gene:ENSORLG00000018497.2 transcript:ENSORLT00000023142.2 gene_biotype:protein_coding transcript_biotype:protein_coding gene_symbol:slc25a20 description:solute carrier family 25 member 20 [Source:ZFIN;Acc:ZDB-GENE-040426-1869]	0
	g591	ENSDARP00000100192.3	pep chromosome:GRCz11:22:130967:155627:-1 gene:ENSDARG00000074332.6 transcript:ENSDART00000110807.5 gene_biotype:protein_coding transcript_biotype:protein_coding description:si:ch1073-335m2.2 [Source:ZFIN;Acc:ZDB-GENE-081104-82]	0		ENSORLP00000023046.2	pep primary_assembly:ASM223467v1:5:1750602:1772050:-1 gene:ENSORLG00000018414.2 transcript:ENSORLT00000023047.2 gene_biotype:protein_coding transcript_biotype:protein_coding description:spen family transcriptional repressor [Source:NCBI gene;Acc:101160467]	0
	g592	ENSDARP00000112948.1	pep chromosome:GRCz11:22:158112:164944:-1 gene:ENSDARG00000071558.6 transcript:ENSDART00000145379.2 gene_biotype:protein_coding transcript_biotype:protein_coding gene_symbol:fblim1 description:filamin binding LIM protein 1 [Source:ZFIN;Acc:ZDB-GENE-061013-662]	1.50016e-106		ENSORLP00000040721.1	pep primary_assembly:ASM223467v1:5:1772344:1782001:-1 gene:ENSORLG00000029295.1 transcript:ENSORLT00000039639.1 gene_biotype:protein_coding transcript_biotype:protein_coding gene_symbol:fblim1 description:filamin binding LIM protein 1 [Source:NCBI gene;Acc:101160221]	8.15827e-146
	g593	ENSDARP00000128216.1	pep chromosome:GRCz11:23:24485657:24488696:-1 gene:ENSDARG00000097606.2 transcript:ENSDART00000155593.2 gene_biotype:protein_coding transcript_biotype:protein_coding gene_symbol:tmem82 description:transmembrane protein 82 [Source:ZFIN;Acc:ZDB-GENE-131127-584]	5.14599e-103		ENSORLP00000023018.2	pep primary_assembly:ASM223467v1:5:1785609:1787793:-1 gene:ENSORLG00000018387.2 transcript:ENSORLT00000023019.2 gene_biotype:protein_coding transcript_biotype:protein_coding gene_symbol:TMEM82 description:transmembrane protein 82 [Source:NCBI gene;Acc:101172561]	7.83246e-161
	g594	ENSDARP00000140871.1	pep chromosome:GRCz11:5:54297319:54300725:-1 gene:ENSDARG00000102783.2 transcript:ENSDART00000163048.2 gene_biotype:protein_coding transcript_biotype:protein_coding gene_symbol:slc25a35 description:solute carrier family 25 member 35 [Source:NCBI gene;Acc:557185]	2.70917e-120		ENSORLP00000023003.2	pep primary_assembly:ASM223467v1:5:1788100:1795186:-1 gene:ENSORLG00000018375.2 transcript:ENSORLT00000023004.2 gene_biotype:protein_coding transcript_biotype:protein_coding gene_symbol:SLC25A34 description:solute carrier family 25 member 34 [Source:NCBI gene;Acc:101172312]	0
	g595	ENSDARP00000112336.2	pep chromosome:GRCz11:22:191931:193234:-1 gene:ENSDARG00000087545.2 transcript:ENSDART00000131067.2 gene_biotype:protein_coding transcript_biotype:protein_coding gene_symbol:fbxo42 description:F-box protein 42 [Source:ZFIN;Acc:ZDB-GENE-030131-7399]	7.08119e-92		ENSORLP00000042871.1	pep primary_assembly:ASM223467v1:5:1795401:1808282:-1 gene:ENSORLG00000022196.1 transcript:ENSORLT00000031611.1 gene_biotype:protein_coding transcript_biotype:protein_coding gene_symbol:fbxo42 description:F-box protein 42 [Source:NCBI gene;Acc:101172058]	0
	g596	ENSDARP00000151572.1	pep chromosome:GRCz11:CHR_ALT_CTG23_1_25:24506093:24511363:1 gene:ENSDARG00000114005.1 transcript:ENSDART00000186768.1 gene_biotype:protein_coding transcript_biotype:protein_coding gene_symbol:szrd1 description:SUZ RNA binding domain containing 1 [Source:NCBI gene;Acc:554231]	5.4756e-71		ENSORLP00000044424.1	pep primary_assembly:ASM223467v1:5:1827479:1831277:1 gene:ENSORLG00000022923.1 transcript:ENSORLT00000036967.1 gene_biotype:protein_coding transcript_biotype:protein_coding gene_symbol:SZRD1 description:SUZ RNA binding domain containing 1 [Source:NCBI gene;Acc:101171808]	2.02254e-92
	g597	ENSDARP00000067632.5	pep chromosome:GRCz11:22:341990:347424:-1 gene:ENSDARG00000046002.9 transcript:ENSDART00000067633.7 gene_biotype:protein_coding transcript_biotype:protein_coding gene_symbol:necap2 description:NECAP endocytosis associated 2 [Source:ZFIN;Acc:ZDB-GENE-050522-67]	3.24573e-129		ENSORLP00000041113.1	pep primary_assembly:ASM223467v1:5:1833786:1843600:1 gene:ENSORLG00000018349.2 transcript:ENSORLT00000034658.1 gene_biotype:protein_coding transcript_biotype:protein_coding gene_symbol:necap2 description:adaptin ear-binding coat-associated protein 2 [Source:NCBI gene;Acc:101171555]	5.18056e-144
	g598	ENSDARP00000065237.3	pep chromosome:GRCz11:6:27361978:27450504:1 gene:ENSDARG00000017425.9 transcript:ENSDART00000065238.5 gene_biotype:protein_coding transcript_biotype:protein_coding gene_symbol:crocc2 description:ciliary rootlet coiled-coil, rootletin family member 2 [Source:ZFIN;Acc:ZDB-GENE-131121-625]	0		ENSORLP00000022962.2	pep primary_assembly:ASM223467v1:5:1848908:1877843:1 gene:ENSORLG00000018334.2 transcript:ENSORLT00000022963.2 gene_biotype:protein_coding transcript_biotype:protein_coding gene_symbol:CROCC description:ciliary rootlet coiled-coil, rootletin [Source:NCBI gene;Acc:101159974]	0
	g599	ENSDARP00000154152.1	pep chromosome:GRCz11:16:12669765:12689080:-1 gene:ENSDARG00000090560.4 transcript:ENSDART00000184587.1 gene_biotype:protein_coding transcript_biotype:protein_coding gene_symbol:mfap5 description:microfibril associated protein 5 [Source:ZFIN;Acc:ZDB-GENE-100922-279]	1.905e-27		ENSORLP00000022934.2	pep primary_assembly:ASM223467v1:5:1876610:1885067:-1 gene:ENSORLG00000018316.2 transcript:ENSORLT00000022935.2 gene_biotype:protein_coding transcript_biotype:protein_coding gene_symbol:MFAP2 description:microfibril associated protein 2 [Source:HGNC Symbol;Acc:HGNC:7033]	2.12152e-31
	g600	ENSDARP00000062263.5	pep chromosome:GRCz11:22:11395:18224:1 gene:ENSDARG00000075768.5 transcript:ENSDART00000062264.8 gene_biotype:protein_coding transcript_biotype:protein_coding gene_symbol:sdhb description:succinate dehydrogenase complex, subunit B, iron sulfur (Ip) [Source:NCBI gene;Acc:562149]	2.17557e-179		ENSORLP00000028814.1	pep primary_assembly:ASM223467v1:5:1889895:1898712:-1 gene:ENSORLG00000023852.1 transcript:ENSORLT00000027239.1 gene_biotype:protein_coding transcript_biotype:protein_coding gene_symbol:sdhb description:succinate dehydrogenase [ubiquinone] iron-sulfur subunit, mitochondrial [Source:NCBI gene;Acc:101171309]	0
	g601	ENSDARP00000111625.1	pep chromosome:GRCz11:22:9165:10826:-1 gene:ENSDARG00000090462.3 transcript:ENSDART00000125700.2 gene_biotype:protein_coding transcript_biotype:protein_coding gene_symbol:mrpl20 description:mitochondrial ribosomal protein L20 [Source:ZFIN;Acc:ZDB-GENE-030131-5299]	7.04096e-85		ENSORLP00000022918.1	pep primary_assembly:ASM223467v1:5:1903469:1906489:1 gene:ENSORLG00000018304.2 transcript:ENSORLT00000022919.2 gene_biotype:protein_coding transcript_biotype:protein_coding gene_symbol:mrpl20 description:mitochondrial ribosomal protein L20 [Source:NCBI gene;Acc:101171059]	6.55914e-94
	g602	ENSDARP00000108972.1	pep chromosome:GRCz11:22:5156:7050:-1 gene:ENSDARG00000086848.3 transcript:ENSDART00000127829.3 gene_biotype:protein_coding transcript_biotype:protein_coding gene_symbol:atad3 description:ATPase family AAA domain containing 3 [Source:ZFIN;Acc:ZDB-GENE-040426-1826]	4.08448e-120		ENSORLP00000022912.2	pep primary_assembly:ASM223467v1:5:1911331:1926062:1 gene:ENSORLG00000018296.2 transcript:ENSORLT00000022913.2 gene_biotype:protein_coding transcript_biotype:protein_coding gene_symbol:ATAD3A description:ATPase family AAA domain containing 3A [Source:NCBI gene;Acc:101170821]	0
	g603	ENSDARP00000148665.1	pep chromosome:GRCz11:CHR_ALT_CTG23_1_25:24563673:24574105:-1 gene:ENSDARG00000116647.1 transcript:ENSDART00000193657.1 gene_biotype:protein_coding transcript_biotype:protein_coding gene_symbol:tmem240a description:transmembrane protein 240a [Source:ZFIN;Acc:ZDB-GENE-090313-306]	5.18896e-49		ENSORLP00000026124.1	pep primary_assembly:ASM223467v1:7:916508:924519:-1 gene:ENSORLG00000025885.1 transcript:ENSORLT00000036353.1 gene_biotype:protein_coding transcript_biotype:protein_coding gene_symbol:tmem240a description:transmembrane protein 240 [Source:NCBI gene;Acc:101155273]	4.87422e-49
	g604	ENSDARP00000041894.5	pep chromosome:GRCz11:22:359273:367569:-1 gene:ENSDARG00000031216.7 transcript:ENSDART00000041895.7 gene_biotype:protein_coding transcript_biotype:protein_coding gene_symbol:ssu72 description:SSU72 homolog, RNA polymerase II CTD phosphatase [Source:NCBI gene;Acc:393701]	6.52588e-139		ENSORLP00000035572.1	pep primary_assembly:ASM223467v1:5:1922593:1928800:-1 gene:ENSORLG00000030088.1 transcript:ENSORLT00000039364.1 gene_biotype:protein_coding transcript_biotype:protein_coding gene_symbol:ssu72 description:SSU72 homolog, RNA polymerase II CTD phosphatase [Source:NCBI gene;Acc:101170572]	1.67438e-141
	g605	ENSDARP00000140918.1	pep chromosome:GRCz11:22:370915:372723:-1 gene:ENSDARG00000078657.3 transcript:ENSDART00000112895.3 gene_biotype:protein_coding transcript_biotype:protein_coding description:si:zfos-1324h11.5 [Source:ZFIN;Acc:ZDB-GENE-141216-142]	3.6689e-64		ENSORLP00000042343.1	pep primary_assembly:ASM223467v1:5:1930488:1932119:-1 gene:ENSORLG00000023389.1 transcript:ENSORLT00000044786.1 gene_biotype:protein_coding transcript_biotype:protein_coding gene_symbol:FNDC10 description:fibronectin type III domain containing 10 [Source:HGNC Symbol;Acc:HGNC:42951]	2.06007e-97
	g606	ENSDARP00000135814.1	pep chromosome:GRCz11:22:374479:378236:1 gene:ENSDARG00000078223.4 transcript:ENSDART00000160884.2 gene_biotype:protein_coding transcript_biotype:protein_coding gene_symbol:ora4 description:olfactory receptor class A related 4 [Source:NCBI gene;Acc:100004842]	4.42059e-171		ENSORLP00000037547.1	pep primary_assembly:ASM223467v1:5:1933570:1937762:1 gene:ENSORLG00000026248.1 transcript:ENSORLT00000032791.1 gene_biotype:protein_coding transcript_biotype:protein_coding gene_symbol:ora4 description:tachykinin-like peptides receptor 86C [Source:NCBI gene;Acc:101159490]	0
	g607	ENSDARP00000076841.4	pep chromosome:GRCz11:22:381143:382955:-1 gene:ENSDARG00000059315.5 transcript:ENSDART00000082406.5 gene_biotype:protein_coding transcript_biotype:protein_coding gene_symbol:ora3 description:olfactory receptor class A related 3 [Source:ZFIN;Acc:ZDB-GENE-100721-3]	1.62396e-154		ENSORLP00000034218.1	pep primary_assembly:ASM223467v1:5:1935915:1941408:-1 gene:ENSORLG00000025202.1 transcript:ENSORLT00000041196.1 gene_biotype:protein_coding transcript_biotype:protein_coding gene_symbol:ora3 description:uncharacterized LOC101159247 [Source:NCBI gene;Acc:101159247]	4.27268e-152
	g608	ENSDARP00000157119.1	pep chromosome:GRCz11:23:39632397:39666658:-1 gene:ENSDARG00000075468.4 transcript:ENSDART00000190961.1 gene_biotype:protein_coding transcript_biotype:protein_coding gene_symbol:vwa1 description:von Willebrand factor A domain containing 1 [Source:ZFIN;Acc:ZDB-GENE-030131-5921]	1.15511e-159		ENSORLP00000027122.1	pep primary_assembly:ASM223467v1:5:1956280:1984072:-1 gene:ENSORLG00000023997.1 transcript:ENSORLT00000039913.1 gene_biotype:protein_coding transcript_biotype:protein_coding	0
	g609					ENSORLP00000039718.1	pep primary_assembly:ASM223467v1:17:15363467:15366566:1 gene:ENSORLG00000024476.1 transcript:ENSORLT00000045780.1 gene_biotype:protein_coding transcript_biotype:protein_coding	3.00627e-20
	g610	ENSDARP00000131284.1	pep chromosome:GRCz11:22:44365:50878:-1 gene:ENSDARG00000098070.2 transcript:ENSDART00000166132.2 gene_biotype:protein_coding transcript_biotype:protein_coding gene_symbol:CABZ01085140.1 description:transmembrane protein 88B [Source:NCBI gene;Acc:101887175]	3.36095e-45		ENSORLP00000044579.1	pep primary_assembly:ASM223467v1:18:7046132:7060592:1 gene:ENSORLG00000030470.1 transcript:ENSORLT00000041776.1 gene_biotype:protein_coding transcript_biotype:protein_coding gene_symbol:tmem88b description:transmembrane protein 88 [Source:NCBI gene;Acc:101162248]	4.13363e-18
	g611	ENSDARP00000138310.2	pep chromosome:GRCz11:22:56644:57177:-1 gene:ENSDARG00000102687.2 transcript:ENSDART00000163959.2 gene_biotype:protein_coding transcript_biotype:protein_coding gene_symbol:CABZ01085139.1	1.28905e-22		ENSORLP00000000176.1	pep primary_assembly:ASM223467v1:5:2067315:2074369:-1 gene:ENSORLG00000000147.2 transcript:ENSORLT00000000176.2 gene_biotype:protein_coding transcript_biotype:protein_coding gene_symbol:NBL1 description:NBL1, DAN family BMP antagonist [Source:NCBI gene;Acc:101167028]	8.1436e-119
	g612	ENSDARP00000130477.1	pep chromosome:GRCz11:23:39744369:39751234:-1 gene:ENSDARG00000101619.2 transcript:ENSDART00000160853.2 gene_biotype:protein_coding transcript_biotype:protein_coding gene_symbol:micos10 description:mitochondrial contact site and cristae organizing system subunit 10 [Source:ZFIN;Acc:ZDB-GENE-060825-325]	1.01317e-29		ENSORLP00000031071.1	pep primary_assembly:ASM223467v1:5:2076196:2092356:-1 gene:ENSORLG00000029839.1 transcript:ENSORLT00000027538.1 gene_biotype:protein_coding transcript_biotype:protein_coding description:mitochondrial contact site and cristae organizing system subunit 10 [Source:NCBI gene;Acc:101167281]	1.35345e-81
	g613	ENSDARP00000140899.1	pep chromosome:GRCz11:22:396840:410544:1 gene:ENSDARG00000100252.3 transcript:ENSDART00000163198.2 gene_biotype:protein_coding transcript_biotype:protein_coding gene_symbol:capzb description:capping actin protein of muscle Z-line subunit beta [Source:ZFIN;Acc:ZDB-GENE-030131-7023]	0		ENSORLP00000000187.2	pep primary_assembly:ASM223467v1:5:2092355:2109963:1 gene:ENSORLG00000000154.2 transcript:ENSORLT00000000187.2 gene_biotype:protein_coding transcript_biotype:protein_coding gene_symbol:capzb description:capping actin protein of muscle Z-line subunit beta [Source:NCBI gene;Acc:101167528]	0
	g614	ENSDARP00000076888.6	pep chromosome:GRCz11:22:413349:465663:1 gene:ENSDARG00000019726.11 transcript:ENSDART00000082453.6 gene_biotype:protein_coding transcript_biotype:protein_coding gene_symbol:celsr2 description:cadherin, EGF LAG seven-pass G-type receptor 2 [Source:ZFIN;Acc:ZDB-GENE-070122-2]	0		ENSORLP00000000241.2	pep primary_assembly:ASM223467v1:5:2111990:2197553:1 gene:ENSORLG00000000182.2 transcript:ENSORLT00000000241.2 gene_biotype:protein_coding transcript_biotype:protein_coding gene_symbol:celsr2 description:cadherin EGF LAG seven-pass G-type receptor 2 [Source:NCBI gene;Acc:101165226]	0
	g615	ENSDARP00000097423.3	pep chromosome:GRCz11:22:472327:506522:-1 gene:ENSDARG00000000853.13 transcript:ENSDART00000106645.6 gene_biotype:protein_coding transcript_biotype:protein_coding gene_symbol:dstyk description:dual serine/threonine and tyrosine protein kinase [Source:NCBI gene;Acc:402922]	0		ENSORLP00000031173.1	pep primary_assembly:ASM223467v1:5:2202291:2235169:-1 gene:ENSORLG00000000219.2 transcript:ENSORLT00000044157.1 gene_biotype:protein_coding transcript_biotype:protein_coding gene_symbol:dstyk description:dual serine/threonine and tyrosine protein kinase [Source:NCBI gene;Acc:100144388]	0
	g616	ENSDARP00000116197.1	pep chromosome:GRCz11:22:508290:535454:1 gene:ENSDARG00000063661.7 transcript:ENSDART00000135403.2 gene_biotype:protein_coding transcript_biotype:protein_coding gene_symbol:nuak2 description:NUAK family, SNF1-like kinase, 2 [Source:ZFIN;Acc:ZDB-GENE-050208-563]	0		ENSORLP00000036921.1	pep primary_assembly:ASM223467v1:5:2249015:2256707:1 gene:ENSORLG00000000229.2 transcript:ENSORLT00000029155.1 gene_biotype:protein_coding transcript_biotype:protein_coding gene_symbol:nuak2 description:NUAK family kinase 2 [Source:NCBI gene;Acc:101165471]	0
	g617	ENSDARP00000037642.5	pep chromosome:GRCz11:22:537717:547748:-1 gene:ENSDARG00000027391.8 transcript:ENSDART00000037455.7 gene_biotype:protein_coding transcript_biotype:protein_coding gene_symbol:ccnd3 description:cyclin D3 [Source:ZFIN;Acc:ZDB-GENE-041010-110]	1.37902e-77		ENSORLP00000000290.2	pep primary_assembly:ASM223467v1:5:2259204:2263880:-1 gene:ENSORLG00000000235.2 transcript:ENSORLT00000000290.2 gene_biotype:protein_coding transcript_biotype:protein_coding gene_symbol:ccnd3 description:cyclin D3 [Source:ZFIN;Acc:ZDB-GENE-041010-110]	2.36094e-84
	g618	ENSDARP00000001346.6	pep chromosome:GRCz11:22:550828:557965:-1 gene:ENSDARG00000001057.9 transcript:ENSDART00000001201.8 gene_biotype:protein_coding transcript_biotype:protein_coding gene_symbol:bysl description:bystin-like [Source:ZFIN;Acc:ZDB-GENE-040426-1287]	0		ENSORLP00000000305.2	pep primary_assembly:ASM223467v1:5:2262332:2279374:-1 gene:ENSORLG00000000248.2 transcript:ENSORLT00000000305.2 gene_biotype:protein_coding transcript_biotype:protein_coding gene_symbol:bysl description:bystin like [Source:NCBI gene;Acc:101167780]	0
	g619	ENSDARP00000133726.1	pep chromosome:GRCz11:22:567733:584610:1 gene:ENSDARG00000000229.9 transcript:ENSDART00000171036.2 gene_biotype:protein_coding transcript_biotype:protein_coding gene_symbol:usp49 description:ubiquitin specific peptidase 49 [Source:ZFIN;Acc:ZDB-GENE-050208-484]	0		ENSORLP00000000330.2	pep primary_assembly:ASM223467v1:5:2288438:2293452:1 gene:ENSORLG00000000269.2 transcript:ENSORLT00000000330.2 gene_biotype:protein_coding transcript_biotype:protein_coding gene_symbol:usp49 description:ubiquitin specific peptidase 49 [Source:NCBI gene;Acc:101165971]	0
	g620	ENSDARP00000080869.5	pep chromosome:GRCz11:22:591809:600016:-1 gene:ENSDARG00000046007.6 transcript:ENSDART00000086434.6 gene_biotype:protein_coding transcript_biotype:protein_coding gene_symbol:tmcc2 description:transmembrane and coiled-coil domain family 2 [Source:ZFIN;Acc:ZDB-GENE-091202-2]	0		ENSORLP00000042675.1	pep primary_assembly:ASM223467v1:5:2296533:2303269:-1 gene:ENSORLG00000000277.2 transcript:ENSORLT00000045561.1 gene_biotype:protein_coding transcript_biotype:protein_coding gene_symbol:tmcc2 description:transmembrane and coiled-coil domain family 2 [Source:NCBI gene;Acc:101168280]	0
	g621	ENSDARP00000117888.1	pep chromosome:GRCz11:22:603382:606067:-1 gene:ENSDARG00000076554.5 transcript:ENSDART00000136722.2 gene_biotype:protein_coding transcript_biotype:protein_coding gene_symbol:cdkn1a description:cyclin-dependent kinase inhibitor 1A [Source:ZFIN;Acc:ZDB-GENE-070705-7]	6.29309e-65		ENSORLP00000000343.2	pep primary_assembly:ASM223467v1:5:2309278:2310258:-1 gene:ENSORLG00000000284.2 transcript:ENSORLT00000000343.2 gene_biotype:protein_coding transcript_biotype:protein_coding gene_symbol:cdkn1a description:cyclin-dependent kinase inhibitor 1-like [Source:NCBI gene;Acc:101166216]	2.31379e-60
	g622	ENSDARP00000122246.1	pep chromosome:GRCz11:22:616769:621609:-1 gene:ENSDARG00000059360.7 transcript:ENSDART00000137264.2 gene_biotype:protein_coding transcript_biotype:protein_coding gene_symbol:srsf3b description:serine and arginine rich splicing factor 3b [Source:ZFIN;Acc:ZDB-GENE-071005-2]	1.19537e-65		ENSORLP00000030760.1	pep primary_assembly:ASM223467v1:5:2320344:2326013:-1 gene:ENSORLG00000000292.2 transcript:ENSORLT00000039052.1 gene_biotype:protein_coding transcript_biotype:protein_coding gene_symbol:SRSF3 description:serine/arginine-rich splicing factor 3 [Source:NCBI gene;Acc:101168533]	4.73269e-110
	g623	ENSDARP00000111142.2	pep chromosome:GRCz11:4:5025625:5092335:-1 gene:ENSDARG00000039343.9 transcript:ENSDART00000130453.4 gene_biotype:protein_coding transcript_biotype:protein_coding gene_symbol:ahcyl2b description:adenosylhomocysteinase like 2b [Source:ZFIN;Acc:ZDB-GENE-040115-5]	2.32253e-77		ENSORLP00000000435.1	pep primary_assembly:ASM223467v1:5:2327419:2350444:1 gene:ENSORLG00000000355.2 transcript:ENSORLT00000000435.2 gene_biotype:protein_coding transcript_biotype:protein_coding gene_symbol:AHCYL1 description:S-adenosylhomocysteine hydrolase-like protein 1 [Source:NCBI gene;Acc:101168941]	5.77083e-77
	g624	ENSDARP00000103366.2	pep chromosome:GRCz11:22:9522971:9538071:1 gene:ENSDARG00000074084.6 transcript:ENSDART00000110048.4 gene_biotype:protein_coding transcript_biotype:protein_coding gene_symbol:strip1 description:striatin interacting protein 1 [Source:NCBI gene;Acc:568805]	0		ENSORLP00000000490.2	pep primary_assembly:ASM223467v1:5:2351230:2365065:1 gene:ENSORLG00000000397.2 transcript:ENSORLT00000000490.2 gene_biotype:protein_coding transcript_biotype:protein_coding gene_symbol:strip1 description:striatin interacting protein 1 [Source:NCBI gene;Acc:101169192]	0
	g625	ENSDARP00000007384.7	pep chromosome:GRCz11:5:30707133:30715225:-1 gene:ENSDARG00000055647.5 transcript:ENSDART00000016758.8 gene_biotype:protein_coding transcript_biotype:protein_coding gene_symbol:ftr82 description:finTRIM family, member 82 [Source:ZFIN;Acc:ZDB-GENE-030219-207]	2.14847e-76		ENSORLP00000022212.2	pep primary_assembly:ASM223467v1:17:29168871:29176601:1 gene:ENSORLG00000026690.1 transcript:ENSORLT00000022213.2 gene_biotype:protein_coding transcript_biotype:protein_coding gene_symbol:ftr87 description:tripartite motif-containing protein 16-like [Source:NCBI gene;Acc:105356282]	2.14557e-79
	g626	ENSDARP00000128592.2	pep chromosome:GRCz11:8:24854600:24889516:1 gene:ENSDARG00000068787.8 transcript:ENSDART00000156570.4 gene_biotype:protein_coding transcript_biotype:protein_coding gene_symbol:slc6a17 description:solute carrier family 6 member 17 [Source:ZFIN;Acc:ZDB-GENE-030131-8187]	0		ENSORLP00000000519.2	pep primary_assembly:ASM223467v1:5:2367226:2383220:-1 gene:ENSORLG00000000421.2 transcript:ENSORLT00000000519.2 gene_biotype:protein_coding transcript_biotype:protein_coding description:sodium-dependent neutral amino acid transporter SLC6A17 [Source:NCBI gene;Acc:101169439]	0
	g627	ENSDARP00000150239.1	pep chromosome:GRCz11:CHR_ALT_CTG8_1_10:24640936:24643497:-1 gene:ENSDARG00000110499.1 transcript:ENSDART00000191976.1 gene_biotype:protein_coding transcript_biotype:protein_coding gene_symbol:rbm15 description:RNA binding motif protein 15 [Source:ZFIN;Acc:ZDB-GENE-041008-192]	0		ENSORLP00000000534.2	pep primary_assembly:ASM223467v1:5:2402391:2404865:1 gene:ENSORLG00000000433.2 transcript:ENSORLT00000000534.2 gene_biotype:protein_coding transcript_biotype:protein_coding	0
	g628	ENSDARP00000122948.1	pep chromosome:GRCz11:8:25117390:25120231:-1 gene:ENSDARG00000079620.5 transcript:ENSDART00000147308.2 gene_biotype:protein_coding transcript_biotype:protein_coding gene_symbol:amigo1 description:adhesion molecule with Ig-like domain 1 [Source:ZFIN;Acc:ZDB-GENE-060503-114]	1.02574e-148		ENSORLP00000000538.2	pep primary_assembly:ASM223467v1:5:2416404:2417852:-1 gene:ENSORLG00000000437.2 transcript:ENSORLT00000000538.2 gene_biotype:protein_coding transcript_biotype:protein_coding description:amphoterin-induced protein 1-like [Source:NCBI gene;Acc:101166711]	0
	g629	ENSDARP00000114759.1	pep chromosome:GRCz11:8:25173317:25177767:1 gene:ENSDARG00000055570.6 transcript:ENSDART00000142006.2 gene_biotype:protein_coding transcript_biotype:protein_coding gene_symbol:gpr61 description:G protein-coupled receptor 61 [Source:ZFIN;Acc:ZDB-GENE-081104-239]	0		ENSORLP00000000539.2	pep primary_assembly:ASM223467v1:5:2430734:2437422:1 gene:ENSORLG00000000438.2 transcript:ENSORLT00000000539.2 gene_biotype:protein_coding transcript_biotype:protein_coding gene_symbol:GPR61 description:G protein-coupled receptor 61 [Source:HGNC Symbol;Acc:HGNC:13300]	0
	g630	ENSDARP00000087522.7	pep chromosome:GRCz11:8:25267903:25293690:1 gene:ENSDARG00000029952.10 transcript:ENSDART00000093090.7 gene_biotype:protein_coding transcript_biotype:protein_coding gene_symbol:ampd2b description:adenosine monophosphate deaminase 2b [Source:ZFIN;Acc:ZDB-GENE-070713-5]	0		ENSORLP00000026470.1	pep primary_assembly:ASM223467v1:5:2444914:2474030:1 gene:ENSORLG00000000453.2 transcript:ENSORLT00000027261.1 gene_biotype:protein_coding transcript_biotype:protein_coding gene_symbol:ampd2a description:AMP deaminase 2 [Source:NCBI gene;Acc:101167198]	0
	g631	ENSDARP00000139404.1	pep chromosome:GRCz11:22:1170295:1182165:1 gene:ENSDARG00000101986.2 transcript:ENSDART00000169809.2 gene_biotype:protein_coding transcript_biotype:protein_coding gene_symbol:irf6 description:interferon regulatory factor 6 [Source:ZFIN;Acc:ZDB-GENE-040426-1137]	0		ENSORLP00000000629.2	pep primary_assembly:ASM223467v1:5:2484706:2491324:-1 gene:ENSORLG00000000511.2 transcript:ENSORLT00000000629.2 gene_biotype:protein_coding transcript_biotype:protein_coding gene_symbol:irf6 description:interferon regulatory factor 6 [Source:NCBI gene;Acc:101169685]	0
	g632	ENSDARP00000132536.1	pep chromosome:GRCz11:22:1137997:1146970:1 gene:ENSDARG00000100747.2 transcript:ENSDART00000158017.2 gene_biotype:protein_coding transcript_biotype:protein_coding description:si:ch211-103a14.5 [Source:ZFIN;Acc:ZDB-GENE-091204-414]	1.79851e-107		ENSORLP00000019893.2	pep primary_assembly:ASM223467v1:23:17795260:17798093:1 gene:ENSORLG00000015886.2 transcript:ENSORLT00000019894.2 gene_biotype:protein_coding transcript_biotype:protein_coding gene_symbol:guca1a description:guanylate cyclase activator 1A [Source:NCBI gene;Acc:100049267]	2.40825e-90
	g633
	g634	ENSDARP00000141388.2	pep scaffold:GRCz11:KN149909.1:22664:34551:-1 gene:ENSDARG00000101347.2 transcript:ENSDART00000164934.2 gene_biotype:protein_coding transcript_biotype:protein_coding gene_symbol:CABZ01068251.1	4.19336e-111		ENSORLP00000032034.1	pep primary_assembly:ASM223467v1:5:2514252:2529211:-1 gene:ENSORLG00000000530.2 transcript:ENSORLT00000026967.1 gene_biotype:protein_coding transcript_biotype:protein_coding gene_symbol:WDR77 description:WD repeat domain 77 [Source:NCBI gene;Acc:101169929]	0
	g635	ENSDARP00000149239.1	pep chromosome:GRCz11:11:3910172:3954691:-1 gene:ENSDARG00000003877.9 transcript:ENSDART00000182041.1 gene_biotype:protein_coding transcript_biotype:protein_coding gene_symbol:pbrm1 description:polybromo 1 [Source:ZFIN;Acc:ZDB-GENE-080926-4]	0		ENSORLP00000000719.2	pep primary_assembly:ASM223467v1:5:2538233:2549646:1 gene:ENSORLG00000000583.2 transcript:ENSORLT00000000719.2 gene_biotype:protein_coding transcript_biotype:protein_coding gene_symbol:pbrm1 description:polybromo 1 [Source:NCBI gene;Acc:101170174]	0
	g636	ENSDARP00000022858.7	pep chromosome:GRCz11:11:5468629:5493191:1 gene:ENSDARG00000006963.9 transcript:ENSDART00000013203.9 gene_biotype:protein_coding transcript_biotype:protein_coding gene_symbol:cse1l description:CSE1 chromosome segregation 1-like (yeast) [Source:NCBI gene;Acc:30707]	0		ENSORLP00000041429.1	pep primary_assembly:ASM223467v1:5:2552937:2575693:1 gene:ENSORLG00000000603.2 transcript:ENSORLT00000029533.1 gene_biotype:protein_coding transcript_biotype:protein_coding gene_symbol:cse1l description:chromosome segregation 1 like [Source:NCBI gene;Acc:101170420]	0
	g637	ENSDARP00000127486.1	pep chromosome:GRCz11:6:46458416:46474483:-1 gene:ENSDARG00000028862.8 transcript:ENSDART00000155761.2 gene_biotype:protein_coding transcript_biotype:protein_coding gene_symbol:rdh20 description:retinol dehydrogenase 20 [Source:ZFIN;Acc:ZDB-GENE-131127-122]	2.21318e-166		ENSORLP00000000762.2	pep primary_assembly:ASM223467v1:5:2568335:2575693:-1 gene:ENSORLG00000000619.2 transcript:ENSORLT00000000762.2 gene_biotype:protein_coding transcript_biotype:protein_coding description:retinol dehydrogenase 10-A [Source:NCBI gene;Acc:101170667]	0
	g638	ENSDARP00000144661.1	pep chromosome:GRCz11:CHR_ALT_CTG6_2_15:46487473:46540071:-1 gene:ENSDARG00000112775.1 transcript:ENSDART00000190397.1 gene_biotype:protein_coding transcript_biotype:protein_coding gene_symbol:kcnb1 description:potassium voltage-gated channel, Shab-related subfamily, member 1 [Source:ZFIN;Acc:ZDB-GENE-090831-3]	0		ENSORLP00000000766.2	pep primary_assembly:ASM223467v1:5:2587877:2641960:-1 gene:ENSORLG00000000621.2 transcript:ENSORLT00000000766.2 gene_biotype:protein_coding transcript_biotype:protein_coding gene_symbol:KCNB1 description:potassium voltage-gated channel subfamily B member 1 [Source:NCBI gene;Acc:101167947]	0
	g639	ENSDARP00000156731.1	pep chromosome:GRCz11:CHR_ALT_CTG6_2_15:46548153:46569555:-1 gene:ENSDARG00000113227.1 transcript:ENSDART00000180836.1 gene_biotype:protein_coding transcript_biotype:protein_coding gene_symbol:ptgis description:prostaglandin I2 (prostacyclin) synthase [Source:NCBI gene;Acc:559148]	0		ENSORLP00000000810.2	pep primary_assembly:ASM223467v1:5:2643819:2651067:-1 gene:ENSORLG00000000653.2 transcript:ENSORLT00000000810.2 gene_biotype:protein_coding transcript_biotype:protein_coding gene_symbol:PTGIS description:prostaglandin I2 synthase [Source:NCBI gene;Acc:101170919]	0
	g640	ENSDARP00000077505.2	pep chromosome:GRCz11:6:21993613:22022636:1 gene:ENSDARG00000059634.5 transcript:ENSDART00000083070.4 gene_biotype:protein_coding transcript_biotype:protein_coding gene_symbol:thumpd3 description:THUMP domain containing 3 [Source:ZFIN;Acc:ZDB-GENE-030131-9745]	0		ENSORLP00000034065.1	pep primary_assembly:ASM223467v1:5:2651171:2668885:-1 gene:ENSORLG00000000676.2 transcript:ENSORLT00000034083.1 gene_biotype:protein_coding transcript_biotype:protein_coding gene_symbol:thumpd3 description:THUMP domain containing 3 [Source:NCBI gene;Acc:101171156]	0
	g641	ENSDARP00000131286.1	pep chromosome:GRCz11:6:41554794:41755753:1 gene:ENSDARG00000060309.7 transcript:ENSDART00000165424.2 gene_biotype:protein_coding transcript_biotype:protein_coding gene_symbol:srgap3 description:SLIT-ROBO Rho GTPase activating protein 3 [Source:ZFIN;Acc:ZDB-GENE-060524-4]	0		ENSORLP00000027257.1	pep primary_assembly:ASM223467v1:5:2672379:2743880:1 gene:ENSORLG00000000702.3 transcript:ENSORLT00000035752.1 gene_biotype:protein_coding transcript_biotype:protein_coding gene_symbol:srgap3 description:SLIT-ROBO Rho GTPase activating protein 3 [Source:NCBI gene;Acc:101168198]	0
	g642	ENSDARP00000143288.1	pep chromosome:GRCz11:6:41956355:41974205:1 gene:ENSDARG00000033956.4 transcript:ENSDART00000176856.2 gene_biotype:protein_coding transcript_biotype:protein_coding gene_symbol:oxtr description:oxytocin receptor [Source:ZFIN;Acc:ZDB-GENE-110805-2]	0		ENSORLP00000000885.1	pep primary_assembly:ASM223467v1:5:2864250:2872801:1 gene:ENSORLG00000000719.2 transcript:ENSORLT00000000886.2 gene_biotype:protein_coding transcript_biotype:protein_coding gene_symbol:oxtr description:oxytocin receptor [Source:NCBI gene;Acc:100861587]	0
	g643	ENSDARP00000034317.3	pep chromosome:GRCz11:6:41996066:42003780:-1 gene:ENSDARG00000024141.4 transcript:ENSDART00000032527.4 gene_biotype:protein_coding transcript_biotype:protein_coding gene_symbol:cav3 description:caveolin 3 [Source:ZFIN;Acc:ZDB-GENE-050522-426]	5.41457e-99		ENSORLP00000000896.2	pep primary_assembly:ASM223467v1:5:2879931:2882125:-1 gene:ENSORLG00000000729.2 transcript:ENSORLT00000000897.2 gene_biotype:protein_coding transcript_biotype:protein_coding gene_symbol:cav3 description:caveolin 3 [Source:NCBI gene;Acc:101171655]	3.37414e-110
	g644	ENSDARP00000011030.4	pep chromosome:GRCz11:11:36243774:36249902:1 gene:ENSDARG00000003632.6 transcript:ENSDART00000023323.6 gene_biotype:protein_coding transcript_biotype:protein_coding gene_symbol:zgc:172270 description:zgc:172270 [Source:ZFIN;Acc:ZDB-GENE-080204-67]	5.58045e-61		ENSORLP00000042117.1	pep primary_assembly:ASM223467v1:5:7016793:7023310:-1 gene:ENSORLG00000027005.1 transcript:ENSORLT00000029340.1 gene_biotype:protein_coding transcript_biotype:protein_coding gene_symbol:zgc:172270 description:caveolin-2 [Source:NCBI gene;Acc:101164882]	1.01332e-56
	g645	ENSDARP00000129191.1	pep chromosome:GRCz11:6:42031836:42036685:-1 gene:ENSDARG00000003900.7 transcript:ENSDART00000155174.2 gene_biotype:protein_coding transcript_biotype:protein_coding gene_symbol:gpr61l description:G protein-coupled receptor 61-like [Source:ZFIN;Acc:ZDB-GENE-131127-443]	0		ENSORLP00000000539.2	pep primary_assembly:ASM223467v1:5:2430734:2437422:1 gene:ENSORLG00000000438.2 transcript:ENSORLT00000000539.2 gene_biotype:protein_coding transcript_biotype:protein_coding gene_symbol:GPR61 description:G protein-coupled receptor 61 [Source:HGNC Symbol;Acc:HGNC:13300]	5.39155e-91
	g646	ENSDARP00000079907.4	pep chromosome:GRCz11:6:42051480:42112191:-1 gene:ENSDARG00000004150.11 transcript:ENSDART00000085472.6 gene_biotype:protein_coding transcript_biotype:protein_coding gene_symbol:grm2a description:glutamate receptor, metabotropic 2a [Source:ZFIN;Acc:ZDB-GENE-030131-8097]	0		ENSORLP00000040233.1	pep primary_assembly:ASM223467v1:5:2908349:2958289:-1 gene:ENSORLG00000000763.2 transcript:ENSORLT00000040704.1 gene_biotype:protein_coding transcript_biotype:protein_coding gene_symbol:grm2a description:glutamate metabotropic receptor 2 [Source:NCBI gene;Acc:101169193]	0
	g647					ENSORLP00000000943.2	pep primary_assembly:ASM223467v1:5:2964905:3055555:-1 gene:ENSORLG00000000768.2 transcript:ENSORLT00000000944.2 gene_biotype:protein_coding transcript_biotype:protein_coding gene_symbol:tex264a description:testis expressed 264, ER-phagy receptor [Source:NCBI gene;Acc:101172322]	1.6467e-57
	g648	ENSDARP00000064968.4	pep chromosome:GRCz11:6:42145626:42290259:-1 gene:ENSDARG00000092154.3 transcript:ENSDART00000064969.5 gene_biotype:protein_coding transcript_biotype:protein_coding gene_symbol:tex264a description:testis expressed 264, ER-phagy receptor a [Source:ZFIN;Acc:ZDB-GENE-040426-1885]	9.86048e-69		ENSORLP00000000943.2	pep primary_assembly:ASM223467v1:5:2964905:3055555:-1 gene:ENSORLG00000000768.2 transcript:ENSORLT00000000944.2 gene_biotype:protein_coding transcript_biotype:protein_coding gene_symbol:tex264a description:testis expressed 264, ER-phagy receptor [Source:NCBI gene;Acc:101172322]	1.51097e-83
	g649	ENSDARP00000011398.6	pep chromosome:GRCz11:6:42338309:42341219:1 gene:ENSDARG00000006207.8 transcript:ENSDART00000015277.7 gene_biotype:protein_coding transcript_biotype:protein_coding gene_symbol:gpx1b description:glutathione peroxidase 1b [Source:ZFIN;Acc:ZDB-GENE-040912-60]	7.6154e-90		ENSORLP00000001008.2	pep primary_assembly:ASM223467v1:5:3078103:3079027:1 gene:ENSORLG00000000823.2 transcript:ENSORLT00000001009.2 gene_biotype:protein_coding transcript_biotype:protein_coding gene_symbol:GPX1 description:glutathione peroxidase 1 [Source:NCBI gene;Acc:101172806]	4.96405e-89
	g650	ENSDARP00000039867.6	pep chromosome:GRCz11:6:42345005:42369186:-1 gene:ENSDARG00000014770.10 transcript:ENSDART00000039868.8 gene_biotype:protein_coding transcript_biotype:protein_coding gene_symbol:usp4 description:ubiquitin specific peptidase 4 (proto-oncogene) [Source:ZFIN;Acc:ZDB-GENE-041008-187]	0		ENSORLP00000001238.2	pep primary_assembly:ASM223467v1:5:3077994:3092260:-1 gene:ENSORLG00000000994.2 transcript:ENSORLT00000001239.2 gene_biotype:protein_coding transcript_biotype:protein_coding gene_symbol:usp4 description:ubiquitin specific peptidase 4 [Source:NCBI gene;Acc:101173051]	0
	g651	ENSDARP00000136127.2	pep chromosome:GRCz11:6:53263854:53281518:-1 gene:ENSDARG00000098280.2 transcript:ENSDART00000157621.2 gene_biotype:protein_coding transcript_biotype:protein_coding gene_symbol:rbm5 description:RNA binding motif protein 5 [Source:ZFIN;Acc:ZDB-GENE-030131-3022]	0		ENSORLP00000001300.2	pep primary_assembly:ASM223467v1:5:3098112:3110920:1 gene:ENSORLG00000001053.2 transcript:ENSORLT00000001301.2 gene_biotype:protein_coding transcript_biotype:protein_coding description:RNA-binding protein 5-B [Source:NCBI gene;Acc:101169440]	0
	g652	ENSDARP00000155280.1	pep chromosome:GRCz11:CHR_ALT_CTG11_1_23:34852707:34905106:1 gene:ENSDARG00000112018.1 transcript:ENSDART00000183232.1 gene_biotype:protein_coding transcript_biotype:protein_coding gene_symbol:slc38a3a description:solute carrier family 38 member 3a [Source:ZFIN;Acc:ZDB-GENE-070615-25]	0		ENSORLP00000001323.2	pep primary_assembly:ASM223467v1:5:3126848:3199143:1 gene:ENSORLG00000001070.2 transcript:ENSORLT00000001324.2 gene_biotype:protein_coding transcript_biotype:protein_coding gene_symbol:slc38a3a description:sodium-coupled neutral amino acid transporter 3 [Source:NCBI gene;Acc:101169686]	0
	g653	ENSDARP00000128354.1	pep chromosome:GRCz11:6:53050166:53144336:-1 gene:ENSDARG00000017294.11 transcript:ENSDART00000154429.3 gene_biotype:protein_coding transcript_biotype:protein_coding gene_symbol:gnai2b description:guanine nucleotide binding protein (G protein), alpha inhibiting activity polypeptide 2b [Source:ZFIN;Acc:ZDB-GENE-030131-5861]	0		ENSORLP00000001335.2	pep primary_assembly:ASM223467v1:5:7219432:7274747:1 gene:ENSORLG00000022563.1 transcript:ENSORLT00000001336.2 gene_biotype:protein_coding transcript_biotype:protein_coding gene_symbol:gnai2b description:guanine nucleotide-binding protein G(i) subunit alpha-2 [Source:NCBI gene;Acc:105358374]	0
	g654	ENSDARP00000094044.2	pep chromosome:GRCz11:6:53041180:53048291:-1 gene:ENSDARG00000070404.4 transcript:ENSDART00000103267.4 gene_biotype:protein_coding transcript_biotype:protein_coding gene_symbol:inka1b description:inka box actin regulator 1b [Source:NCBI gene;Acc:327328]	2.15314e-137		ENSORLP00000001342.2	pep primary_assembly:ASM223467v1:5:3255220:3258440:1 gene:ENSORLG00000001089.2 transcript:ENSORLT00000001343.2 gene_biotype:protein_coding transcript_biotype:protein_coding gene_symbol:inka1a description:PAK4-inhibitor inka2 [Source:NCBI gene;Acc:101173539]	0
	g655	ENSDARP00000029446.8	pep chromosome:GRCz11:6:40185796:40286633:-1 gene:ENSDARG00000021720.10 transcript:ENSDART00000033844.8 gene_biotype:protein_coding transcript_biotype:protein_coding gene_symbol:col7a1 description:collagen, type VII, alpha 1 [Source:ZFIN;Acc:ZDB-GENE-030131-2427]	0		ENSORLP00000022564.2	pep primary_assembly:ASM223467v1:21:25841205:25894477:-1 gene:ENSORLG00000018010.2 transcript:ENSORLT00000022565.2 gene_biotype:protein_coding transcript_biotype:protein_coding gene_symbol:col4a1 description:collagen type IV alpha 1 chain [Source:NCBI gene;Acc:100415780]	3.53957e-84
	g656	ENSDARP00000014752.9	pep chromosome:GRCz11:4:2620751:2623486:1 gene:ENSDARG00000004592.12 transcript:ENSDART00000013924.9 gene_biotype:protein_coding transcript_biotype:protein_coding gene_symbol:gpr22a description:G protein-coupled receptor 22a [Source:NCBI gene;Acc:504167]	4.17596e-77		ENSORLP00000001518.2	pep primary_assembly:ASM223467v1:5:3514732:3516420:1 gene:ENSORLG00000001234.2 transcript:ENSORLT00000001519.2 gene_biotype:protein_coding transcript_biotype:protein_coding description:probable G-protein coupled receptor 22 [Source:NCBI gene;Acc:101170421]	0
	g657	ENSDARP00000011601.6	pep chromosome:GRCz11:6:42409082:42418225:-1 gene:ENSDARG00000008310.8 transcript:ENSDART00000002501.7 gene_biotype:protein_coding transcript_biotype:protein_coding gene_symbol:ip6k2a description:inositol hexakisphosphate kinase 2a [Source:ZFIN;Acc:ZDB-GENE-030131-760]	0		ENSORLP00000001533.2	pep primary_assembly:ASM223467v1:5:3558184:3563710:1 gene:ENSORLG00000001247.2 transcript:ENSORLT00000001534.2 gene_biotype:protein_coding transcript_biotype:protein_coding description:inositol hexakisphosphate kinase 2 [Source:NCBI gene;Acc:101155919]	0
	g658	ENSDARP00000033318.6	pep chromosome:GRCz11:6:40065201:40071899:-1 gene:ENSDARG00000021669.8 transcript:ENSDART00000034730.8 gene_biotype:protein_coding transcript_biotype:protein_coding gene_symbol:sec61a1 description:SEC61 translocon alpha 1 subunit [Source:NCBI gene;Acc:192298]	0		ENSORLP00000021055.2	pep primary_assembly:ASM223467v1:5:30862449:30867154:-1 gene:ENSORLG00000016830.2 transcript:ENSORLT00000021056.2 gene_biotype:protein_coding transcript_biotype:protein_coding gene_symbol:SEC61A1 description:protein transport protein Sec61 subunit alpha-like 1 [Source:NCBI gene;Acc:101169601]	0
	g659	ENSDARP00000112780.1	pep chromosome:GRCz11:8:16486296:16515127:-1 gene:ENSDARG00000074126.5 transcript:ENSDART00000132681.2 gene_biotype:protein_coding transcript_biotype:protein_coding gene_symbol:ttc39a description:tetratricopeptide repeat domain 39A [Source:ZFIN;Acc:ZDB-GENE-091116-42]	2.2544e-08		ENSORLP00000045816.1	pep primary_assembly:ASM223467v1:13:10093698:10094879:1 gene:ENSORLG00000029403.1 transcript:ENSORLT00000038416.1 gene_biotype:protein_coding transcript_biotype:protein_coding	8.7702e-65
	g660	ENSDARP00000094017.3	pep chromosome:GRCz11:6:40045035:40058686:-1 gene:ENSDARG00000070394.6 transcript:ENSDART00000103240.5 gene_biotype:protein_coding transcript_biotype:protein_coding gene_symbol:uroc1 description:urocanate hydratase 1 [Source:ZFIN;Acc:ZDB-GENE-081022-148]	0		ENSORLP00000001580.2	pep primary_assembly:ASM223467v1:5:3591720:3610504:1 gene:ENSORLG00000001299.2 transcript:ENSORLT00000001581.2 gene_biotype:protein_coding transcript_biotype:protein_coding gene_symbol:uroc1 description:urocanate hydratase 1 [Source:NCBI gene;Acc:101174658]	0
	g661	ENSDARP00000129167.1	pep chromosome:GRCz11:6:40031007:40038543:-1 gene:ENSDARG00000090628.4 transcript:ENSDART00000154792.2 gene_biotype:protein_coding transcript_biotype:protein_coding gene_symbol:si:dkey-197j19.6 description:si:dkey-197j19.6 [Source:ZFIN;Acc:ZDB-GENE-131127-414]	8.80547e-30		ENSORLP00000045012.1	pep primary_assembly:ASM223467v1:23:13543677:13560402:1 gene:ENSORLG00000026804.1 transcript:ENSORLT00000034896.1 gene_biotype:protein_coding transcript_biotype:protein_coding description:WASP like actin nucleation promoting factor [Source:NCBI gene;Acc:101168831]	1.02192e-24
	g662	ENSDARP00000080101.4	pep chromosome:GRCz11:6:39993605:40006809:-1 gene:ENSDARG00000029075.9 transcript:ENSDART00000085666.6 gene_biotype:protein_coding transcript_biotype:protein_coding gene_symbol:pfkfb4b description:6-phosphofructo-2-kinase/fructose-2,6-biphosphatase 4b [Source:ZFIN;Acc:ZDB-GENE-031031-4]	0		ENSORLP00000001640.2	pep primary_assembly:ASM223467v1:5:3624401:3641923:1 gene:ENSORLG00000001325.2 transcript:ENSORLT00000001641.2 gene_biotype:protein_coding transcript_biotype:protein_coding gene_symbol:pfkfb4b description:6-phosphofructo-2-kinase/fructose-2,6-bisphosphatase 4 [Source:NCBI gene;Acc:101174905]	0
	g663	ENSDARP00000148619.1	pep chromosome:GRCz11:CHR_ALT_CTG11_1_9:16139484:16146446:-1 gene:ENSDARG00000116170.1 transcript:ENSDART00000181789.1 gene_biotype:protein_coding transcript_biotype:protein_coding gene_symbol:CR854846.3	1.86096e-120		ENSORLP00000016760.2	pep primary_assembly:ASM223467v1:5:3643178:3650172:-1 gene:ENSORLG00000013369.2 transcript:ENSORLT00000016761.2 gene_biotype:protein_coding transcript_biotype:protein_coding gene_symbol:arpc4 description:actin-related protein 2/3 complex subunit 4 [Source:NCBI gene;Acc:101157122]	3.7037e-120
	g664	ENSDARP00000157317.1	pep chromosome:GRCz11:CHR_ALT_CTG11_2_5:16179899:16202168:-1 gene:ENSDARG00000109813.1 transcript:ENSDART00000186436.1 gene_biotype:protein_coding transcript_biotype:protein_coding gene_symbol:rab7a description:RAB7a, member RAS oncogene family [Source:ZFIN;Acc:ZDB-GENE-040426-1352]	9.67283e-156		ENSORLP00000021124.2	pep primary_assembly:ASM223467v1:5:3651014:3661017:-1 gene:ENSORLG00000001351.2 transcript:ENSORLT00000021125.2 gene_biotype:protein_coding transcript_biotype:protein_coding description:RAB7A, member RAS oncogene family [Source:NCBI gene;Acc:101157360]	1.69303e-151
	g665	ENSDARP00000079525.4	pep chromosome:GRCz11:6:40775800:40783641:1 gene:ENSDARG00000060413.6 transcript:ENSDART00000085090.6 gene_biotype:protein_coding transcript_biotype:protein_coding gene_symbol:si:ch211-157b11.8 description:si:ch211-157b11.8 [Source:ZFIN;Acc:ZDB-GENE-131127-436]	8.52452e-173		ENSORLP00000040390.1	pep primary_assembly:ASM223467v1:5:3662519:3671310:1 gene:ENSORLG00000001356.2 transcript:ENSORLT00000046252.1 gene_biotype:protein_coding transcript_biotype:protein_coding gene_symbol:si:ch211-157b11.8 description:fibroleukin-like [Source:NCBI gene;Acc:101171157]	0
	g666	ENSDARP00000076860.3	pep chromosome:GRCz11:11:3847883:3860534:-1 gene:ENSDARG00000059327.5 transcript:ENSDART00000082425.5 gene_biotype:protein_coding transcript_biotype:protein_coding gene_symbol:gata2a description:GATA binding protein 2a [Source:ZFIN;Acc:ZDB-GENE-980526-260]	0		ENSORLP00000001688.2	pep primary_assembly:ASM223467v1:5:3685608:3693508:1 gene:ENSORLG00000001368.2 transcript:ENSORLT00000001689.2 gene_biotype:protein_coding transcript_biotype:protein_coding gene_symbol:gata2 description:GATA binding protein 2 [Source:NCBI gene;Acc:100125427]	0
	g667	ENSDARP00000022826.7	pep chromosome:GRCz11:6:40822587:40832245:-1 gene:ENSDARG00000004696.8 transcript:ENSDART00000007783.8 gene_biotype:protein_coding transcript_biotype:protein_coding gene_symbol:eefsec description:eukaryotic elongation factor, selenocysteine-tRNA-specific [Source:ZFIN;Acc:ZDB-GENE-051120-72]	0		ENSORLP00000027707.1	pep primary_assembly:ASM223467v1:5:3763004:3776207:-1 gene:ENSORLG00000001377.2 transcript:ENSORLT00000031885.1 gene_biotype:protein_coding transcript_biotype:protein_coding gene_symbol:eefsec description:eukaryotic elongation factor, selenocysteine-tRNA specific [Source:NCBI gene;Acc:101175147]	0
	g668	ENSDARP00000012488.9	pep chromosome:GRCz11:6:40832635:40841032:1 gene:ENSDARG00000002591.10 transcript:ENSDART00000011931.10 gene_biotype:protein_coding transcript_biotype:protein_coding gene_symbol:ruvbl1 description:RuvB-like AAA ATPase 1 [Source:NCBI gene;Acc:317679]	0		ENSORLP00000001733.1	pep primary_assembly:ASM223467v1:5:3776367:3788174:1 gene:ENSORLG00000001398.2 transcript:ENSORLT00000001734.2 gene_biotype:protein_coding transcript_biotype:protein_coding gene_symbol:ruvbl1 description:RuvB like AAA ATPase 1 [Source:NCBI gene;Acc:101175391]	0
	g669	ENSDARP00000079496.5	pep chromosome:GRCz11:6:40843786:40854458:-1 gene:ENSDARG00000060398.6 transcript:ENSDART00000085061.6 gene_biotype:protein_coding transcript_biotype:protein_coding gene_symbol:rft1 description:RFT1 homolog [Source:ZFIN;Acc:ZDB-GENE-110411-126]	0		ENSORLP00000026055.1	pep primary_assembly:ASM223467v1:5:3788498:3791983:-1 gene:ENSORLG00000001407.2 transcript:ENSORLT00000042899.1 gene_biotype:protein_coding transcript_biotype:protein_coding gene_symbol:rft1 description:RFT1 homolog [Source:NCBI gene;Acc:101154940]	0
	g670	ENSDARP00000033971.3	pep chromosome:GRCz11:6:40523370:40544207:1 gene:ENSDARG00000009208.7 transcript:ENSDART00000033819.5 gene_biotype:protein_coding transcript_biotype:protein_coding gene_symbol:prkcda description:protein kinase C, delta a [Source:ZFIN;Acc:ZDB-GENE-030131-6503]	0		ENSORLP00000032273.1	pep primary_assembly:ASM223467v1:5:3791921:3811873:-1 gene:ENSORLG00000001443.2 transcript:ENSORLT00000044513.1 gene_biotype:protein_coding transcript_biotype:protein_coding gene_symbol:prkcda description:protein kinase C delta [Source:NCBI gene;Acc:101174016]	0
	g671	ENSDARP00000128376.2	pep chromosome:GRCz11:11:18395879:18468570:-1 gene:ENSDARG00000088801.4 transcript:ENSDART00000155474.3 gene_biotype:protein_coding transcript_biotype:protein_coding gene_symbol:fgd5a description:FYVE, RhoGEF and PH domain containing 5a [Source:ZFIN;Acc:ZDB-GENE-090428-3]	0		ENSORLP00000001798.2	pep primary_assembly:ASM223467v1:5:3817017:3852073:-1 gene:ENSORLG00000001453.2 transcript:ENSORLT00000001799.2 gene_biotype:protein_coding transcript_biotype:protein_coding description:FYVE, RhoGEF and PH domain-containing protein 5 [Source:NCBI gene;Acc:101171656]	0
	g672	ENSDARP00000120887.1	pep chromosome:GRCz11:6:40437987:40439615:1 gene:ENSDARG00000054239.7 transcript:ENSDART00000136487.2 gene_biotype:protein_coding transcript_biotype:protein_coding gene_symbol:ghrl description:ghrelin/obestatin prepropeptide [Source:ZFIN;Acc:ZDB-GENE-070622-2]	1.13215e-11
	g673	ENSDARP00000143970.1	pep chromosome:GRCz11:6:40439858:40448416:-1 gene:ENSDARG00000070618.7 transcript:ENSDART00000179469.2 gene_biotype:protein_coding transcript_biotype:protein_coding gene_symbol:tatdn2 description:TatD DNase domain containing 2 [Source:ZFIN;Acc:ZDB-GENE-081022-51]	7.42436e-180		ENSORLP00000001835.2	pep primary_assembly:ASM223467v1:5:3872567:3887982:-1 gene:ENSORLG00000001485.2 transcript:ENSORLT00000001836.2 gene_biotype:protein_coding transcript_biotype:protein_coding gene_symbol:tatdn2 description:TatD DNase domain containing 2 [Source:NCBI gene;Acc:101172153]	0
	g674	ENSDARP00000094654.4	pep chromosome:GRCz11:6:40451270:40455109:-1 gene:ENSDARG00000070617.5 transcript:ENSDART00000103878.5 gene_biotype:protein_coding transcript_biotype:protein_coding gene_symbol:vhl description:von Hippel-Lindau tumor suppressor [Source:ZFIN;Acc:ZDB-GENE-070112-1042]	9.56204e-63		ENSORLP00000037027.1	pep primary_assembly:ASM223467v1:5:3888003:3895314:-1 gene:ENSORLG00000029469.1 transcript:ENSORLT00000029582.1 gene_biotype:protein_coding transcript_biotype:protein_coding gene_symbol:vhl description:von Hippel-Lindau tumor suppressor [Source:NCBI gene;Acc:101157853]	6.67411e-78
	g675	ENSDARP00000147924.1	pep chromosome:GRCz11:CHR_ALT_CTG6_1_41:43229627:43236136:-1 gene:ENSDARG00000111131.1 transcript:ENSDART00000186470.1 gene_biotype:protein_coding transcript_biotype:protein_coding gene_symbol:si:dkey-178o16.4 description:si:dkey-178o16.4 [Source:ZFIN;Acc:ZDB-GENE-131127-163]	1.01558e-180		ENSORLP00000001847.2	pep primary_assembly:ASM223467v1:5:3899908:3903114:1 gene:ENSORLG00000001494.2 transcript:ENSORLT00000001848.2 gene_biotype:protein_coding transcript_biotype:protein_coding gene_symbol:nft-vtr description:vasopressin V1b receptor-like [Source:NCBI gene;Acc:101156883]	0
	g676	ENSDARP00000062723.5	pep chromosome:GRCz11:6:40456798:40466861:-1 gene:ENSDARG00000054250.6 transcript:ENSDART00000062724.6 gene_biotype:protein_coding transcript_biotype:protein_coding gene_symbol:crbn description:cereblon [Source:NCBI gene;Acc:445491]	0		ENSORLP00000001870.2	pep primary_assembly:ASM223467v1:5:3912506:3926853:-1 gene:ENSORLG00000001509.2 transcript:ENSORLT00000001871.2 gene_biotype:protein_coding transcript_biotype:protein_coding gene_symbol:crbn description:cereblon [Source:NCBI gene;Acc:101155184]	0
	g677	ENSDARP00000057822.5	pep chromosome:GRCz11:6:7533601:7551140:1 gene:ENSDARG00000039578.7 transcript:ENSDART00000057823.7 gene_biotype:protein_coding transcript_biotype:protein_coding gene_symbol:pa2g4a description:proliferation-associated 2G4, a [Source:ZFIN;Acc:ZDB-GENE-030616-161]	0		ENSORLP00000036499.1	pep primary_assembly:ASM223467v1:5:3928126:3937907:-1 gene:ENSORLG00000020187.2 transcript:ENSORLT00000038826.1 gene_biotype:protein_coding transcript_biotype:protein_coding gene_symbol:pa2g4a description:proliferation-associated 2G4 [Source:NCBI gene;Acc:101162188]	0
	g678	ENSDARP00000137953.1	pep chromosome:GRCz11:CHR_ALT_CTG6_1_3:7469398:7476959:1 gene:ENSDARG00000112366.1 transcript:ENSDART00000172285.2 gene_biotype:protein_coding transcript_biotype:protein_coding gene_symbol:arf3b description:ADP-ribosylation factor 3b [Source:ZFIN;Acc:ZDB-GENE-030616-356]	3.86375e-134		ENSORLP00000009598.2	pep primary_assembly:ASM223467v1:7:12366287:12370379:1 gene:ENSORLG00000007661.2 transcript:ENSORLT00000009599.2 gene_biotype:protein_coding transcript_biotype:protein_coding gene_symbol:ARF3 description:ADP ribosylation factor 3 [Source:NCBI gene;Acc:101170343]	1.89376e-134
	g679	ENSDARP00000156345.1	pep chromosome:GRCz11:CHR_ALT_CTG6_1_3:7453707:7462945:-1 gene:ENSDARG00000111059.1 transcript:ENSDART00000184737.1 gene_biotype:protein_coding transcript_biotype:protein_coding gene_symbol:fkbp11 description:FKBP prolyl isomerase 11 [Source:ZFIN;Acc:ZDB-GENE-030616-357]	6.37668e-84		ENSORLP00000035661.1	pep primary_assembly:ASM223467v1:5:3990873:4003157:1 gene:ENSORLG00000001534.2 transcript:ENSORLT00000037289.1 gene_biotype:protein_coding transcript_biotype:protein_coding gene_symbol:fkbp11 description:FKBP prolyl isomerase 11 [Source:NCBI gene;Acc:101172649]	4.57552e-81
	g680	ENSDARP00000105770.2	pep chromosome:GRCz11:23:27675581:27677516:1 gene:ENSDARG00000037071.8 transcript:ENSDART00000127198.3 gene_biotype:protein_coding transcript_biotype:protein_coding gene_symbol:rps26 description:ribosomal protein S26 [Source:ZFIN;Acc:ZDB-GENE-030131-8606]	2.41329e-78		ENSORLP00000001910.2	pep primary_assembly:ASM223467v1:5:4003155:4005477:1 gene:ENSORLG00000001541.2 transcript:ENSORLT00000001911.2 gene_biotype:protein_coding transcript_biotype:protein_coding gene_symbol:rps26 description:ribosomal protein S26 [Source:NCBI gene;Acc:101158098]	1.27417e-75
	g681	ENSDARP00000116091.1	pep chromosome:GRCz11:23:27683014:27692724:-1 gene:ENSDARG00000037068.6 transcript:ENSDART00000145028.3 gene_biotype:protein_coding transcript_biotype:protein_coding gene_symbol:ikzf4 description:IKAROS family zinc finger 4 [Source:ZFIN;Acc:ZDB-GENE-180319-1]	0		ENSORLP00000001925.2	pep primary_assembly:ASM223467v1:5:4005440:4016711:-1 gene:ENSORLG00000001555.2 transcript:ENSORLT00000001926.2 gene_biotype:protein_coding transcript_biotype:protein_coding gene_symbol:ikzf4 description:IKAROS family zinc finger 4 [Source:NCBI gene;Acc:101172893]	0
	g682	ENSDARP00000057222.4	pep chromosome:GRCz11:6:21684296:21696868:1 gene:ENSDARG00000039162.6 transcript:ENSDART00000057223.5 gene_biotype:protein_coding transcript_biotype:protein_coding gene_symbol:rhebl1 description:Ras homolog, mTORC1 binding like 1 [Source:ZFIN;Acc:ZDB-GENE-000510-1]	1.81877e-63		ENSORLP00000044111.1	pep primary_assembly:ASM223467v1:5:4019576:4029855:1 gene:ENSORLG00000001566.2 transcript:ENSORLT00000036488.1 gene_biotype:protein_coding transcript_biotype:protein_coding gene_symbol:rhebl1 description:GTP-binding protein Rheb [Source:NCBI gene;Acc:101156643]	6.15469e-63
	g683	ENSDARP00000016733.7	pep chromosome:GRCz11:6:2206495:2222707:-1 gene:ENSDARG00000003818.9 transcript:ENSDART00000022179.9 gene_biotype:protein_coding transcript_biotype:protein_coding gene_symbol:prkag1 description:protein kinase, AMP-activated, gamma 1 non-catalytic subunit [Source:ZFIN;Acc:ZDB-GENE-040426-2188]	0		ENSORLP00000042554.1	pep primary_assembly:ASM223467v1:5:4034850:4038943:1 gene:ENSORLG00000001606.2 transcript:ENSORLT00000044061.1 gene_biotype:protein_coding transcript_biotype:protein_coding gene_symbol:prkag1 description:protein kinase AMP-activated non-catalytic subunit gamma 1 [Source:NCBI gene;Acc:101155677]	0
	g684	ENSDARP00000004431.8	pep chromosome:GRCz11:23:27800519:27822920:-1 gene:ENSDARG00000018968.9 transcript:ENSDART00000023094.9 gene_biotype:protein_coding transcript_biotype:protein_coding gene_symbol:acvr1ba description:activin A receptor type 1Ba [Source:ZFIN;Acc:ZDB-GENE-980526-527]	0		ENSORLP00000009480.2	pep primary_assembly:ASM223467v1:7:12268510:12274715:1 gene:ENSORLG00000007566.2 transcript:ENSORLT00000009481.2 gene_biotype:protein_coding transcript_biotype:protein_coding gene_symbol:acvr1ba description:activin A receptor type 1B [Source:NCBI gene;Acc:101171991]	0
	g685	ENSDARP00000147443.1	pep chromosome:GRCz11:CHR_ALT_CTG6_1_39:39255215:39272077:-1 gene:ENSDARG00000114202.1 transcript:ENSDART00000190532.1 gene_biotype:protein_coding transcript_biotype:protein_coding gene_symbol:BX323816.1 description:Rho guanine nucleotide exchange factor (GEF) 25b [Source:NCBI gene;Acc:569561]	0		ENSORLP00000032085.1	pep primary_assembly:ASM223467v1:5:4049773:4090859:1 gene:ENSORLG00000026607.1 transcript:ENSORLT00000041737.1 gene_biotype:protein_coding transcript_biotype:protein_coding gene_symbol:arhgef25b description:Rho guanine nucleotide exchange factor 25 [Source:NCBI gene;Acc:101173381]	0
	g686	ENSDARP00000128929.1	pep chromosome:GRCz11:6:39222598:39252851:1 gene:ENSDARG00000077352.4 transcript:ENSDART00000154991.2 gene_biotype:protein_coding transcript_biotype:protein_coding gene_symbol:b4galnt1b description:beta-1,4-N-acetyl-galactosaminyl transferase 1b [Source:ZFIN;Acc:ZDB-GENE-100728-3]	0		ENSORLP00000045081.1	pep primary_assembly:ASM223467v1:5:4098401:4114824:-1 gene:ENSORLG00000001618.2 transcript:ENSORLT00000038497.1 gene_biotype:protein_coding transcript_biotype:protein_coding gene_symbol:b4galnt1b description:beta-1,4-N-acetyl-galactosaminyltransferase 1 [Source:NCBI gene;Acc:101155420]	0
	g687	ENSDARP00000120218.1	pep chromosome:GRCz11:6:39202685:39218609:-1 gene:ENSDARG00000020301.12 transcript:ENSDART00000133305.3 gene_biotype:protein_coding transcript_biotype:protein_coding gene_symbol:os9 description:OS9 endoplasmic reticulum lectin [Source:ZFIN;Acc:ZDB-GENE-060929-32]	0		ENSORLP00000002040.2	pep primary_assembly:ASM223467v1:5:4126791:4139556:1 gene:ENSORLG00000001640.2 transcript:ENSORLT00000002041.2 gene_biotype:protein_coding transcript_biotype:protein_coding gene_symbol:os9 description:OS9 endoplasmic reticulum lectin [Source:NCBI gene;Acc:101173623]	0
	g688	ENSDARP00000146693.1	pep chromosome:GRCz11:CHR_ALT_CTG6_1_39:39189365:39196320:-1 gene:ENSDARG00000113870.1 transcript:ENSDART00000191460.1 gene_biotype:protein_coding transcript_biotype:protein_coding gene_symbol:c1galt1b description:core 1 synthase, glycoprotein-N-acetylgalactosamine 3-beta-galactosyltransferase, 1b [Source:NCBI gene;Acc:337131]	0		ENSORLP00000042233.1	pep primary_assembly:ASM223467v1:5:4142892:4148670:1 gene:ENSORLG00000001643.2 transcript:ENSORLT00000027014.1 gene_biotype:protein_coding transcript_biotype:protein_coding description:glycoprotein-N-acetylgalactosamine 3-beta-galactosyltransferase 1-B [Source:NCBI gene;Acc:101156399]	0
	g689	ENSDARP00000129483.1	pep chromosome:GRCz11:6:39162294:39167732:-1 gene:ENSDARG00000090980.4 transcript:ENSDART00000153626.2 gene_biotype:protein_coding transcript_biotype:protein_coding gene_symbol:apof description:apolipoprotein F [Source:ZFIN;Acc:ZDB-GENE-031204-36]	2.60243e-98		ENSORLP00000002043.2	pep primary_assembly:ASM223467v1:5:4156752:4158170:1 gene:ENSORLG00000001646.2 transcript:ENSORLT00000002044.2 gene_biotype:protein_coding transcript_biotype:protein_coding gene_symbol:apof description:apolipoprotein F [Source:NCBI gene;Acc:101157609]	1.23922e-177
	g690	ENSDARP00000050681.8	pep chromosome:GRCz11:6:39127298:39158953:-1 gene:ENSDARG00000031647.9 transcript:ENSDART00000050682.8 gene_biotype:protein_coding transcript_biotype:protein_coding gene_symbol:stat2 description:signal transducer and activator of transcription 2 [Source:ZFIN;Acc:ZDB-GENE-080321-1]	0		ENSORLP00000037640.1	pep primary_assembly:ASM223467v1:5:4160768:4187656:1 gene:ENSORLG00000028847.1 transcript:ENSORLT00000036202.1 gene_biotype:protein_coding transcript_biotype:protein_coding gene_symbol:stat2 description:signal transducer and activator of transcription 1-alpha/beta [Source:NCBI gene;Acc:101173855]	0
	g691	ENSDARP00000118984.1	pep chromosome:GRCz11:6:39114345:39119142:1 gene:ENSDARG00000077308.4 transcript:ENSDART00000136835.2 gene_biotype:protein_coding transcript_biotype:protein_coding gene_symbol:gpr84 description:G protein-coupled receptor 84 [Source:ZFIN;Acc:ZDB-GENE-070928-33]	1.60571e-172		ENSORLP00000041158.1	pep primary_assembly:ASM223467v1:5:4188959:4242269:-1 gene:ENSORLG00000028647.1 transcript:ENSORLT00000042181.1 gene_biotype:protein_coding transcript_biotype:protein_coding description:zinc finger protein 385A [Source:NCBI gene;Acc:101166104]	0
	g692	ENSDARP00000156518.1	pep chromosome:GRCz11:CHR_ALT_CTG23_1_29:28191826:28240230:-1 gene:ENSDARG00000116718.1 transcript:ENSDART00000187426.1 gene_biotype:protein_coding transcript_biotype:protein_coding gene_symbol:BX571968.1 description:zinc finger protein 385A [Source:NCBI gene;Acc:100147851]	1.08277e-163		ENSORLP00000041158.1	pep primary_assembly:ASM223467v1:5:4188959:4242269:-1 gene:ENSORLG00000028647.1 transcript:ENSORLT00000042181.1 gene_biotype:protein_coding transcript_biotype:protein_coding description:zinc finger protein 385A [Source:NCBI gene;Acc:101166104]	0
	g693	ENSDARP00000122926.1	pep chromosome:GRCz11:23:28343988:28347039:-1 gene:ENSDARG00000003469.8 transcript:ENSDART00000145072.2 gene_biotype:protein_coding transcript_biotype:protein_coding gene_symbol:neurod4 description:neuronal differentiation 4 [Source:ZFIN;Acc:ZDB-GENE-030730-1]	1.18687e-104		ENSORLP00000026542.1	pep primary_assembly:ASM223467v1:5:4252201:4255661:-1 gene:ENSORLG00000027754.1 transcript:ENSORLT00000027474.1 gene_biotype:protein_coding transcript_biotype:protein_coding description:neurogenic differentiation factor 4-like [Source:NCBI gene;Acc:101167928]	2.41499e-165
	g694	ENSDARP00000104110.3	pep chromosome:GRCz11:CHR_ALT_CTG6_3_6:39894859:39901782:1 gene:ENSDARG00000116644.1 transcript:ENSDART00000114115.4 gene_biotype:protein_coding transcript_biotype:protein_coding gene_symbol:endou description:endonuclease, polyU-specific [Source:NCBI gene;Acc:791216]	3.21017e-141		ENSORLP00000035139.1	pep primary_assembly:ASM223467v1:5:4256399:4264707:-1 gene:ENSORLG00000020058.2 transcript:ENSORLT00000034234.1 gene_biotype:protein_coding transcript_biotype:protein_coding gene_symbol:endou description:endonuclease, poly(U) specific [Source:NCBI gene;Acc:101159794]	0
	g695	ENSDARP00000148476.1	pep chromosome:GRCz11:CHR_ALT_CTG6_3_6:39887682:39892769:-1 gene:ENSDARG00000110047.1 transcript:ENSDART00000192200.1 gene_biotype:protein_coding transcript_biotype:protein_coding gene_symbol:tsfm description:Ts translation elongation factor, mitochondrial [Source:NCBI gene;Acc:567785]	2.73029e-157		ENSORLP00000030199.1	pep primary_assembly:ASM223467v1:5:4271103:4277141:1 gene:ENSORLG00000030201.1 transcript:ENSORLT00000036067.1 gene_biotype:protein_coding transcript_biotype:protein_coding gene_symbol:tsfm description:Ts translation elongation factor, mitochondrial [Source:NCBI gene;Acc:101160042]	5.9288e-180
	g696	ENSDARP00000025083.7	pep chromosome:GRCz11:23:28377360:28388513:1 gene:ENSDARG00000033738.10 transcript:ENSDART00000014983.9 gene_biotype:protein_coding transcript_biotype:protein_coding gene_symbol:zgc:153867 description:zgc:153867 [Source:ZFIN;Acc:ZDB-GENE-030131-9170]	5.55993e-103		ENSORLP00000038575.1	pep primary_assembly:ASM223467v1:7:11993362:11999970:-1 gene:ENSORLG00000007460.2 transcript:ENSORLT00000040794.1 gene_biotype:protein_coding transcript_biotype:protein_coding gene_symbol:zgc:153867 description:myosin light polypeptide 6 [Source:NCBI gene;Acc:101167617]	1.59167e-99
	g697	ENSDARP00000099015.2	pep chromosome:GRCz11:6:39836474:39866670:1 gene:ENSDARG00000077946.4 transcript:ENSDART00000112637.4 gene_biotype:protein_coding transcript_biotype:protein_coding gene_symbol:smarcc2 description:SWI/SNF related, matrix associated, actin dependent regulator of chromatin, subfamily c, member 2 [Source:ZFIN;Acc:ZDB-GENE-100728-1]	0		ENSORLP00000027232.1	pep primary_assembly:ASM223467v1:11:9428076:9442538:-1 gene:ENSORLG00000003759.2 transcript:ENSORLT00000042756.1 gene_biotype:protein_coding transcript_biotype:protein_coding gene_symbol:smarcc1b description:SWI/SNF complex subunit SMARCC1 [Source:NCBI gene;Acc:101164905]	0
	g698	ENSDARP00000123232.1	pep chromosome:GRCz11:23:28399313:28423048:-1 gene:ENSDARG00000011549.6 transcript:ENSDART00000140448.2 gene_biotype:protein_coding transcript_biotype:protein_coding gene_symbol:c1ql4a description:complement component 1, q subcomponent-like 4 [Source:ZFIN;Acc:ZDB-GENE-090313-185]	1.06711e-127		ENSORLP00000002057.1	pep primary_assembly:ASM223467v1:5:4334844:4362218:-1 gene:ENSORLG00000001658.2 transcript:ENSORLT00000002058.2 gene_biotype:protein_coding transcript_biotype:protein_coding gene_symbol:c1ql4b description:complement C1q-like protein 4 [Source:NCBI gene;Acc:101158517]	8.57712e-130
	g699	ENSDARP00000023022.7	pep chromosome:GRCz11:23:27553786:27571667:-1 gene:ENSDARG00000014179.8 transcript:ENSDART00000008174.8 gene_biotype:protein_coding transcript_biotype:protein_coding gene_symbol:pfkma description:phosphofructokinase, muscle a [Source:ZFIN;Acc:ZDB-GENE-040912-135]	0		ENSORLP00000044595.1	pep primary_assembly:ASM223467v1:5:4412963:4424276:1 gene:ENSORLG00000001713.2 transcript:ENSORLT00000044867.1 gene_biotype:protein_coding transcript_biotype:protein_coding gene_symbol:pfkmb description:ATP-dependent 6-phosphofructokinase, muscle type [Source:NCBI gene;Acc:101174339]	0
	g700	ENSDARP00000128879.1	pep chromosome:GRCz11:6:39668850:39700965:-1 gene:ENSDARG00000075354.5 transcript:ENSDART00000156645.2 gene_biotype:protein_coding transcript_biotype:protein_coding gene_symbol:espl1 description:extra spindle pole bodies like 1, separase [Source:ZFIN;Acc:ZDB-GENE-030131-5188]	0		ENSORLP00000002183.2	pep primary_assembly:ASM223467v1:5:4426568:4453391:1 gene:ENSORLG00000001751.2 transcript:ENSORLT00000002184.2 gene_biotype:protein_coding transcript_biotype:protein_coding gene_symbol:espl1 description:extra spindle pole bodies like 1, separase [Source:NCBI gene;Acc:101174584]	0
	g701	ENSDARP00000049721.5	pep chromosome:GRCz11:6:39661588:39666722:-1 gene:ENSDARG00000035043.7 transcript:ENSDART00000049722.6 gene_biotype:protein_coding transcript_biotype:protein_coding gene_symbol:pfdn5 description:prefoldin 5 [Source:ZFIN;Acc:ZDB-GENE-030131-6858]	1.38351e-91		ENSORLP00000002213.2	pep primary_assembly:ASM223467v1:5:4453407:4458821:1 gene:ENSORLG00000001781.2 transcript:ENSORLT00000002214.2 gene_biotype:protein_coding transcript_biotype:protein_coding gene_symbol:pfdn5 description:prefoldin subunit 5 [Source:NCBI gene;Acc:101158757]	3.73602e-89
	g702	ENSDARP00000119719.1	pep chromosome:GRCz11:23:27511709:27547931:-1 gene:ENSDARG00000078401.6 transcript:ENSDART00000144419.3 gene_biotype:protein_coding transcript_biotype:protein_coding gene_symbol:larp4aa description:La ribonucleoprotein 4Aa [Source:ZFIN;Acc:ZDB-GENE-090313-50]	0		ENSORLP00000008485.2	pep primary_assembly:ASM223467v1:7:11284200:11299641:1 gene:ENSORLG00000006758.2 transcript:ENSORLT00000008486.2 gene_biotype:protein_coding transcript_biotype:protein_coding gene_symbol:larp4aa description:La ribonucleoprotein 4 [Source:NCBI gene;Acc:101167789]	0
	g703	ENSDARP00000007430.7	pep chromosome:GRCz11:23:27446929:27479558:-1 gene:ENSDARG00000011298.11 transcript:ENSDART00000013563.9 gene_biotype:protein_coding transcript_biotype:protein_coding gene_symbol:atf7a description:activating transcription factor 7a [Source:ZFIN;Acc:ZDB-GENE-050721-2]	0		ENSORLP00000023557.2	pep primary_assembly:ASM223467v1:5:1626433:1635868:-1 gene:ENSORLG00000018868.2 transcript:ENSORLT00000023558.2 gene_biotype:protein_coding transcript_biotype:protein_coding gene_symbol:atf7b description:cyclic AMP-dependent transcription factor ATF-7 [Source:NCBI gene;Acc:101161955]	0
	g704	ENSDARP00000149932.1	pep chromosome:GRCz11:CHR_ALT_CTG6_2_14:39531701:39612002:-1 gene:ENSDARG00000111214.1 transcript:ENSDART00000180043.1 gene_biotype:protein_coding transcript_biotype:protein_coding gene_symbol:dip2ba description:disco-interacting protein 2 homolog Bb [Source:NCBI gene;Acc:568954]	0		ENSORLP00000008659.2	pep primary_assembly:ASM223467v1:7:11327408:11371853:1 gene:ENSORLG00000006887.2 transcript:ENSORLT00000008660.2 gene_biotype:protein_coding transcript_biotype:protein_coding gene_symbol:dip2ba description:disco-interacting protein 2 homolog B-A [Source:NCBI gene;Acc:101163572]	0
	g705	ENSDARP00000152466.1	pep chromosome:GRCz11:CHR_ALT_CTG6_1_40:39508289:39517577:-1 gene:ENSDARG00000109865.1 transcript:ENSDART00000188672.1 gene_biotype:protein_coding transcript_biotype:protein_coding gene_symbol:atf1 description:activating transcription factor 1 [Source:ZFIN;Acc:ZDB-GENE-030131-4334]	5.26977e-145		ENSORLP00000002934.2	pep primary_assembly:ASM223467v1:2:14225961:14229983:-1 gene:ENSORLG00000002359.2 transcript:ENSORLT00000002935.2 gene_biotype:protein_coding transcript_biotype:protein_coding description:cyclic AMP-responsive element-binding protein 1 [Source:NCBI gene;Acc:101158674]	1.17645e-112
	g706	ENSDARP00000080698.5	pep chromosome:GRCz11:6:39493864:39497974:1 gene:ENSDARG00000056726.8 transcript:ENSDART00000086263.7 gene_biotype:protein_coding transcript_biotype:protein_coding gene_symbol:mettl7a description:methyltransferase like 7A [Source:ZFIN;Acc:ZDB-GENE-061027-239]	1.34959e-116		ENSORLP00000023789.2	pep primary_assembly:ASM223467v1:5:1535605:1537017:1 gene:ENSORLG00000019076.2 transcript:ENSORLT00000023790.2 gene_biotype:protein_coding transcript_biotype:protein_coding description:methyltransferase-like protein 7A [Source:NCBI gene;Acc:101162432]	1.0147e-128
	g707	ENSDARP00000080698.5	pep chromosome:GRCz11:6:39493864:39497974:1 gene:ENSDARG00000056726.8 transcript:ENSDART00000086263.7 gene_biotype:protein_coding transcript_biotype:protein_coding gene_symbol:mettl7a description:methyltransferase like 7A [Source:ZFIN;Acc:ZDB-GENE-061027-239]	8.29478e-123		ENSORLP00000023809.2	pep primary_assembly:ASM223467v1:5:1524239:1526562:1 gene:ENSORLG00000019094.2 transcript:ENSORLT00000023810.2 gene_biotype:protein_coding transcript_biotype:protein_coding description:methyltransferase-like protein 7A [Source:NCBI gene;Acc:101174569]	5.31568e-128
	g708	ENSDARP00000013108.7	pep chromosome:GRCz11:6:39392442:39475304:-1 gene:ENSDARG00000018032.11 transcript:ENSDART00000022761.8 gene_biotype:protein_coding transcript_biotype:protein_coding gene_symbol:scn8ab description:sodium channel, voltage gated, type VIII, alpha subunit b [Source:ZFIN;Acc:ZDB-GENE-060906-2]	0		ENSORLP00000023854.2	pep primary_assembly:ASM223467v1:5:1462729:1511441:-1 gene:ENSORLG00000019133.2 transcript:ENSORLT00000023855.2 gene_biotype:protein_coding transcript_biotype:protein_coding description:sodium channel protein type 8 subunit alpha [Source:NCBI gene;Acc:101174811]	0
	g709	ENSDARP00000114769.1	pep chromosome:GRCz11:23:27134942:27235403:-1 gene:ENSDARG00000057062.6 transcript:ENSDART00000134418.3 gene_biotype:protein_coding transcript_biotype:protein_coding gene_symbol:si:dkey-157g16.6 description:si:dkey-157g16.6 [Source:ZFIN;Acc:ZDB-GENE-090313-189]	5.18931e-104		ENSORLP00000008713.2	pep primary_assembly:ASM223467v1:7:11473815:11490193:1 gene:ENSORLG00000006937.2 transcript:ENSORLT00000008714.2 gene_biotype:protein_coding transcript_biotype:protein_coding gene_symbol:FIGNL2 description:fidgetin like 2 [Source:NCBI gene;Acc:101164057]	6.1679e-100
	g710	ENSDARP00000047415.5	pep chromosome:GRCz11:6:40354424:40405934:1 gene:ENSDARG00000015531.9 transcript:ENSDART00000047416.7 gene_biotype:protein_coding transcript_biotype:protein_coding gene_symbol:slc4a8 description:solute carrier family 4 member 8 [Source:ZFIN;Acc:ZDB-GENE-131119-88]	0		ENSORLP00000024189.2	pep primary_assembly:ASM223467v1:5:1383287:1425520:1 gene:ENSORLG00000019397.2 transcript:ENSORLT00000024190.2 gene_biotype:protein_coding transcript_biotype:protein_coding gene_symbol:slc4a8 description:electroneutral sodium bicarbonate exchanger 1 [Source:NCBI gene;Acc:101162907]	0
	g711	ENSDARP00000094767.3	pep chromosome:GRCz11:6:40329308:40352215:-1 gene:ENSDARG00000053728.7 transcript:ENSDART00000103992.4 gene_biotype:protein_coding transcript_biotype:protein_coding gene_symbol:ttll3 description:tubulin tyrosine ligase-like family, member 3 [Source:NCBI gene;Acc:724000]	0		ENSORLP00000006182.2	pep primary_assembly:ASM223467v1:7:9110462:9127038:-1 gene:ENSORLG00000004911.2 transcript:ENSORLT00000006183.2 gene_biotype:protein_coding transcript_biotype:protein_coding gene_symbol:ttll9 description:tubulin tyrosine ligase like 9 [Source:NCBI gene;Acc:101172578]	2.6445e-36
	g712	ENSDARP00000023917.4	pep chromosome:GRCz11:11:35759652:35763323:-1 gene:ENSDARG00000004060.8 transcript:ENSDART00000026017.6 gene_biotype:protein_coding transcript_biotype:protein_coding gene_symbol:bhlhe40 description:basic helix-loop-helix family, member e40 [Source:ZFIN;Acc:ZDB-GENE-030131-3133]	5.3908e-171		ENSORLP00000018044.2	pep primary_assembly:ASM223467v1:5:26738463:26740469:-1 gene:ENSORLG00000014397.2 transcript:ENSORLT00000018045.2 gene_biotype:protein_coding transcript_biotype:protein_coding gene_symbol:dec1b description:bHLH protein DEC1b [Source:NCBI gene;Acc:100049310]	0
	g713	ENSDARP00000033695.7	pep chromosome:GRCz11:11:35777329:36020005:-1 gene:ENSDARG00000074149.5 transcript:ENSDART00000031993.9 gene_biotype:protein_coding transcript_biotype:protein_coding gene_symbol:itpr1b description:inositol 1,4,5-trisphosphate receptor, type 1b [Source:ZFIN;Acc:ZDB-GENE-070604-2]	0		ENSORLP00000018255.2	pep primary_assembly:ASM223467v1:5:26745691:26826083:-1 gene:ENSORLG00000014557.2 transcript:ENSORLT00000018256.2 gene_biotype:protein_coding transcript_biotype:protein_coding gene_symbol:itpr1a description:inositol 1,4,5-trisphosphate receptor type 1 [Source:NCBI gene;Acc:101167700]	0
	g714	ENSDARP00000149292.1	pep chromosome:GRCz11:CHR_ALT_CTG6_3_6:39903680:39909518:-1 gene:ENSDARG00000114368.1 transcript:ENSDART00000188071.1 gene_biotype:protein_coding transcript_biotype:protein_coding gene_symbol:sumf1 description:sulfatase modifying factor 1 [Source:ZFIN;Acc:ZDB-GENE-060421-3113]	1.22046e-180		ENSORLP00000018266.1	pep primary_assembly:ASM223467v1:5:26827380:26840751:1 gene:ENSORLG00000014571.2 transcript:ENSORLT00000018267.2 gene_biotype:protein_coding transcript_biotype:protein_coding gene_symbol:sumf1 description:sulfatase modifying factor 1 [Source:NCBI gene;Acc:101167950]	0
[truncated: 29,442 more rows]

## Sheet: S2
	Table S2. Complete list of differentially expressed genes in gonads of male and female Pacific bluefin tuna at sex-differentiated stages.
	Upregulated	Contig	Log2 (Fold change)a	P-valuea	Results of homology search against protein database of zebrafish (Danio rerio)
					Symbol	Description
	Female	g2700	11.1674	1.04e-160	cyp19a1a	cytochrome P450, family 19, subfamily A, polypeptide 1a
[truncated: 803 more rows]

## Sheet: S3
	Table S3. Complete list of commonly expressed genes in gonads of male and female Pacific bluefin tuna at sex-differentiated stage.
[truncated: 18,746 more rows]

[truncated: 3 more sheets: S4, S5, S6]
